# Supplementary material for: Divergent evolution in the genomes of closely related lacertids, Lacerta viridis and L. bilineata, and implications for speciation
Source: Gigascience. 2018 Dec 10;8(2):giy160. doi: 10.1093/gigascience/giy160 (PMC6381762; doi:10.1093/gigascience/giy160)
Supplement: giy160_Supplemental_Files [file giy160_supplemental_files.zip]

Archive with 3 entries (3 files):
- Additional_File_2.pdf
- Additional_File_3.nb
- Lacertids_Manuscript-Gigascience_Supplement_Proofs.pdf
