# Supplementary material for: Divergent evolution in the genomes of closely related lacertids, Lacerta viridis and L. bilineata, and implications for speciation
Source: Gigascience. 2018 Dec 10;8(2):giy160. doi: 10.1093/gigascience/giy160 (PMC6381762; doi:10.1093/gigascience/giy160)
Supplement: giy160_Supplemental_Files [file giy160_supplemental_files.zip › Additional_File_3.nb]

(*CacheID: 234*)
(* Internal cache information:
NotebookFileLineBreakTest
NotebookFileLineBreakTest
NotebookDataPosition[         0,          0]
NotebookDataLength[    682066,      14562]
NotebookOptionsPosition[    669186,      14164]
NotebookOutlinePosition[    669758,      14185]
CellTagsIndexPosition[    669715,      14182]
WindowFrame->Normal*)

(* Beginning of Notebook Content *)
Notebook[{
Cell["\<\
This Notebook is heavily inspired (it\[CloseCurlyQuote]s workflow is \
identical) by the notebook published by \[OpenCurlyDoubleQuote]Lohse K, \
Chmelik M, Martin SH, Barton NH. \[OpenCurlyDoubleQuote]Efficient strategies \
for calculating blockwise likelihoods under the coalescent.\
\[CloseCurlyDoubleQuote] Genetics. 2016 Feb 1;202(2):775-86.\
\[CloseCurlyDoubleQuote]\
\>", "Text",
 CellChangeTimes->{{3.735557410755637*^9, 3.7355574578029127`*^9}, {
   3.735557594701123*^9, 3.735557601612224*^9}, 3.736704199594054*^9, {
   3.746166267092449*^9, 3.746166298916753*^9}}],

Cell[CellGroupData[{

Cell[TextData[{
 "Estimating divergence and gene flow between two green ",
 StyleBox["Lizards",
  FontSlant->"Italic"],
 " species"
}], "Section",
 CellChangeTimes->{{3.619153712609562*^9, 3.61915371875988*^9}, {
   3.619153795520434*^9, 3.6191537985927353`*^9}, {3.619154592897563*^9, 
   3.619154593640831*^9}, 3.6197698621006413`*^9, {3.6199524307958384`*^9, 
   3.619952436339328*^9}, {3.6199528399811993`*^9, 3.619952840821563*^9}, {
   3.620018928795718*^9, 3.620018931875683*^9}, {3.6315408989377003`*^9, 
   3.631540920450186*^9}, {3.631602799231188*^9, 3.631602800559722*^9}, {
   3.63203691004862*^9, 3.632036912880752*^9}, {3.632549939899848*^9, 
   3.6325499411954737`*^9}, {3.635072291224675*^9, 3.635072291358981*^9}, 
   3.640789120998353*^9, {3.6518131339072647`*^9, 3.6518131387212257`*^9}, {
   3.684999067298407*^9, 3.684999068554047*^9}, {3.734793756224275*^9, 
   3.7347937576083803`*^9}}],

Cell["\<\
For continues gene flow, please load \[OpenCurlyDoubleQuote]File_S1_Overview \
and definitions_15_10_2015.nb\[CloseCurlyDoubleQuote] into the Kernel, \
\[OpenCurlyDoubleQuote]File_S1_Overview and definitions_07_05_2016.nb\
\[CloseCurlyDoubleQuote] is for the discrete admixture section. \
\>", "Text",
 CellChangeTimes->{{3.746166496015505*^9, 3.746166566662594*^9}, {
  3.746166733667368*^9, 3.746166754866394*^9}, {3.746166786425312*^9, 
  3.746166885266221*^9}}],

Cell[CellGroupData[{

Cell["Loading blocks", "Subsubsection",
 CellChangeTimes->{{3.7367038266000423`*^9, 3.7367038315009336`*^9}}],

Cell[TextData[{
 "We have two ",
 StyleBox["unphased",
  IgnoreSpellCheck->True],
 " diploid genome (one from Viridis and one from Bilineta) therefore there \
are four types of sites: heterozygous sites in either A or B, shared \
heterozygous sites and fixed differences."
}], "Text",
 CellChangeTimes->{{3.634898783243229*^9, 3.634898854298481*^9}, {
  3.65099353616343*^9, 3.6509935366816483`*^9}, {3.7347936848560667`*^9, 
  3.7347936898161983`*^9}, {3.734793769161139*^9, 3.734793783529058*^9}, {
  3.734840923851441*^9, 3.7348409900365973`*^9}, {3.7355573972910023`*^9, 
  3.7355574022906303`*^9}, {3.736594132326952*^9, 3.7365941326226387`*^9}}],

Cell[BoxData[
 RowBox[{"SetDirectory", "[", 
  RowBox[{"NotebookDirectory", "[", "]"}], "]"}]], "Input",
 CellChangeTimes->{
  3.735546641601418*^9, {3.741764610074671*^9, 3.741764616984551*^9}}],

Cell[CellGroupData[{

Cell[BoxData[
 RowBox[{"{", 
  RowBox[{
   RowBox[{"FileNameSetter", "[", 
    RowBox[{"Dynamic", "[", "fname", "]"}], "]"}], ",", 
   RowBox[{"Dynamic", "[", "fname", "]"}]}], "}"}]], "Input",
 CellChangeTimes->{{3.6348966505524063`*^9, 3.63489665392771*^9}, 
   3.6941632163667603`*^9}],

Cell[BoxData[
 RowBox[{"{", 
  RowBox[{
   TemplateBox[{Dynamic[$CellContext`fname],"Open",All},
    "FileNameSetterBoxes"], ",", 
   DynamicBox[ToBoxes[$CellContext`fname, StandardForm],
    ImageSizeCache->{55., {0., 13.}}]}], "}"}]], "Output",
 CellChangeTimes->{{3.73670150844172*^9, 3.7367015211224833`*^9}, 
   3.736769544982359*^9, 3.736770839234084*^9}]
}, Open  ]],

Cell[TextData[{
 "This imports counts of mutations in 5,654,020 blocks of 200 bp from two \
individual diploid genomes of ",
 StyleBox["Lizards",
  FontSlant->"Italic"],
 ":",
 StyleBox[" Vir",
  FontSlant->"Italic"],
 " and",
 StyleBox[" Bil ",
  FontSlant->"Italic"],
 ":\n"
}], "Text",
 CellChangeTimes->{{3.6194292315034637`*^9, 3.619429252825233*^9}, {
   3.6194308053443737`*^9, 3.61943081268722*^9}, {3.619759240273176*^9, 
   3.619759246192848*^9}, {3.619952439771502*^9, 3.6199524721963654`*^9}, {
   3.6199525071852016`*^9, 3.619952517108486*^9}, {3.6200248439092913`*^9, 
   3.620024854421587*^9}, {3.629537671392674*^9, 3.629537681377816*^9}, {
   3.631538145000972*^9, 3.63153821761793*^9}, {3.631539079921389*^9, 
   3.631539108240777*^9}, {3.634899024871253*^9, 3.6348990357271633`*^9}, {
   3.6348991322860727`*^9, 3.634899133021326*^9}, {3.684999103606319*^9, 
   3.684999131342125*^9}, 3.68499917323447*^9, {3.685000382243438*^9, 
   3.685000393558148*^9}, {3.687586557841268*^9, 3.6875865682568827`*^9}, {
   3.7417649726348343`*^9, 3.741764972967063*^9}, {3.7417657574838057`*^9, 
   3.7417657629478292`*^9}}],

Cell[CellGroupData[{

Cell[BoxData[{
 RowBox[{"lacertaPair200raw", "//", "Clear"}], "\[IndentingNewLine]", 
 RowBox[{
  RowBox[{"lacertaPair200raw", "=", 
   RowBox[{"Get", "[", "fname", "]"}]}], ";"}], "\[IndentingNewLine]", 
 RowBox[{"lacertaPair200raw", "//", "Dimensions"}]}], "Input",
 CellChangeTimes->{
  3.741764989687208*^9, {3.741767850156458*^9, 3.741767855686474*^9}}],

Cell[BoxData[
 RowBox[{"{", 
  RowBox[{"5654020", ",", "4"}], "}"}]], "Output",
 CellChangeTimes->{3.741767874413596*^9, 3.742112158053426*^9, 
  3.742112911643214*^9, 3.742141207172326*^9, 3.742730974221595*^9, 
  3.743829797923175*^9, 3.745765008551643*^9}]
}, Open  ]],

Cell[TextData[{
 "Each row lists the # of sites in 4 classes: heterozygous in ",
 StyleBox["vir",
  FontSlant->"Italic"],
 "; heterozygous in ",
 StyleBox["bil",
  FontSlant->"Italic"],
 "; fixed differences and shared heterozygotes. For the 3rd block, these \
counts are:"
}], "Text",
 CellChangeTimes->{{3.6348990456950283`*^9, 3.634899080478602*^9}, {
   3.634899176684937*^9, 3.634899257307776*^9}, 3.634915378894943*^9, {
   3.650993580094163*^9, 3.650993606806185*^9}, {3.6849991647550697`*^9, 
   3.6849991706585627`*^9}, {3.734841125909525*^9, 3.734841148462302*^9}, {
   3.734841198383254*^9, 3.734841199406636*^9}, {3.741765805353801*^9, 
   3.741765852010057*^9}}],

Cell[CellGroupData[{

Cell[BoxData[
 RowBox[{"lacertaPair200raw", "\[LeftDoubleBracket]", "3", 
  "\[RightDoubleBracket]"}]], "Input",
 CellChangeTimes->{{3.634898975370566*^9, 3.634898977445901*^9}, {
   3.6507830502058697`*^9, 3.650783050494018*^9}, {3.650783095293935*^9, 
   3.6507830958943872`*^9}, 3.6862184141215363`*^9, 3.689066571509656*^9, {
   3.734841187702181*^9, 3.734841193767664*^9}, 3.7417650175778427`*^9}],

Cell[BoxData[
 RowBox[{"{", 
  RowBox[{"0", ",", "0", ",", "1", ",", "0"}], "}"}]], "Output",
 CellChangeTimes->{
  3.687586817366262*^9, 3.687602881103257*^9, {3.689066333855831*^9, 
   3.689066359876295*^9}, 3.6890665945948973`*^9, 3.694159105772593*^9, 
   3.694163332442255*^9, {3.734841182060458*^9, 3.7348411941095963`*^9}, 
   3.735278195449991*^9, 3.736701657275367*^9, 3.7367017098813677`*^9, 
   3.737880036817381*^9, 3.74176502055727*^9, 3.7417678744562798`*^9, 
   3.742730979684898*^9, 3.743829797970299*^9, 3.7457650087112913`*^9}]
}, Open  ]],

Cell["\<\
Mean heterozygosity per site is around 0.24% \
(L.viridis+L.bilineta+sharedHets), divergence is lower,  and shared \
heterozygous sites are rare:\
\>", "Text",
 CellChangeTimes->{{3.631538386119732*^9, 3.63153851318515*^9}, {
   3.632039715808448*^9, 3.632039742776846*^9}, {3.6348992738689137`*^9, 
   3.6348992742351027`*^9}, {3.634899351675269*^9, 3.6348993622580223`*^9}, {
   3.647676768785681*^9, 3.6476767790178757`*^9}, {3.684999243698503*^9, 
   3.684999244105906*^9}, {3.734841566306941*^9, 3.734841607889679*^9}, {
   3.734841820083234*^9, 3.734841854780039*^9}, {3.7348418900767403`*^9, 
   3.734841904532687*^9}, 3.743270910666544*^9}],

Cell[CellGroupData[{

Cell[BoxData[
 RowBox[{
  RowBox[{"head", "=", 
   RowBox[{"{", 
    RowBox[{
    "\"\<L.viridis\>\"", ",", "\"\<L. bilineata\>\"", ",", " ", 
     "\"\<fixedDiffs\>\"", ",", "\"\<sharedHets\>\""}], "}"}]}], ";", 
  RowBox[{"SetPrecision", "[", 
   RowBox[{
    RowBox[{
     RowBox[{"{", 
      RowBox[{"head", ",", 
       RowBox[{"tthel", "=", 
        RowBox[{
         RowBox[{"(", 
          RowBox[{"lacertaPair200raw", "//", "Mean"}], ")"}], "/", 
         "200"}]}]}], "}"}], "//", "TableForm"}], ",", "3"}], 
   "]"}]}]], "Input",
 CellChangeTimes->{{3.627297937133273*^9, 3.627297977038846*^9}, {
   3.627298017623004*^9, 3.627298025397789*^9}, {3.627298924869762*^9, 
   3.627298935233567*^9}, {3.627302635752454*^9, 3.6273026687462797`*^9}, {
   3.627371683214198*^9, 3.627371697594664*^9}, {3.6295353794341373`*^9, 
   3.629535401835589*^9}, {3.629535869690282*^9, 3.629535870657631*^9}, {
   3.629537315002411*^9, 3.629537320953775*^9}, {3.6315129049185677`*^9, 
   3.63151292455757*^9}, {3.631538250284319*^9, 3.6315383021508427`*^9}, {
   3.631538379640473*^9, 3.631538380720808*^9}, {3.63153849711117*^9, 
   3.631538497902495*^9}, 3.6315391616635447`*^9, {3.631860669896809*^9, 
   3.631860671031605*^9}, {3.6320374429254932`*^9, 3.6320374443568087`*^9}, {
   3.63203903069343*^9, 3.632039036821444*^9}, {3.63203956742312*^9, 
   3.632039601176589*^9}, {3.6320411529687243`*^9, 3.6320411562585993`*^9}, {
   3.632041689453513*^9, 3.632041696864725*^9}, {3.6323923472789993`*^9, 
   3.632392347959503*^9}, {3.632764491954624*^9, 3.632764492698065*^9}, {
   3.647676807393812*^9, 3.647676808136014*^9}, {3.6507830641122026`*^9, 
   3.650783064399897*^9}, {3.650783097528285*^9, 3.650783098015634*^9}, {
   3.6849992327150297`*^9, 3.6849992374190702`*^9}, 3.685076155743622*^9, {
   3.685082560696344*^9, 3.6850825609991283`*^9}, 3.685088602032298*^9, {
   3.6850893558168592`*^9, 3.685089368976349*^9}, 3.6850896592892227`*^9, {
   3.685433358187284*^9, 3.685433359017503*^9}, 3.6854385867262383`*^9, 
   3.6890665715356216`*^9, {3.694159626063102*^9, 3.69415966142964*^9}, {
   3.7348414210721197`*^9, 3.734841422137344*^9}, {3.736701668980907*^9, 
   3.736701672804305*^9}, {3.736769563179762*^9, 3.73676956432367*^9}}],

Cell[BoxData[
 TagBox[GridBox[{
    {"\<\"L.viridis\"\>", "\<\"L. bilineata\"\>", "\<\"fixedDiffs\"\>", \
"\<\"sharedHets\"\>"},
    {"0.00258355559407288973155383249440221294`3.", 
     "0.00194525399627167926537224841793980212`3.", 
     "0.00987723513535502173674659799576230717`3.", 
     "0.00019734896586853247777687379952670843`3."}
   },
   GridBoxAlignment->{
    "Columns" -> {{Left}}, "ColumnsIndexed" -> {}, "Rows" -> {{Baseline}}, 
     "RowsIndexed" -> {}},
   GridBoxSpacings->{"Columns" -> {
       Offset[0.27999999999999997`], {
        Offset[2.0999999999999996`]}, 
       Offset[0.27999999999999997`]}, "ColumnsIndexed" -> {}, "Rows" -> {
       Offset[0.2], {
        Offset[0.4]}, 
       Offset[0.2]}, "RowsIndexed" -> {}}],
  Function[BoxForm`e$, 
   TableForm[BoxForm`e$]]]], "Output",
 CellChangeTimes->{3.742112212547226*^9, 3.7421129333150873`*^9, 
  3.7421412075915623`*^9, 3.7427309818711967`*^9, 3.743829803054731*^9, 
  3.74576500914965*^9}]
}, Open  ]],

Cell["\<\
And the heterozygosity within each population (Viridis, bilineata):\
\>", "Text",
 CellChangeTimes->{{3.634899310122734*^9, 3.634899337570373*^9}, {
   3.7348414728407*^9, 3.734841473280634*^9}, {3.7348415080490437`*^9, 
   3.734841525057064*^9}, 3.741765038256525*^9}],

Cell[CellGroupData[{

Cell[BoxData[
 RowBox[{
  RowBox[{
   RowBox[{"{", 
    RowBox[{
     RowBox[{"tthel", "\[LeftDoubleBracket]", "1", "\[RightDoubleBracket]"}], 
     ",", 
     RowBox[{
     "tthel", "\[LeftDoubleBracket]", "2", "\[RightDoubleBracket]"}]}], "}"}],
    "+", 
   RowBox[{"tthel", "\[LeftDoubleBracket]", "4", "\[RightDoubleBracket]"}]}], 
  "//", "N"}]], "Input",
 CellChangeTimes->{{3.632764495855206*^9, 3.632764530928287*^9}, {
  3.647676816313725*^9, 3.647676820575849*^9}, {3.736701769277915*^9, 
  3.7367017936381407`*^9}}],

Cell[BoxData[
 RowBox[{"{", 
  RowBox[{"0.002780904559941422`", ",", "0.0021426029621402116`"}], 
  "}"}]], "Output",
 CellChangeTimes->{
  3.68758682326661*^9, 3.6876028840276957`*^9, {3.689066334336007*^9, 
   3.68906636325025*^9}, 3.689066598030425*^9, 3.6941591341050367`*^9, 
   3.69415967156784*^9, 3.694163337108694*^9, 3.7247455286558533`*^9, 
   3.735278202484888*^9, {3.7367017660275097`*^9, 3.736701794168192*^9}, 
   3.737880049289755*^9, 3.741765042638878*^9, 3.741767889749*^9, 
   3.7421130084379177`*^9, 3.7421412207023067`*^9, 3.742730985018948*^9, 
   3.743829804751028*^9, 3.745765009356991*^9}]
}, Open  ]],

Cell["\<\
So, L.Viridis, L.Bilineata, fixDiffs and shareHets is our new data-index.\
\>", "Text",
 CellChangeTimes->{{3.734843947438725*^9, 3.734843948358748*^9}, {
  3.734844868038788*^9, 3.734844937144126*^9}, {3.735273515948564*^9, 
  3.735273536716693*^9}}],

Cell[TextData[StyleBox["We also filter out 46,825 blocks (0.83%)  (length \
200) that violate the 4-gamete test:",
 FontColor->RGBColor[1, 0, 0]]], "Text",
 CellChangeTimes->{{3.6349158458238077`*^9, 3.6349158698061333`*^9}, {
   3.6509695061151943`*^9, 3.650969570227109*^9}, {3.6509936436071587`*^9, 
   3.650993648804332*^9}, 3.650993686375154*^9, {3.684999794925764*^9, 
   3.68499980459734*^9}, {3.685000441606207*^9, 3.685000442677844*^9}, {
   3.6850004924587803`*^9, 3.685000520613571*^9}, {3.685000571067058*^9, 
   3.6850005971949377`*^9}, {3.687586853184738*^9, 3.687586853839326*^9}, {
   3.6875871027209787`*^9, 3.68758710880812*^9}, 3.689066392737626*^9, 
   3.7417659135971327`*^9, {3.743270717103764*^9, 3.7432707261367683`*^9}}],

Cell[CellGroupData[{

Cell[BoxData[
 RowBox[{
  RowBox[{"toptypes", "=", 
   RowBox[{"{", 
    RowBox[{
    "\"\<fixedDiffs\>\"", ",", "\"\<sharedHets\>\"", ",", 
     "\"\<noTopology\>\"", ",", "\"\<4-gamete violations\>\""}], "}"}]}], ";", 
  RowBox[{
   RowBox[{"{", 
    RowBox[{"toptypes", ",", 
     RowBox[{
      RowBox[{
       RowBox[{"Length", "[", "#", "]"}], "&"}], "/@", 
      RowBox[{"(", 
       RowBox[{"lacertaPair200split", "=", 
        RowBox[{"{", "\[IndentingNewLine]", 
         RowBox[{
          RowBox[{"Select", "[", 
           RowBox[{"lacertaPair200raw", ",", 
            RowBox[{
             RowBox[{
              RowBox[{
               RowBox[{
               "#", "\[LeftDoubleBracket]", "3", "\[RightDoubleBracket]"}], 
               ">", "0"}], "&&", 
              RowBox[{
               RowBox[{
               "#", "\[LeftDoubleBracket]", "4", "\[RightDoubleBracket]"}], 
               "\[Equal]", "0"}]}], "&"}]}], "]"}], ",", 
          RowBox[{"Select", "[", 
           RowBox[{"lacertaPair200raw", ",", 
            RowBox[{
             RowBox[{
              RowBox[{
               RowBox[{
               "#", "\[LeftDoubleBracket]", "4", "\[RightDoubleBracket]"}], 
               ">", "0"}], "&&", 
              RowBox[{
               RowBox[{
               "#", "\[LeftDoubleBracket]", "3", "\[RightDoubleBracket]"}], 
               "\[Equal]", "0"}]}], "&"}]}], "]"}], ",", 
          RowBox[{"Select", "[", 
           RowBox[{"lacertaPair200raw", ",", 
            RowBox[{
             RowBox[{
              RowBox[{
               RowBox[{
               "#", "\[LeftDoubleBracket]", "3", "\[RightDoubleBracket]"}], "==",
                "0"}], "&&", 
              RowBox[{
               RowBox[{
               "#", "\[LeftDoubleBracket]", "4", "\[RightDoubleBracket]"}], 
               "\[Equal]", "0"}]}], "&"}]}], "]"}], ",", 
          RowBox[{"Select", "[", 
           RowBox[{"lacertaPair200raw", ",", 
            RowBox[{
             RowBox[{
              RowBox[{
               RowBox[{
               "#", "\[LeftDoubleBracket]", "3", "\[RightDoubleBracket]"}], 
               ">", "0"}], "&&", 
              RowBox[{
               RowBox[{
               "#", "\[LeftDoubleBracket]", "4", "\[RightDoubleBracket]"}], 
               ">", "0"}]}], "&"}]}], "]"}]}], "}"}]}], ")"}]}]}], "}"}], "//",
    "TableForm"}]}]], "Input",
 CellChangeTimes->{{3.631539133986817*^9, 3.631539144891445*^9}, {
  3.631539204172093*^9, 3.631539301477997*^9}, {3.631539341753315*^9, 
  3.6315394297422256`*^9}, {3.631693771852516*^9, 3.6316937770123043`*^9}, {
  3.6320417653873777`*^9, 3.632041781484412*^9}, {3.647686721660707*^9, 
  3.647686760350806*^9}, {3.650783171248372*^9, 3.650783189395318*^9}, {
  3.650783247898963*^9, 3.650783283251141*^9}, {3.650783319531569*^9, 
  3.650783331827915*^9}, {3.650783420099224*^9, 3.650783421107583*^9}, {
  3.689066571554728*^9, 3.6890665715573874`*^9}, {3.736701828431983*^9, 
  3.736701836440804*^9}}],

Cell[BoxData[
 TagBox[GridBox[{
    {"\<\"fixedDiffs\"\>", "\<\"sharedHets\"\>", "\<\"noTopology\"\>", \
"\<\"4-gamete violations\"\>"},
    {"4204982", "96587", "1305626", "46825"}
   },
   GridBoxAlignment->{
    "Columns" -> {{Left}}, "ColumnsIndexed" -> {}, "Rows" -> {{Baseline}}, 
     "RowsIndexed" -> {}},
   GridBoxSpacings->{"Columns" -> {
       Offset[0.27999999999999997`], {
        Offset[2.0999999999999996`]}, 
       Offset[0.27999999999999997`]}, "ColumnsIndexed" -> {}, "Rows" -> {
       Offset[0.2], {
        Offset[0.4]}, 
       Offset[0.2]}, "RowsIndexed" -> {}}],
  Function[BoxForm`e$, 
   TableForm[BoxForm`e$]]]], "Output",
 CellChangeTimes->{3.6875868341931477`*^9, 3.6876028892212067`*^9, 
  3.689066383827298*^9, 3.689066601881143*^9, 3.694159156667779*^9, 
  3.694159675260807*^9, 3.6941633427301292`*^9, 3.735273676665967*^9, 
  3.7352782049410257`*^9, 3.735278642739373*^9, 3.736701880305127*^9, 
  3.736769620481413*^9, 3.73677089857504*^9, 3.7378800872580338`*^9, 
  3.741765077964243*^9, 3.741767917163138*^9, 3.7421130193537207`*^9, 
  3.742141253873537*^9, 3.742731014799313*^9, 3.743829840167633*^9, 
  3.745765043150107*^9}]
}, Open  ]],

Cell[CellGroupData[{

Cell[BoxData[
 RowBox[{"SetPrecision", "[", 
  RowBox[{
   RowBox[{
    RowBox[{"100", "*", 
     RowBox[{
      RowBox[{"(", 
       RowBox[{
        RowBox[{"lacertaPair200split", "\[LeftDoubleBracket]", 
         RowBox[{"-", "1"}], "\[RightDoubleBracket]"}], "//", "Length"}], 
       ")"}], "/", 
      RowBox[{"(", 
       RowBox[{"lacertaPair200raw", "//", "Length"}], ")"}]}]}], "//", "N"}], 
   ",", "2"}], "]"}]], "Input",
 CellChangeTimes->{{3.631685006053602*^9, 3.6316850126604137`*^9}, {
   3.6316937881600523`*^9, 3.631693820672493*^9}, {3.632041788552079*^9, 
   3.6320417915653543`*^9}, 3.633088781225037*^9, {3.6330888227390213`*^9, 
   3.6330888255619507`*^9}, {3.6476881692263117`*^9, 
   3.6476881736573353`*^9}, {3.65078337680787*^9, 3.65078338050266*^9}, {
   3.650783427695683*^9, 3.650783429902643*^9}, {3.6890665715637083`*^9, 
   3.6890665715781937`*^9}, 3.735273666597703*^9, {3.735273701615587*^9, 
   3.7352737022629232`*^9}, {3.73670186047602*^9, 3.736701868444202*^9}}],

Cell[BoxData["0.82817181403673845174751022568671032786`2."], "Output",
 CellChangeTimes->{
  3.687586838653893*^9, 3.6876028931705313`*^9, {3.689066346780013*^9, 
   3.689066386767913*^9}, 3.689066605261944*^9, 3.69415968195566*^9, {
   3.735273684467698*^9, 3.735273704435398*^9}, 3.735278208244261*^9, 
   3.73527864713752*^9, 3.736701880538574*^9, 3.7378800997851*^9, 
   3.741765077995077*^9, 3.741767917197917*^9, 3.7421130447277117`*^9, 
   3.7421412539133244`*^9, 3.742731014847369*^9, 3.743829840259533*^9, 
   3.7457650432619333`*^9}]
}, Open  ]],

Cell["\<\
To model in which direction gene flow happened we create another dataset, \
which swapping 1st and 2nd parameters (i.e. virHets and bilHets) is the only \
difference they have.\
\>", "Text",
 CellChangeTimes->{{3.6509694780249043`*^9, 3.650969497219355*^9}, {
   3.650969581291353*^9, 3.650969596531383*^9}, {3.685000729606534*^9, 
   3.68500074597398*^9}, {3.689066571646604*^9, 3.689066571741528*^9}, {
   3.735273771727273*^9, 3.735273925593*^9}, {3.73527398209779*^9, 
   3.735274024706596*^9}, 3.73527419112462*^9, {3.735274224287458*^9, 
   3.7352742750754213`*^9}}],

Cell[BoxData[{
 RowBox[{
  RowBox[{"lacertaPair200filtB", "//", "Clear"}], 
  ";"}], "\[IndentingNewLine]", 
 RowBox[{
  RowBox[{"lacertaPair200filt", "//", "Clear"}], ";"}], "\n", 
 RowBox[{
  RowBox[{"lacertaPair200filt", "=", 
   RowBox[{"Flatten", "[", 
    RowBox[{
     RowBox[{"Drop", "[", 
      RowBox[{"lacertaPair200split", ",", 
       RowBox[{"-", "1"}]}], "]"}], ",", "1"}], "]"}]}], ";"}], "\n", 
 RowBox[{
  RowBox[{"lacertaPair200filtB", "=", 
   RowBox[{
    RowBox[{
     RowBox[{"{", 
      RowBox[{
       RowBox[{"#", "\[LeftDoubleBracket]", "2", "\[RightDoubleBracket]"}], 
       ",", 
       RowBox[{"#", "\[LeftDoubleBracket]", "1", "\[RightDoubleBracket]"}], 
       ",", 
       RowBox[{"#", "\[LeftDoubleBracket]", "3", "\[RightDoubleBracket]"}], 
       ",", 
       RowBox[{"#", "\[LeftDoubleBracket]", "4", "\[RightDoubleBracket]"}]}], 
      "}"}], "&"}], "/@", "lacertaPair200filt"}]}], ";"}]}], "Input",
 CellChangeTimes->{{3.7367030500378027`*^9, 3.736703061453123*^9}, {
   3.741766330939575*^9, 3.741766344374509*^9}, 3.7457650594422398`*^9}],

Cell["\<\
Although it is expected to have a low effect (i.e. only 0.83% of the data \
were violating the 4-gamete test) we check how much of the heterozygousity \
affected by this elimination:\
\>", "Text",
 CellChangeTimes->{{3.632037488522291*^9, 3.6320375239278717`*^9}, {
   3.632037558480126*^9, 3.632037562280541*^9}, 3.634915990277691*^9, {
   3.634916078658342*^9, 3.6349160802988977`*^9}, {3.650993668470096*^9, 
   3.650993678848824*^9}, {3.694161828588361*^9, 3.694161833257045*^9}, {
   3.735274299907257*^9, 3.735274547982246*^9}, 3.741766638035321*^9}],

Cell[CellGroupData[{

Cell[BoxData[
 RowBox[{
  RowBox[{"SetPrecision", "[", 
   RowBox[{
    RowBox[{"Prepend", "[", 
     RowBox[{
      RowBox[{
       RowBox[{
        RowBox[{
         RowBox[{"(", 
          RowBox[{
           RowBox[{"Mean", "[", "#", "]"}], "/", "200"}], ")"}], "&"}], "/@", 
        RowBox[{"{", 
         RowBox[{"lacertaPair200raw", ",", "lacertaPair200filt"}], "}"}]}], "//",
        "N"}], ",", "head"}], "]"}], ",", "3"}], "]"}], "//", 
  "TableForm"}]], "Input",
 CellChangeTimes->{{3.650783563116754*^9, 3.650783592013982*^9}, {
   3.650784207816593*^9, 3.6507842294724693`*^9}, {3.6508629398652163`*^9, 
   3.6508629888641367`*^9}, {3.650863039074429*^9, 3.6508630546254597`*^9}, 
   3.685076185951212*^9, {3.6850835343124104`*^9, 3.6850835344150057`*^9}, 
   3.685088630337631*^9, 3.685089394528953*^9, 3.685089778329898*^9, {
   3.685433373625993*^9, 3.6854333742977343`*^9}, 3.6854386278588047`*^9, {
   3.68906657175169*^9, 3.6890665717522783`*^9}, {3.694159515693111*^9, 
   3.694159516720313*^9}, 3.6941596912162447`*^9, 3.737880174628955*^9, {
   3.737880286109207*^9, 3.737880287021968*^9}, {3.737880332149613*^9, 
   3.7378803368306723`*^9}, {3.73788039052113*^9, 3.737880407342826*^9}}],

Cell[BoxData[
 TagBox[GridBox[{
    {"\<\"L.viridis\"\>", "\<\"L. bilineata\"\>", "\<\"fixedDiffs\"\>", \
"\<\"sharedHets\"\>"},
    {"0.00258355559407288980569572522938415204`3.", 
     "0.00194525399627167917306069799820988919`3.", 
     "0.00987723513535502216365014049870296731`3.", 
     "0.00019734896586853247456294635497897616`3."},
    {"0.0025413196794475670023394364704927284`3.", 
     "0.00191265864661385948455873950990735466`3.", 
     "0.0098790580673580995901827961347407836`3.", 
     "0.00014066213142221734976738956035546835`3."}
   },
   GridBoxAlignment->{
    "Columns" -> {{Left}}, "ColumnsIndexed" -> {}, "Rows" -> {{Baseline}}, 
     "RowsIndexed" -> {}},
   GridBoxSpacings->{"Columns" -> {
       Offset[0.27999999999999997`], {
        Offset[2.0999999999999996`]}, 
       Offset[0.27999999999999997`]}, "ColumnsIndexed" -> {}, "Rows" -> {
       Offset[0.2], {
        Offset[0.4]}, 
       Offset[0.2]}, "RowsIndexed" -> {}}],
  Function[BoxForm`e$, 
   TableForm[BoxForm`e$]]]], "Output",
 CellChangeTimes->{3.687602907645293*^9, 3.689066637662512*^9, 
  3.694159693125773*^9, 3.694163368573456*^9, 3.735274899719901*^9, 
  3.7352782165994377`*^9, 3.737880338973487*^9, 3.737880409197798*^9, 
  3.7417666561849318`*^9, 3.741767930543285*^9, 3.741773928646071*^9, 
  3.742731039087696*^9, 3.74576506479422*^9}]
}, Open  ]],

Cell[TextData[{
 "The function configCounts counts the number of mutational configurations \
defined in terms of four mutation types up to a maximum number of mutations \
of any one type - here, ",
 Cell[BoxData[
  FormBox[
   RowBox[{
    SubscriptBox["k", "max"], "=", "1"}], TraditionalForm]]],
 " to 3. The resulting Table has dimensions ",
 Cell[BoxData[
  FormBox[
   SuperscriptBox["4", 
    RowBox[{"(", 
     RowBox[{
      SubscriptBox["k", "max"], "+", "2"}], ")"}]], TraditionalForm]]],
 ":"
}], "Text",
 CellChangeTimes->{{3.631538577099248*^9, 3.6315386320083227`*^9}, {
   3.63153902074547*^9, 3.631539044867454*^9}, {3.634899499129113*^9, 
   3.634899501439508*^9}, {3.650782840873275*^9, 3.650782864777485*^9}, {
   3.6507829094173107`*^9, 3.650782915905365*^9}, {3.650784406721418*^9, 
   3.6507844141853743`*^9}, {3.650784462265724*^9, 3.650784493129642*^9}, {
   3.650784689329657*^9, 3.650784711817708*^9}, {3.650969910915338*^9, 
   3.65096991702737*^9}, {3.650993738564394*^9, 3.650993738754088*^9}, {
   3.652605216179159*^9, 3.652605225602358*^9}, {3.735274583822672*^9, 
   3.735274600407202*^9}, 3.7352748157850857`*^9, 3.735275025259159*^9, 
   3.7417666694392633`*^9}],

Cell[BoxData[{
 RowBox[{
  RowBox[{"lacertaCounts", "//", "Clear"}], ";"}], "\[IndentingNewLine]", 
 RowBox[{
  RowBox[{"lacertaCountsB", " ", "//", "Clear"}], 
  ";"}], "\[IndentingNewLine]", 
 RowBox[{
  RowBox[{"lacertaCounts", "=", 
   RowBox[{"Table", "[", 
    RowBox[{
     RowBox[{"configCounts", "[", 
      RowBox[{"lacertaPair200filt", ",", "i"}], "]"}], ",", 
     RowBox[{"{", 
      RowBox[{"i", ",", "1", ",", "3"}], "}"}]}], "]"}]}], 
  ";"}], "\[IndentingNewLine]", 
 RowBox[{
  RowBox[{"lacertaCountsB", "=", 
   RowBox[{"Table", "[", 
    RowBox[{
     RowBox[{"configCounts", "[", 
      RowBox[{"lacertaPair200filtB", ",", "i"}], "]"}], ",", 
     RowBox[{"{", 
      RowBox[{"i", ",", "1", ",", "3"}], "}"}]}], "]"}]}], ";"}]}], "Input",
 CellChangeTimes->{{3.6509462289796257`*^9, 3.6509462361469812`*^9}, {
   3.6509606926537867`*^9, 3.6509606998524923`*^9}, 3.6509697118447638`*^9, {
   3.650969775738791*^9, 3.650969777238575*^9}, {3.651002401834465*^9, 
   3.651002417971345*^9}, 3.6512951265661163`*^9, {3.651317383078533*^9, 
   3.651317383361211*^9}, {3.651912018367387*^9, 3.651912023468692*^9}, {
   3.6526051265141497`*^9, 3.652605169572706*^9}, 3.652605205554679*^9, 
   3.652616318228592*^9, {3.65267999504449*^9, 3.6526799964715023`*^9}, 
   3.6850763151103687`*^9, 3.685076352694763*^9, {3.6850796375583887`*^9, 
   3.685079639894656*^9}, {3.685083721400867*^9, 3.685083723503068*^9}, {
   3.685083917856161*^9, 3.6850839195583563`*^9}, {3.685088497313209*^9, 
   3.685088499609069*^9}, {3.685088844696989*^9, 3.685088845607994*^9}, {
   3.685089288816783*^9, 3.685089289424317*^9}, {3.6850895119852457`*^9, 
   3.685089514952414*^9}, {3.6850900296395597`*^9, 3.685090030875923*^9}, {
   3.685433228017118*^9, 3.6854332292459927`*^9}, {3.6854334246098423`*^9, 
   3.685433426441086*^9}, {3.685438662827527*^9, 3.6854386640260277`*^9}, {
   3.687587131488988*^9, 3.687587133469548*^9}, {3.689066571755661*^9, 
   3.6890665717561893`*^9}, {3.689066700012092*^9, 3.689066715827677*^9}, {
   3.735274915259025*^9, 3.735274916610589*^9}, {3.735274958315987*^9, 
   3.735274969913666*^9}, {3.735275027732682*^9, 3.73527502905201*^9}, {
   3.735278402684273*^9, 3.735278404678402*^9}, {3.736702564139629*^9, 
   3.7367025850901947`*^9}, 3.736702627578318*^9, {3.741771221954423*^9, 
   3.741771248830031*^9}, {3.741773935894726*^9, 3.741773963004862*^9}, 
   3.743270787973516*^9}],

Cell["\<\
A summary statistic of total number of mutations in each block:\
\>", "Text",
 CellChangeTimes->{{3.650969794546853*^9, 3.650969801451212*^9}, {
  3.650969900691156*^9, 3.650969956827141*^9}, {3.650993762067255*^9, 
  3.650993762634548*^9}, {3.6519120938074083`*^9, 3.651912097006692*^9}, {
  3.735275062354721*^9, 3.735275098247713*^9}, {3.7352752119329967`*^9, 
  3.7352752131417294`*^9}, {3.735275263796585*^9, 3.735275264732863*^9}}],

Cell[CellGroupData[{

Cell[BoxData[
 RowBox[{"lacertaCountsTotS", "=", 
  RowBox[{"Table", "[", 
   RowBox[{
    RowBox[{"Count", "[", 
     RowBox[{
      RowBox[{
       RowBox[{
        RowBox[{"Total", "[", "#", "]"}], "&"}], "/@", "lacertaPair200filt"}],
       ",", "i"}], "]"}], ",", 
    RowBox[{"{", 
     RowBox[{"i", ",", "0", ",", "20"}], "}"}]}], "]"}]}]], "Input",
 CellChangeTimes->{{3.65088915874154*^9, 3.6508891792776747`*^9}, {
   3.6508892310463743`*^9, 3.650889231429812*^9}, {3.6508892665920677`*^9, 
   3.650889315839098*^9}, {3.652680002283277*^9, 3.652680002763195*^9}, 
   3.6850124489382668`*^9, 3.6850763064787416`*^9, {3.68507644305518*^9, 
   3.685076443168543*^9}, 3.6850767191201687`*^9, {3.685076759414136*^9, 
   3.6850768191991377`*^9}, 3.685076872159937*^9, {3.6850769230558167`*^9, 
   3.685076941773622*^9}, {3.685083600000927*^9, 3.685083607472287*^9}, {
   3.6850836408242197`*^9, 3.6850836486150846`*^9}, {3.6850837980475693`*^9, 
   3.6850837981830683`*^9}, 3.685088507542233*^9, {3.685433239929674*^9, 
   3.6854332488271513`*^9}, {3.686217950298477*^9, 3.686217978060567*^9}, 
   3.6890665717623587`*^9, 3.689066715846221*^9, 3.735277260105508*^9, 
   3.736702727277182*^9, {3.74177129320919*^9, 3.741771303725183*^9}, {
   3.741771347076132*^9, 3.741771360937385*^9}}],

Cell[BoxData[
 RowBox[{"{", 
  RowBox[{
  "517426", ",", "1377625", ",", "1141475", ",", "839810", ",", "589018", ",",
    "400274", ",", "268479", ",", "176059", ",", "112858", ",", "71331", ",", 
   "44428", ",", "26773", ",", "16362", ",", "9889", ",", "5867", ",", "3533",
    ",", "2147", ",", "1351", ",", "849", ",", "562", ",", "354"}], 
  "}"}]], "Output",
 CellChangeTimes->{3.741771542014142*^9, 3.742731313617785*^9}]
}, Open  ]],

Cell[CellGroupData[{

Cell[BoxData[
 RowBox[{"BarChart", "[", 
  RowBox[{"lacertaCountsTotS", ",", 
   RowBox[{"ChartLabels", "\[Rule]", 
    RowBox[{"Range", "[", "20", "]"}]}]}], "]"}]], "Input",
 CellChangeTimes->{{3.651912057328455*^9, 3.651912069522523*^9}, {
   3.653115978234745*^9, 3.6531159787303123`*^9}, 3.685088684412108*^9, 
   3.689066715857912*^9, {3.7352773719537077`*^9, 3.7352773951932287`*^9}, {
   3.735277482548046*^9, 3.735277490362344*^9}, 3.74177136946898*^9}],

Cell[BoxData[
 GraphicsBox[{
   {Opacity[0], PointBox[{0.11807228915662649`, 0.}]}, {{}, 
    {RGBColor[0.982864, 0.7431472, 0.3262672], EdgeForm[{Opacity[
     0.5529999999999999], Thickness[Small]}], 
     {RGBColor[0.982864, 0.7431472, 0.3262672], EdgeForm[{Opacity[
      0.5529999999999999], Thickness[Small]}], 
      TagBox[
       TooltipBox[
        TagBox[
         DynamicBox[{
           FEPrivate`If[
            CurrentValue["MouseOver"], 
            EdgeForm[{
              GrayLevel[0.5], 
              AbsoluteThickness[1.5], 
              Opacity[0.66]}], {}, {}], 
           
           RectangleBox[{0.5366079703429101, 0.}, {1.46339202965709, 517426.},
             "RoundingRadius" -> 0]},
          
          ImageSizeCache->{{75.59801126332884, 92.07888208558052}, {
           21.063265157543015`, 105.4519333172745}}],
         StatusArea[#, 517426]& ,
         TagBoxNote->"517426"],
        StyleBox["517426", {}, StripOnInput -> False]],
       Annotation[#, 
        Style[517426, {}], "Tooltip"]& ]}, 
     {RGBColor[0.982864, 0.7431472, 0.3262672], EdgeForm[{Opacity[
      0.5529999999999999], Thickness[Small]}], 
      TagBox[
       TooltipBox[
        TagBox[
         DynamicBox[{
           FEPrivate`If[
            CurrentValue["MouseOver"], 
            EdgeForm[{
              GrayLevel[0.5], 
              AbsoluteThickness[1.5], 
              Opacity[0.66]}], {}, {}], 
           
           RectangleBox[{1.53660797034291, 0.}, {2.46339202965709, 
            1.377625*^6}, "RoundingRadius" -> 0]},
          
          ImageSizeCache->{{92.70649588053841, 
           109.18736670279009`}, {-118.19031619966142`, 105.4519333172745}}],
         StatusArea[#, 1377625]& ,
         TagBoxNote->"1377625"],
        StyleBox["1377625", {}, StripOnInput -> False]],
       Annotation[#, 
        Style[1377625, {}], "Tooltip"]& ]}, 
     {RGBColor[0.982864, 0.7431472, 0.3262672], EdgeForm[{Opacity[
      0.5529999999999999], Thickness[Small]}], 
      TagBox[
       TooltipBox[
        TagBox[
         DynamicBox[{
           FEPrivate`If[
            CurrentValue["MouseOver"], 
            EdgeForm[{
              GrayLevel[0.5], 
              AbsoluteThickness[1.5], 
              Opacity[0.66]}], {}, {}], 
           
           RectangleBox[{2.53660797034291, 0.}, {3.46339202965709, 
            1.141475*^6}, "RoundingRadius" -> 0]},
          
          ImageSizeCache->{{109.81498049774797`, 
           126.29585131999966`}, {-79.96110035832257, 105.4519333172745}}],
         StatusArea[#, 1141475]& ,
         TagBoxNote->"1141475"],
        StyleBox["1141475", {}, StripOnInput -> False]],
       Annotation[#, 
        Style[1141475, {}], "Tooltip"]& ]}, 
     {RGBColor[0.982864, 0.7431472, 0.3262672], EdgeForm[{Opacity[
      0.5529999999999999], Thickness[Small]}], 
      TagBox[
       TooltipBox[
        TagBox[
         DynamicBox[{
           FEPrivate`If[
            CurrentValue["MouseOver"], 
            EdgeForm[{
              GrayLevel[0.5], 
              AbsoluteThickness[1.5], 
              Opacity[0.66]}], {}, {}], 
           
           RectangleBox[{3.53660797034291, 0.}, {4.46339202965709, 839810.}, 
            "RoundingRadius" -> 0]},
          
          ImageSizeCache->{{126.92346511495754`, 
           143.40433593720923`}, {-31.125968464282863`, 105.4519333172745}}],
         StatusArea[#, 839810]& ,
         TagBoxNote->"839810"],
        StyleBox["839810", {}, StripOnInput -> False]],
       Annotation[#, 
        Style[839810, {}], "Tooltip"]& ]}, 
     {RGBColor[0.982864, 0.7431472, 0.3262672], EdgeForm[{Opacity[
      0.5529999999999999], Thickness[Small]}], 
      TagBox[
       TooltipBox[
        TagBox[
         DynamicBox[{
           FEPrivate`If[
            CurrentValue["MouseOver"], 
            EdgeForm[{
              GrayLevel[0.5], 
              AbsoluteThickness[1.5], 
              Opacity[0.66]}], {}, {}], 
           
           RectangleBox[{4.53660797034291, 0.}, {5.46339202965709, 589018.}, 
            "RoundingRadius" -> 0]},
          
          ImageSizeCache->{{144.0319497321671, 160.5128205544188}, {
           9.473572078935646, 105.4519333172745}}],
         StatusArea[#, 589018]& ,
         TagBoxNote->"589018"],
        StyleBox["589018", {}, StripOnInput -> False]],
       Annotation[#, 
        Style[589018, {}], "Tooltip"]& ]}, 
     {RGBColor[0.982864, 0.7431472, 0.3262672], EdgeForm[{Opacity[
      0.5529999999999999], Thickness[Small]}], 
      TagBox[
       TooltipBox[
        TagBox[
         DynamicBox[{
           FEPrivate`If[
            CurrentValue["MouseOver"], 
            EdgeForm[{
              GrayLevel[0.5], 
              AbsoluteThickness[1.5], 
              Opacity[0.66]}], {}, {}], 
           
           RectangleBox[{5.53660797034291, 0.}, {6.46339202965709, 400274.}, 
            "RoundingRadius" -> 0]},
          
          ImageSizeCache->{{161.14043434937668`, 177.62130517162836`}, {
           40.02845293753255, 105.4519333172745}}],
         StatusArea[#, 400274]& ,
         TagBoxNote->"400274"],
        StyleBox["400274", {}, StripOnInput -> False]],
       Annotation[#, 
        Style[400274, {}], "Tooltip"]& ]}, 
     {RGBColor[0.982864, 0.7431472, 0.3262672], EdgeForm[{Opacity[
      0.5529999999999999], Thickness[Small]}], 
      TagBox[
       TooltipBox[
        TagBox[
         DynamicBox[{
           FEPrivate`If[
            CurrentValue["MouseOver"], 
            EdgeForm[{
              GrayLevel[0.5], 
              AbsoluteThickness[1.5], 
              Opacity[0.66]}], {}, {}], 
           
           RectangleBox[{6.53660797034291, 0.}, {7.46339202965709, 268479.}, 
            "RoundingRadius" -> 0]},
          
          ImageSizeCache->{{178.24891896658625`, 194.72978978883793`}, {
           61.36412730471125, 105.4519333172745}}],
         StatusArea[#, 268479]& ,
         TagBoxNote->"268479"],
        StyleBox["268479", {}, StripOnInput -> False]],
       Annotation[#, 
        Style[268479, {}], "Tooltip"]& ]}, 
     {RGBColor[0.982864, 0.7431472, 0.3262672], EdgeForm[{Opacity[
      0.5529999999999999], Thickness[Small]}], 
      TagBox[
       TooltipBox[
        TagBox[
         DynamicBox[{
           FEPrivate`If[
            CurrentValue["MouseOver"], 
            EdgeForm[{
              GrayLevel[0.5], 
              AbsoluteThickness[1.5], 
              Opacity[0.66]}], {}, {}], 
           
           RectangleBox[{7.53660797034291, 0.}, {8.46339202965709, 176059.}, 
            "RoundingRadius" -> 0]},
          
          ImageSizeCache->{{195.35740358379581`, 211.8382744060475}, {
           76.32556760984161, 105.4519333172745}}],
         StatusArea[#, 176059]& ,
         TagBoxNote->"176059"],
        StyleBox["176059", {}, StripOnInput -> False]],
       Annotation[#, 
        Style[176059, {}], "Tooltip"]& ]}, 
     {RGBColor[0.982864, 0.7431472, 0.3262672], EdgeForm[{Opacity[
      0.5529999999999999], Thickness[Small]}], 
      TagBox[
       TooltipBox[
        TagBox[
         DynamicBox[{
           FEPrivate`If[
            CurrentValue["MouseOver"], 
            EdgeForm[{
              GrayLevel[0.5], 
              AbsoluteThickness[1.5], 
              Opacity[0.66]}], {}, {}], 
           
           RectangleBox[{8.53660797034291, 0.}, {9.46339202965709, 112858.}, 
            "RoundingRadius" -> 0]},
          
          ImageSizeCache->{{212.46588820100538`, 228.94675902325707`}, {
           86.55688105633095, 105.4519333172745}}],
         StatusArea[#, 112858]& ,
         TagBoxNote->"112858"],
        StyleBox["112858", {}, StripOnInput -> False]],
       Annotation[#, 
        Style[112858, {}], "Tooltip"]& ]}, 
     {RGBColor[0.982864, 0.7431472, 0.3262672], EdgeForm[{Opacity[
      0.5529999999999999], Thickness[Small]}], 
      TagBox[
       TooltipBox[
        TagBox[
         DynamicBox[{
           FEPrivate`If[
            CurrentValue["MouseOver"], 
            EdgeForm[{
              GrayLevel[0.5], 
              AbsoluteThickness[1.5], 
              Opacity[0.66]}], {}, {}], 
           
           RectangleBox[{9.53660797034291, 0.}, {10.46339202965709, 71331.}, 
            "RoundingRadius" -> 0]},
          
          ImageSizeCache->{{229.57437281821495`, 246.05524364046664`}, {
           93.27949230444985, 105.4519333172745}}],
         StatusArea[#, 71331]& ,
         TagBoxNote->"71331"],
        StyleBox["71331", {}, StripOnInput -> False]],
       Annotation[#, 
        Style[71331, {}], "Tooltip"]& ]}, 
     {RGBColor[0.982864, 0.7431472, 0.3262672], EdgeForm[{Opacity[
      0.5529999999999999], Thickness[Small]}], 
      TagBox[
       TooltipBox[
        TagBox[
         DynamicBox[{
           FEPrivate`If[
            CurrentValue["MouseOver"], 
            EdgeForm[{
              GrayLevel[0.5], 
              AbsoluteThickness[1.5], 
              Opacity[0.66]}], {}, {}], 
           
           RectangleBox[{10.53660797034291, 0.}, {11.46339202965709, 44428.}, 
            "RoundingRadius" -> 0]},
          
          ImageSizeCache->{{246.68285743542452`, 263.1637282576762}, {
           97.6346927862603, 105.4519333172745}}],
         StatusArea[#, 44428]& ,
         TagBoxNote->"44428"],
        StyleBox["44428", {}, StripOnInput -> False]],
       Annotation[#, 
        Style[44428, {}], "Tooltip"]& ]}, 
     {RGBColor[0.982864, 0.7431472, 0.3262672], EdgeForm[{Opacity[
      0.5529999999999999], Thickness[Small]}], 
      TagBox[
       TooltipBox[
        TagBox[
         DynamicBox[{
           FEPrivate`If[
            CurrentValue["MouseOver"], 
            EdgeForm[{
              GrayLevel[0.5], 
              AbsoluteThickness[1.5], 
              Opacity[0.66]}], {}, {}], 
           
           RectangleBox[{11.53660797034291, 0.}, {12.46339202965709, 26773.}, 
            "RoundingRadius" -> 0]},
          
          ImageSizeCache->{{263.7913420526341, 280.2722128748857}, {
           100.49277792570065`, 105.4519333172745}}],
         StatusArea[#, 26773]& ,
         TagBoxNote->"26773"],
        StyleBox["26773", {}, StripOnInput -> False]],
       Annotation[#, 
        Style[26773, {}], "Tooltip"]& ]}, 
     {RGBColor[0.982864, 0.7431472, 0.3262672], EdgeForm[{Opacity[
      0.5529999999999999], Thickness[Small]}], 
      TagBox[
       TooltipBox[
        TagBox[
         DynamicBox[{
           FEPrivate`If[
            CurrentValue["MouseOver"], 
            EdgeForm[{
              GrayLevel[0.5], 
              AbsoluteThickness[1.5], 
              Opacity[0.66]}], {}, {}], 
           
           RectangleBox[{12.53660797034291, 0.}, {13.46339202965709, 16362.}, 
            "RoundingRadius" -> 0]},
          
          ImageSizeCache->{{280.8998266698436, 297.3806974920953}, {
           102.1781658830336, 105.4519333172745}}],
         StatusArea[#, 16362]& ,
         TagBoxNote->"16362"],
        StyleBox["16362", {}, StripOnInput -> False]],
       Annotation[#, 
        Style[16362, {}], "Tooltip"]& ]}, 
     {RGBColor[0.982864, 0.7431472, 0.3262672], EdgeForm[{Opacity[
      0.5529999999999999], Thickness[Small]}], 
      TagBox[
       TooltipBox[
        TagBox[
         DynamicBox[{
           FEPrivate`If[
            CurrentValue["MouseOver"], 
            EdgeForm[{
              GrayLevel[0.5], 
              AbsoluteThickness[1.5], 
              Opacity[0.66]}], {}, {}], 
           
           RectangleBox[{13.53660797034291, 0.}, {14.46339202965709, 9889.}, 
            "RoundingRadius" -> 0]},
          
          ImageSizeCache->{{298.0083112870532, 314.48918210930486`}, {
           103.22604949150697`, 105.4519333172745}}],
         StatusArea[#, 9889]& ,
         TagBoxNote->"9889"],
        StyleBox["9889", {}, StripOnInput -> False]],
       Annotation[#, 
        Style[9889, {}], "Tooltip"]& ]}, 
     {RGBColor[0.982864, 0.7431472, 0.3262672], EdgeForm[{Opacity[
      0.5529999999999999], Thickness[Small]}], 
      TagBox[
       TooltipBox[
        TagBox[
         DynamicBox[{
           FEPrivate`If[
            CurrentValue["MouseOver"], 
            EdgeForm[{
              GrayLevel[0.5], 
              AbsoluteThickness[1.5], 
              Opacity[0.66]}], {}, {}], 
           
           RectangleBox[{14.53660797034291, 0.}, {15.46339202965709, 5867.}, 
            "RoundingRadius" -> 0]},
          
          ImageSizeCache->{{315.11679590426274`, 331.5976667265145}, {
           103.87715220636561`, 105.4519333172745}}],
         StatusArea[#, 5867]& ,
         TagBoxNote->"5867"],
        StyleBox["5867", {}, StripOnInput -> False]],
       Annotation[#, 
        Style[5867, {}], "Tooltip"]& ]}, 
     {RGBColor[0.982864, 0.7431472, 0.3262672], EdgeForm[{Opacity[
      0.5529999999999999], Thickness[Small]}], 
      TagBox[
       TooltipBox[
        TagBox[
         DynamicBox[{
           FEPrivate`If[
            CurrentValue["MouseOver"], 
            EdgeForm[{
              GrayLevel[0.5], 
              AbsoluteThickness[1.5], 
              Opacity[0.66]}], {}, {}], 
           
           RectangleBox[{15.53660797034291, 0.}, {16.46339202965709, 3533.}, 
            "RoundingRadius" -> 0]},
          
          ImageSizeCache->{{332.22528052147237`, 348.706151343724}, {
           104.2549925187674, 105.4519333172745}}],
         StatusArea[#, 3533]& ,
         TagBoxNote->"3533"],
        StyleBox["3533", {}, StripOnInput -> False]],
       Annotation[#, 
        Style[3533, {}], "Tooltip"]& ]}, 
     {RGBColor[0.982864, 0.7431472, 0.3262672], EdgeForm[{Opacity[
      0.5529999999999999], Thickness[Small]}], 
      TagBox[
       TooltipBox[
        TagBox[
         DynamicBox[{
           FEPrivate`If[
            CurrentValue["MouseOver"], 
            EdgeForm[{
              GrayLevel[0.5], 
              AbsoluteThickness[1.5], 
              Opacity[0.66]}], {}, {}], 
           
           RectangleBox[{16.53660797034291, 0.}, {17.46339202965709, 2147.}, 
            "RoundingRadius" -> 0]},
          
          ImageSizeCache->{{349.3337651386819, 365.8146359609336}, {
           104.4793655577515, 105.4519333172745}}],
         StatusArea[#, 2147]& ,
         TagBoxNote->"2147"],
        StyleBox["2147", {}, StripOnInput -> False]],
       Annotation[#, 
        Style[2147, {}], "Tooltip"]& ]}, 
     {RGBColor[0.982864, 0.7431472, 0.3262672], EdgeForm[{Opacity[
      0.5529999999999999], Thickness[Small]}], 
      TagBox[
       TooltipBox[
        TagBox[
         DynamicBox[{
           FEPrivate`If[
            CurrentValue["MouseOver"], 
            EdgeForm[{
              GrayLevel[0.5], 
              AbsoluteThickness[1.5], 
              Opacity[0.66]}], {}, {}], 
           
           RectangleBox[{17.53660797034291, 0.}, {18.46339202965709, 1351.}, 
            "RoundingRadius" -> 0]},
          
          ImageSizeCache->{{366.44224975589145`, 382.92312057814314`}, {
           104.60822626412333`, 105.4519333172745}}],
         StatusArea[#, 1351]& ,
         TagBoxNote->"1351"],
        StyleBox["1351", {}, StripOnInput -> False]],
       Annotation[#, 
        Style[1351, {}], "Tooltip"]& ]}, 
     {RGBColor[0.982864, 0.7431472, 0.3262672], EdgeForm[{Opacity[
      0.5529999999999999], Thickness[Small]}], 
      TagBox[
       TooltipBox[
        TagBox[
         DynamicBox[{
           FEPrivate`If[
            CurrentValue["MouseOver"], 
            EdgeForm[{
              GrayLevel[0.5], 
              AbsoluteThickness[1.5], 
              Opacity[0.66]}], {}, {}], 
           
           RectangleBox[{18.53660797034291, 0.}, {19.46339202965709, 849.}, 
            "RoundingRadius" -> 0]},
          
          ImageSizeCache->{{383.550734373101, 400.0316051953527}, {
           104.68949268949852`, 105.4519333172745}}],
         StatusArea[#, 849]& ,
         TagBoxNote->"849"],
        StyleBox["849", {}, StripOnInput -> False]],
       Annotation[#, 
        Style[849, {}], "Tooltip"]& ]}, 
     {RGBColor[0.982864, 0.7431472, 0.3262672], EdgeForm[{Opacity[
      0.5529999999999999], Thickness[Small]}], 
      TagBox[
       TooltipBox[
        TagBox[
         DynamicBox[{
           FEPrivate`If[
            CurrentValue["MouseOver"], 
            EdgeForm[{
              GrayLevel[0.5], 
              AbsoluteThickness[1.5], 
              Opacity[0.66]}], {}, {}], 
           
           RectangleBox[{19.53660797034291, 0.}, {20.46339202965709, 562.}, 
            "RoundingRadius" -> 0]},
          
          ImageSizeCache->{{400.6592189903106, 417.1400898125623}, {
           104.73595377332856`, 105.4519333172745}}],
         StatusArea[#, 562]& ,
         TagBoxNote->"562"],
        StyleBox["562", {}, StripOnInput -> False]],
       Annotation[#, 
        Style[562, {}], "Tooltip"]& ]}, 
     {RGBColor[0.982864, 0.7431472, 0.3262672], EdgeForm[{Opacity[
      0.5529999999999999], Thickness[Small]}], 
      TagBox[
       TooltipBox[
        TagBox[
         DynamicBox[{
           FEPrivate`If[
            CurrentValue["MouseOver"], 
            EdgeForm[{
              GrayLevel[0.5], 
              AbsoluteThickness[1.5], 
              Opacity[0.66]}], {}, {}], 
           
           RectangleBox[{20.53660797034291, 0.}, {21.46339202965709, 354.}, 
            "RoundingRadius" -> 0]},
          
          ImageSizeCache->{{417.76770360752016`, 434.24857442977185`}, {
           104.76962591770713`, 105.4519333172745}}],
         StatusArea[#, 354]& ,
         TagBoxNote->"354"],
        StyleBox["354", {}, StripOnInput -> False]],
       Annotation[#, 
        Style[354, {}], "Tooltip"]& ]}}, {}, {}}, {}, {}, 
   StyleBox[{
     {Thickness[Tiny], 
      LineBox[{{0.11807228915662649`, 0.}, {21.890298424467098`, 0.}}], 
      StyleBox[{}, "GraphicsLabel",
       StripOnInput->False]}, 
     StyleBox[{
       {Thickness[Tiny], 
        LineBox[{{0.5366079703429101, 0.}, 
          Offset[{-1.102182119232618*^-15, -6.}, {0.5366079703429101, 0.}]}], 
        LineBox[{{21.46339202965709, 0.}, 
          Offset[{-1.102182119232618*^-15, -6.}, {21.46339202965709, 
           0.}]}], {{}, {}, {}, {}, {}, {}, {}, {}, {}, {}, {}, {}, {}, {}, \
{}, {}, {}, {}, {}, {}, {}, {
          LineBox[{{1.46339202965709, 0.}, 
            Offset[{-7.347880794884119*^-16, -4.}, {1.46339202965709, 0.}]}], 
          LineBox[{{1.53660797034291, 0.}, 
            Offset[{-7.347880794884119*^-16, -4.}, {1.53660797034291, 0.}]}], 
          LineBox[{{2.46339202965709, 0.}, 
            Offset[{-7.347880794884119*^-16, -4.}, {2.46339202965709, 0.}]}], 
          LineBox[{{2.53660797034291, 0.}, 
            Offset[{-7.347880794884119*^-16, -4.}, {2.53660797034291, 0.}]}], 
          LineBox[{{3.46339202965709, 0.}, 
            Offset[{-7.347880794884119*^-16, -4.}, {3.46339202965709, 0.}]}], 
          LineBox[{{3.53660797034291, 0.}, 
            Offset[{-7.347880794884119*^-16, -4.}, {3.53660797034291, 0.}]}], 
          LineBox[{{4.46339202965709, 0.}, 
            Offset[{-7.347880794884119*^-16, -4.}, {4.46339202965709, 0.}]}], 
          LineBox[{{4.53660797034291, 0.}, 
            Offset[{-7.347880794884119*^-16, -4.}, {4.53660797034291, 0.}]}], 
          LineBox[{{5.46339202965709, 0.}, 
            Offset[{-7.347880794884119*^-16, -4.}, {5.46339202965709, 0.}]}], 
          LineBox[{{5.53660797034291, 0.}, 
            Offset[{-7.347880794884119*^-16, -4.}, {5.53660797034291, 0.}]}], 
          LineBox[{{6.46339202965709, 0.}, 
            Offset[{-7.347880794884119*^-16, -4.}, {6.46339202965709, 0.}]}], 
          LineBox[{{6.53660797034291, 0.}, 
            Offset[{-7.347880794884119*^-16, -4.}, {6.53660797034291, 0.}]}], 
          LineBox[{{7.46339202965709, 0.}, 
            Offset[{-7.347880794884119*^-16, -4.}, {7.46339202965709, 0.}]}], 
          LineBox[{{7.53660797034291, 0.}, 
            Offset[{-7.347880794884119*^-16, -4.}, {7.53660797034291, 0.}]}], 
          LineBox[{{8.46339202965709, 0.}, 
            Offset[{-7.347880794884119*^-16, -4.}, {8.46339202965709, 0.}]}], 
          LineBox[{{8.53660797034291, 0.}, 
            Offset[{-7.347880794884119*^-16, -4.}, {8.53660797034291, 0.}]}], 
          LineBox[{{9.46339202965709, 0.}, 
            Offset[{-7.347880794884119*^-16, -4.}, {9.46339202965709, 0.}]}], 
          LineBox[{{9.53660797034291, 0.}, 
            Offset[{-7.347880794884119*^-16, -4.}, {9.53660797034291, 0.}]}], 
          LineBox[{{10.46339202965709, 0.}, 
            Offset[{-7.347880794884119*^-16, -4.}, {10.46339202965709, 0.}]}],
           LineBox[{{10.53660797034291, 0.}, 
            Offset[{-7.347880794884119*^-16, -4.}, {10.53660797034291, 0.}]}],
           LineBox[{{11.46339202965709, 0.}, 
            Offset[{-7.347880794884119*^-16, -4.}, {11.46339202965709, 0.}]}],
           LineBox[{{11.53660797034291, 0.}, 
            Offset[{-7.347880794884119*^-16, -4.}, {11.53660797034291, 0.}]}],
           LineBox[{{12.46339202965709, 0.}, 
            Offset[{-7.347880794884119*^-16, -4.}, {12.46339202965709, 0.}]}],
           LineBox[{{12.53660797034291, 0.}, 
            Offset[{-7.347880794884119*^-16, -4.}, {12.53660797034291, 0.}]}],
           LineBox[{{13.46339202965709, 0.}, 
            Offset[{-7.347880794884119*^-16, -4.}, {13.46339202965709, 0.}]}],
           LineBox[{{13.53660797034291, 0.}, 
            Offset[{-7.347880794884119*^-16, -4.}, {13.53660797034291, 0.}]}],
           LineBox[{{14.46339202965709, 0.}, 
            Offset[{-7.347880794884119*^-16, -4.}, {14.46339202965709, 0.}]}],
           LineBox[{{14.53660797034291, 0.}, 
            Offset[{-7.347880794884119*^-16, -4.}, {14.53660797034291, 0.}]}],
           LineBox[{{15.46339202965709, 0.}, 
            Offset[{-7.347880794884119*^-16, -4.}, {15.46339202965709, 0.}]}],
           LineBox[{{15.53660797034291, 0.}, 
            Offset[{-7.347880794884119*^-16, -4.}, {15.53660797034291, 0.}]}],
           LineBox[{{16.46339202965709, 0.}, 
            Offset[{-7.347880794884119*^-16, -4.}, {16.46339202965709, 0.}]}],
           LineBox[{{16.53660797034291, 0.}, 
            Offset[{-7.347880794884119*^-16, -4.}, {16.53660797034291, 0.}]}],
           LineBox[{{17.46339202965709, 0.}, 
            Offset[{-7.347880794884119*^-16, -4.}, {17.46339202965709, 0.}]}],
           LineBox[{{17.53660797034291, 0.}, 
            Offset[{-7.347880794884119*^-16, -4.}, {17.53660797034291, 0.}]}],
           LineBox[{{18.46339202965709, 0.}, 
            Offset[{-7.347880794884119*^-16, -4.}, {18.46339202965709, 0.}]}],
           LineBox[{{18.53660797034291, 0.}, 
            Offset[{-7.347880794884119*^-16, -4.}, {18.53660797034291, 0.}]}],
           LineBox[{{19.46339202965709, 0.}, 
            Offset[{-7.347880794884119*^-16, -4.}, {19.46339202965709, 0.}]}],
           LineBox[{{19.53660797034291, 0.}, 
            Offset[{-7.347880794884119*^-16, -4.}, {19.53660797034291, 0.}]}],
           LineBox[{{20.46339202965709, 0.}, 
            Offset[{-7.347880794884119*^-16, -4.}, {20.46339202965709, 0.}]}],
           LineBox[{{20.53660797034291, 0.}, 
            Offset[{-7.347880794884119*^-16, -4.}, {20.53660797034291, 
             0.}]}]}, {}}}, 
       StyleBox[
        {Thickness[Tiny], 
         InsetBox["1", Offset[{0., -2.}, {1., 0.}], 
          ImageScaled[{Rational[1, 2], 1}], Automatic, {1, 0}], 
         InsetBox["2", Offset[{0., -2.}, {2., 0.}], 
          ImageScaled[{Rational[1, 2], 1}], Automatic, {1, 0}], 
         InsetBox["3", Offset[{0., -2.}, {3., 0.}], 
          ImageScaled[{Rational[1, 2], 1}], Automatic, {1, 0}], 
         InsetBox["4", Offset[{0., -2.}, {4., 0.}], 
          ImageScaled[{Rational[1, 2], 1}], Automatic, {1, 0}], 
         InsetBox["5", Offset[{0., -2.}, {5., 0.}], 
          ImageScaled[{Rational[1, 2], 1}], Automatic, {1, 0}], 
         InsetBox["6", Offset[{0., -2.}, {6., 0.}], 
          ImageScaled[{Rational[1, 2], 1}], Automatic, {1, 0}], 
         InsetBox["7", Offset[{0., -2.}, {7., 0.}], 
          ImageScaled[{Rational[1, 2], 1}], Automatic, {1, 0}], 
         InsetBox["8", Offset[{0., -2.}, {8., 0.}], 
          ImageScaled[{Rational[1, 2], 1}], Automatic, {1, 0}], 
         InsetBox["9", Offset[{0., -2.}, {9., 0.}], 
          ImageScaled[{Rational[1, 2], 1}], Automatic, {1, 0}], 
         InsetBox["10", Offset[{0., -2.}, {10., 0.}], 
          ImageScaled[{Rational[1, 2], 1}], Automatic, {1, 0}], 
         InsetBox["11", Offset[{0., -2.}, {11., 0.}], 
          ImageScaled[{Rational[1, 2], 1}], Automatic, {1, 0}], 
         InsetBox["12", Offset[{0., -2.}, {12., 0.}], 
          ImageScaled[{Rational[1, 2], 1}], Automatic, {1, 0}], 
         InsetBox["13", Offset[{0., -2.}, {13., 0.}], 
          ImageScaled[{Rational[1, 2], 1}], Automatic, {1, 0}], 
         InsetBox["14", Offset[{0., -2.}, {14., 0.}], 
          ImageScaled[{Rational[1, 2], 1}], Automatic, {1, 0}], 
         InsetBox["15", Offset[{0., -2.}, {15., 0.}], 
          ImageScaled[{Rational[1, 2], 1}], Automatic, {1, 0}], 
         InsetBox["16", Offset[{0., -2.}, {16., 0.}], 
          ImageScaled[{Rational[1, 2], 1}], Automatic, {1, 0}], 
         InsetBox["17", Offset[{0., -2.}, {17., 0.}], 
          ImageScaled[{Rational[1, 2], 1}], Automatic, {1, 0}], 
         InsetBox["18", Offset[{0., -2.}, {18., 0.}], 
          ImageScaled[{Rational[1, 2], 1}], Automatic, {1, 0}], 
         InsetBox["19", Offset[{0., -2.}, {19., 0.}], 
          ImageScaled[{Rational[1, 2], 1}], Automatic, {1, 0}], 
         InsetBox["20", Offset[{0., -2.}, {20., 0.}], 
          ImageScaled[{Rational[1, 2], 1}], Automatic, {1, 0}]}, 
        "GraphicsLabel",
        StripOnInput->False]}, "GraphicsTicks",
      StripOnInput->False]}, "GraphicsAxes",
    StripOnInput->False,
    Antialiasing->False]},
  AspectRatio->NCache[GoldenRatio^(-1), 0.6180339887498948],
  Axes->{False, True},
  AxesLabel->{None, None},
  AxesOrigin->{0.11807228915662649`, 0.},
  CoordinatesToolOptions:>{"DisplayFunction" -> ({
      Identity[
       Part[#, 1]], 
      Identity[
       Part[#, 2]]}& ), "CopiedValueFunction" -> ({
      Identity[
       Part[#, 1]], 
      Identity[
       Part[#, 2]]}& )},
  FrameLabel->{{None, None}, {None, None}},
  FrameTicks->{{Automatic, Automatic}, {{{1., 
       FormBox[
        InterpretationBox[
         StyleBox[
          GraphicsBox[{}, ImageSize -> {0, 0}, BaselinePosition -> Baseline], 
          "CacheGraphics" -> False], 
         Spacer[0]], TraditionalForm], {0.004, 0}}, {1., 
       FormBox["1", TraditionalForm], 0}, {2., 
       FormBox[
        InterpretationBox[
         StyleBox[
          GraphicsBox[{}, ImageSize -> {0, 0}, BaselinePosition -> Baseline], 
          "CacheGraphics" -> False], 
         Spacer[0]], TraditionalForm], {0.004, 0}}, {2., 
       FormBox["2", TraditionalForm], 0}, {3., 
       FormBox[
        InterpretationBox[
         StyleBox[
          GraphicsBox[{}, ImageSize -> {0, 0}, BaselinePosition -> Baseline], 
          "CacheGraphics" -> False], 
         Spacer[0]], TraditionalForm], {0.004, 0}}, {3., 
       FormBox["3", TraditionalForm], 0}, {4., 
       FormBox[
        InterpretationBox[
         StyleBox[
          GraphicsBox[{}, ImageSize -> {0, 0}, BaselinePosition -> Baseline], 
          "CacheGraphics" -> False], 
         Spacer[0]], TraditionalForm], {0.004, 0}}, {4., 
       FormBox["4", TraditionalForm], 0}, {5., 
       FormBox[
        InterpretationBox[
         StyleBox[
          GraphicsBox[{}, ImageSize -> {0, 0}, BaselinePosition -> Baseline], 
          "CacheGraphics" -> False], 
         Spacer[0]], TraditionalForm], {0.004, 0}}, {5., 
       FormBox["5", TraditionalForm], 0}, {6., 
       FormBox[
        InterpretationBox[
         StyleBox[
          GraphicsBox[{}, ImageSize -> {0, 0}, BaselinePosition -> Baseline], 
          "CacheGraphics" -> False], 
         Spacer[0]], TraditionalForm], {0.004, 0}}, {6., 
       FormBox["6", TraditionalForm], 0}, {7., 
       FormBox[
        InterpretationBox[
         StyleBox[
          GraphicsBox[{}, ImageSize -> {0, 0}, BaselinePosition -> Baseline], 
          "CacheGraphics" -> False], 
         Spacer[0]], TraditionalForm], {0.004, 0}}, {7., 
       FormBox["7", TraditionalForm], 0}, {8., 
       FormBox[
        InterpretationBox[
         StyleBox[
          GraphicsBox[{}, ImageSize -> {0, 0}, BaselinePosition -> Baseline], 
          "CacheGraphics" -> False], 
         Spacer[0]], TraditionalForm], {0.004, 0}}, {8., 
       FormBox["8", TraditionalForm], 0}, {9., 
       FormBox[
        InterpretationBox[
         StyleBox[
          GraphicsBox[{}, ImageSize -> {0, 0}, BaselinePosition -> Baseline], 
          "CacheGraphics" -> False], 
         Spacer[0]], TraditionalForm], {0.004, 0}}, {9., 
       FormBox["9", TraditionalForm], 0}, {10., 
       FormBox[
        InterpretationBox[
         StyleBox[
          GraphicsBox[{}, ImageSize -> {0, 0}, BaselinePosition -> Baseline], 
          "CacheGraphics" -> False], 
         Spacer[0]], TraditionalForm], {0.004, 0}}, {10., 
       FormBox["10", TraditionalForm], 0}, {11., 
       FormBox[
        InterpretationBox[
         StyleBox[
          GraphicsBox[{}, ImageSize -> {0, 0}, BaselinePosition -> Baseline], 
          "CacheGraphics" -> False], 
         Spacer[0]], TraditionalForm], {0.004, 0}}, {11., 
       FormBox["11", TraditionalForm], 0}, {12., 
       FormBox[
        InterpretationBox[
         StyleBox[
          GraphicsBox[{}, ImageSize -> {0, 0}, BaselinePosition -> Baseline], 
          "CacheGraphics" -> False], 
         Spacer[0]], TraditionalForm], {0.004, 0}}, {12., 
       FormBox["12", TraditionalForm], 0}, {13., 
       FormBox[
        InterpretationBox[
         StyleBox[
          GraphicsBox[{}, ImageSize -> {0, 0}, BaselinePosition -> Baseline], 
          "CacheGraphics" -> False], 
         Spacer[0]], TraditionalForm], {0.004, 0}}, {13., 
       FormBox["13", TraditionalForm], 0}, {14., 
       FormBox[
        InterpretationBox[
         StyleBox[
          GraphicsBox[{}, ImageSize -> {0, 0}, BaselinePosition -> Baseline], 
          "CacheGraphics" -> False], 
         Spacer[0]], TraditionalForm], {0.004, 0}}, {14., 
       FormBox["14", TraditionalForm], 0}, {15., 
       FormBox[
        InterpretationBox[
         StyleBox[
          GraphicsBox[{}, ImageSize -> {0, 0}, BaselinePosition -> Baseline], 
          "CacheGraphics" -> False], 
         Spacer[0]], TraditionalForm], {0.004, 0}}, {15., 
       FormBox["15", TraditionalForm], 0}, {16., 
       FormBox[
        InterpretationBox[
         StyleBox[
          GraphicsBox[{}, ImageSize -> {0, 0}, BaselinePosition -> Baseline], 
          "CacheGraphics" -> False], 
         Spacer[0]], TraditionalForm], {0.004, 0}}, {16., 
       FormBox["16", TraditionalForm], 0}, {17., 
       FormBox[
        InterpretationBox[
         StyleBox[
          GraphicsBox[{}, ImageSize -> {0, 0}, BaselinePosition -> Baseline], 
          "CacheGraphics" -> False], 
         Spacer[0]], TraditionalForm], {0.004, 0}}, {17., 
       FormBox["17", TraditionalForm], 0}, {18., 
       FormBox[
        InterpretationBox[
         StyleBox[
          GraphicsBox[{}, ImageSize -> {0, 0}, BaselinePosition -> Baseline], 
          "CacheGraphics" -> False], 
         Spacer[0]], TraditionalForm], {0.004, 0}}, {18., 
       FormBox["18", TraditionalForm], 0}, {19., 
       FormBox[
        InterpretationBox[
         StyleBox[
          GraphicsBox[{}, ImageSize -> {0, 0}, BaselinePosition -> Baseline], 
          "CacheGraphics" -> False], 
         Spacer[0]], TraditionalForm], {0.004, 0}}, {19., 
       FormBox["19", TraditionalForm], 0}, {20., 
       FormBox[
        InterpretationBox[
         StyleBox[
          GraphicsBox[{}, ImageSize -> {0, 0}, BaselinePosition -> Baseline], 
          "CacheGraphics" -> False], 
         Spacer[0]], TraditionalForm], {0.004, 0}}, {20., 
       FormBox["20", TraditionalForm], 0}, {21., 
       FormBox[
        InterpretationBox[
         StyleBox[
          GraphicsBox[{}, ImageSize -> {0, 0}, BaselinePosition -> Baseline], 
          "CacheGraphics" -> False], 
         Spacer[0]], TraditionalForm], {0.004, 0}}}, {{1., 
       FormBox[
        InterpretationBox[
         StyleBox[
          GraphicsBox[{}, ImageSize -> {0, 0}, BaselinePosition -> Baseline], 
          "CacheGraphics" -> False], 
         Spacer[0]], TraditionalForm], {0.004, 0}}, {2., 
       FormBox[
        InterpretationBox[
         StyleBox[
          GraphicsBox[{}, ImageSize -> {0, 0}, BaselinePosition -> Baseline], 
          "CacheGraphics" -> False], 
         Spacer[0]], TraditionalForm], {0.004, 0}}, {3., 
       FormBox[
        InterpretationBox[
         StyleBox[
          GraphicsBox[{}, ImageSize -> {0, 0}, BaselinePosition -> Baseline], 
          "CacheGraphics" -> False], 
         Spacer[0]], TraditionalForm], {0.004, 0}}, {4., 
       FormBox[
        InterpretationBox[
         StyleBox[
          GraphicsBox[{}, ImageSize -> {0, 0}, BaselinePosition -> Baseline], 
          "CacheGraphics" -> False], 
         Spacer[0]], TraditionalForm], {0.004, 0}}, {5., 
       FormBox[
        InterpretationBox[
         StyleBox[
          GraphicsBox[{}, ImageSize -> {0, 0}, BaselinePosition -> Baseline], 
          "CacheGraphics" -> False], 
         Spacer[0]], TraditionalForm], {0.004, 0}}, {6., 
       FormBox[
        InterpretationBox[
         StyleBox[
          GraphicsBox[{}, ImageSize -> {0, 0}, BaselinePosition -> Baseline], 
          "CacheGraphics" -> False], 
         Spacer[0]], TraditionalForm], {0.004, 0}}, {7., 
       FormBox[
        InterpretationBox[
         StyleBox[
          GraphicsBox[{}, ImageSize -> {0, 0}, BaselinePosition -> Baseline], 
          "CacheGraphics" -> False], 
         Spacer[0]], TraditionalForm], {0.004, 0}}, {8., 
       FormBox[
        InterpretationBox[
         StyleBox[
          GraphicsBox[{}, ImageSize -> {0, 0}, BaselinePosition -> Baseline], 
          "CacheGraphics" -> False], 
         Spacer[0]], TraditionalForm], {0.004, 0}}, {9., 
       FormBox[
        InterpretationBox[
         StyleBox[
          GraphicsBox[{}, ImageSize -> {0, 0}, BaselinePosition -> Baseline], 
          "CacheGraphics" -> False], 
         Spacer[0]], TraditionalForm], {0.004, 0}}, {10., 
       FormBox[
        InterpretationBox[
         StyleBox[
          GraphicsBox[{}, ImageSize -> {0, 0}, BaselinePosition -> Baseline], 
          "CacheGraphics" -> False], 
         Spacer[0]], TraditionalForm], {0.004, 0}}, {11., 
       FormBox[
        InterpretationBox[
         StyleBox[
          GraphicsBox[{}, ImageSize -> {0, 0}, BaselinePosition -> Baseline], 
          "CacheGraphics" -> False], 
         Spacer[0]], TraditionalForm], {0.004, 0}}, {12., 
       FormBox[
        InterpretationBox[
         StyleBox[
          GraphicsBox[{}, ImageSize -> {0, 0}, BaselinePosition -> Baseline], 
          "CacheGraphics" -> False], 
         Spacer[0]], TraditionalForm], {0.004, 0}}, {13., 
       FormBox[
        InterpretationBox[
         StyleBox[
          GraphicsBox[{}, ImageSize -> {0, 0}, BaselinePosition -> Baseline], 
          "CacheGraphics" -> False], 
         Spacer[0]], TraditionalForm], {0.004, 0}}, {14., 
       FormBox[
        InterpretationBox[
         StyleBox[
          GraphicsBox[{}, ImageSize -> {0, 0}, BaselinePosition -> Baseline], 
          "CacheGraphics" -> False], 
         Spacer[0]], TraditionalForm], {0.004, 0}}, {15., 
       FormBox[
        InterpretationBox[
         StyleBox[
          GraphicsBox[{}, ImageSize -> {0, 0}, BaselinePosition -> Baseline], 
          "CacheGraphics" -> False], 
         Spacer[0]], TraditionalForm], {0.004, 0}}, {16., 
       FormBox[
        InterpretationBox[
         StyleBox[
          GraphicsBox[{}, ImageSize -> {0, 0}, BaselinePosition -> Baseline], 
          "CacheGraphics" -> False], 
         Spacer[0]], TraditionalForm], {0.004, 0}}, {17., 
       FormBox[
        InterpretationBox[
         StyleBox[
          GraphicsBox[{}, ImageSize -> {0, 0}, BaselinePosition -> Baseline], 
          "CacheGraphics" -> False], 
         Spacer[0]], TraditionalForm], {0.004, 0}}, {18., 
       FormBox[
        InterpretationBox[
         StyleBox[
          GraphicsBox[{}, ImageSize -> {0, 0}, BaselinePosition -> Baseline], 
          "CacheGraphics" -> False], 
         Spacer[0]], TraditionalForm], {0.004, 0}}, {19., 
       FormBox[
        InterpretationBox[
         StyleBox[
          GraphicsBox[{}, ImageSize -> {0, 0}, BaselinePosition -> Baseline], 
          "CacheGraphics" -> False], 
         Spacer[0]], TraditionalForm], {0.004, 0}}, {20., 
       FormBox[
        InterpretationBox[
         StyleBox[
          GraphicsBox[{}, ImageSize -> {0, 0}, BaselinePosition -> Baseline], 
          "CacheGraphics" -> False], 
         Spacer[0]], TraditionalForm], {0.004, 0}}, {21., 
       FormBox[
        InterpretationBox[
         StyleBox[
          GraphicsBox[{}, ImageSize -> {0, 0}, BaselinePosition -> Baseline], 
          "CacheGraphics" -> False], 
         Spacer[0]], TraditionalForm], {0.004, 0}}}}},
  GridLines->{None, None},
  GridLinesStyle->Directive[
    GrayLevel[0.5, 0.4]],
  PlotRange->{{All, All}, {All, All}},
  PlotRangePadding->{{
     Scaled[0.02], 
     Scaled[0.02]}, {
     Scaled[0.02], 
     Scaled[0.05]}},
  Ticks->{None, Automatic}]], "Output",
 CellChangeTimes->{3.6875871525418673`*^9, 3.6876029236300917`*^9, 
  3.689066809962164*^9, 3.6941634312472878`*^9, 3.735274987845348*^9, 
  3.735277265435261*^9, 3.735277400900921*^9, 3.7352774915034647`*^9, 
  3.73527792040837*^9, 3.7352782406158648`*^9, 3.735278663095998*^9, 
  3.736702633171398*^9, 3.7417680521127033`*^9, 3.74177154927631*^9, 
  3.742731313997205*^9}]
}, Open  ]]
}, Open  ]],

Cell[CellGroupData[{

Cell["Total # of configs and kmax", "Subsubsection",
 CellChangeTimes->{{3.7367027700962057`*^9, 3.736702779891904*^9}, {
  3.736703853529887*^9, 3.736703857121904*^9}, {3.743270815018776*^9, 
  3.7432708168515787`*^9}}],

Cell["\<\
In total we have 2785 distinct mutational configurations where the occurrence \
of 1965 of which is more than once:\
\>", "Text",
 CellChangeTimes->{{3.653115843840913*^9, 3.6531158483299522`*^9}, {
   3.653116150666061*^9, 3.653116187033782*^9}, {3.685001102165861*^9, 
   3.6850011185102777`*^9}, {3.687587194544264*^9, 3.687587198344145*^9}, {
   3.735278279632702*^9, 3.735278368642172*^9}, 3.743270988201666*^9, {
   3.7439357365596333`*^9, 3.743935762071892*^9}}],

Cell[BoxData[{
 RowBox[{
  RowBox[{"tomoccurance", "=", 
   RowBox[{"{", 
    RowBox[{
    "\"\<allMutConf\>\"", ",", "\"\<>1Times\>\"", ",", "\"\<>2Times\>\"", 
     ",", "\"\<>3Times\>\"", ",", "\"\<>4Times\>\"", ",", "\"\<>5Times\>\""}],
     "}"}]}], ";"}], "\[IndentingNewLine]", 
 RowBox[{
  RowBox[{"allcounts", "=", 
   RowBox[{"configCounts", "[", 
    RowBox[{"lacertaPair200filt", ",", 
     RowBox[{"Max", "[", 
      RowBox[{"lacertaPair200filt", "//", "Flatten"}], "]"}]}], "]"}]}], 
  ";"}]}], "Input",
 CellChangeTimes->{{3.7352795574295893`*^9, 3.735279568994377*^9}}],

Cell[CellGroupData[{

Cell[BoxData[{
 RowBox[{
  RowBox[{"{", 
   RowBox[{"tomoccurance", ",", 
    RowBox[{"aggConfigs", "=", 
     RowBox[{"Table", "[", 
      RowBox[{
       RowBox[{"Length", "[", 
        RowBox[{"Select", "[", 
         RowBox[{
          RowBox[{
           RowBox[{"allcounts", "//", "Flatten"}], "//", "Normal"}], ",", 
          RowBox[{
           RowBox[{"#", ">", "i"}], "&"}]}], "]"}], "]"}], ",", 
       RowBox[{"{", 
        RowBox[{"i", ",", "0", ",", "5"}], "}"}]}], "]"}]}]}], " ", "}"}], "//",
   "TableForm"}], "\[IndentingNewLine]", 
 RowBox[{"BarChart", "[", 
  RowBox[{"aggConfigs", ",", 
   RowBox[{"ChartLabels", "\[Rule]", 
    RowBox[{"Range", "[", 
     RowBox[{"0", ",", "5"}], "]"}]}]}], "]"}]}], "Input",
 CellChangeTimes->{{3.653115854050593*^9, 3.653115888708482*^9}, {
   3.65311595511438*^9, 3.653115957810088*^9}, {3.65311600022792*^9, 
   3.6531160725626497`*^9}, 3.65311743364425*^9, {3.686033164916862*^9, 
   3.6860331800295963`*^9}, 3.686219106070312*^9, 3.686219781922064*^9, {
   3.689066571786152*^9, 3.6890665717867317`*^9}, {3.690624873118967*^9, 
   3.690624873313078*^9}, {3.690624910406447*^9, 3.690624910633782*^9}, 
   3.7352775886129723`*^9, 3.735277802472005*^9, {3.735277863783743*^9, 
   3.7352779113036613`*^9}, 3.735277941448203*^9, {3.735278444877953*^9, 
   3.73527846557407*^9}, 3.735278667767027*^9, 3.7352786981041107`*^9, {
   3.735278882000224*^9, 3.735278882041317*^9}, {3.73527896461661*^9, 
   3.7352789786972313`*^9}, {3.735279015324037*^9, 3.735279036210247*^9}, {
   3.73527907636966*^9, 3.735279098110376*^9}, {3.735279136892518*^9, 
   3.73527916093935*^9}, {3.735279214795554*^9, 3.735279426607832*^9}, {
   3.735279470943294*^9, 3.7352795284538794`*^9}, {3.735279565383424*^9, 
   3.7352795787506113`*^9}}],

Cell[BoxData[
 TagBox[GridBox[{
    {"\<\"allMutConf\"\>", "\<\">1Times\"\>", "\<\">2Times\"\>", "\<\">3Times\
\"\>", "\<\">4Times\"\>", "\<\">5Times\"\>"},
    {"2785", "1965", "1654", "1486", "1363", "1279"}
   },
   GridBoxAlignment->{
    "Columns" -> {{Left}}, "ColumnsIndexed" -> {}, "Rows" -> {{Baseline}}, 
     "RowsIndexed" -> {}},
   GridBoxSpacings->{"Columns" -> {
       Offset[0.27999999999999997`], {
        Offset[2.0999999999999996`]}, 
       Offset[0.27999999999999997`]}, "ColumnsIndexed" -> {}, "Rows" -> {
       Offset[0.2], {
        Offset[0.4]}, 
       Offset[0.2]}, "RowsIndexed" -> {}}],
  Function[BoxForm`e$, 
   TableForm[BoxForm`e$]]]], "Output",
 CellChangeTimes->{
  3.687587158873695*^9, 3.6876029268694773`*^9, 3.689066813236618*^9, 
   3.6906248774000883`*^9, 3.690624915506551*^9, 3.735277540298717*^9, 
   3.735277805879765*^9, {3.735277923978409*^9, 3.73527794221756*^9}, 
   3.73527801468302*^9, 3.7352781061245747`*^9, 3.73527824533816*^9, {
   3.735278428264119*^9, 3.735278472887843*^9}, 3.735278669586684*^9, 
   3.735278885479063*^9, 3.735278983000218*^9, 3.735279043871368*^9, {
   3.735279082969409*^9, 3.7352791021118717`*^9}, 3.735279148258437*^9, {
   3.73527941180934*^9, 3.7352794277464123`*^9}, 3.735279582261311*^9, 
   3.741768092466448*^9, 3.741771600529215*^9, 3.742731352881866*^9}],

Cell[BoxData[
 GraphicsBox[{
   {Opacity[0], PointBox[{0.4246800731261425, 0.}]}, {{}, 
    {RGBColor[0.982864, 0.7431472, 0.3262672], EdgeForm[{Opacity[
     0.6579999999999999], Thickness[Small]}], 
     {RGBColor[0.982864, 0.7431472, 0.3262672], EdgeForm[{Opacity[
      0.6579999999999999], Thickness[Small]}], 
      TagBox[
       TooltipBox[
        TagBox[
         DynamicBox[{
           FEPrivate`If[
            CurrentValue["MouseOver"], 
            EdgeForm[{
              GrayLevel[0.5], 
              AbsoluteThickness[1.5], 
              Opacity[0.66]}], {}, {}], 
           
           RectangleBox[{0.542961608775137, 0.}, {1.4570383912248628`, 2785.},
             "RoundingRadius" -> 0]},
          
          ImageSizeCache->{{48.12528099475083, 
           108.1612624070448}, {-124.8144195965742, 115.24987590714457`}}],
         StatusArea[#, 2785]& ,
         TagBoxNote->"2785"],
        StyleBox["2785", {}, StripOnInput -> False]],
       Annotation[#, 
        Style[2785, {}], "Tooltip"]& ]}, 
     {RGBColor[0.982864, 0.7431472, 0.3262672], EdgeForm[{Opacity[
      0.6579999999999999], Thickness[Small]}], 
      TagBox[
       TooltipBox[
        TagBox[
         DynamicBox[{
           FEPrivate`If[
            CurrentValue["MouseOver"], 
            EdgeForm[{
              GrayLevel[0.5], 
              AbsoluteThickness[1.5], 
              Opacity[0.66]}], {}, {}], 
           
           RectangleBox[{1.542961608775137, 0.}, {2.457038391224863, 1965.}, 
            "RoundingRadius" -> 0]},
          
          ImageSizeCache->{{113.12089465980044`, 
           173.15687607209443`}, {-54.315237437490026`, 115.24987590714457`}}],
         StatusArea[#, 1965]& ,
         TagBoxNote->"1965"],
        StyleBox["1965", {}, StripOnInput -> False]],
       Annotation[#, 
        Style[1965, {}], "Tooltip"]& ]}, 
     {RGBColor[0.982864, 0.7431472, 0.3262672], EdgeForm[{Opacity[
      0.6579999999999999], Thickness[Small]}], 
      TagBox[
       TooltipBox[
        TagBox[
         DynamicBox[{
           FEPrivate`If[
            CurrentValue["MouseOver"], 
            EdgeForm[{
              GrayLevel[0.5], 
              AbsoluteThickness[1.5], 
              Opacity[0.66]}], {}, {}], 
           
           RectangleBox[{2.542961608775137, 0.}, {3.457038391224863, 1654.}, 
            "RoundingRadius" -> 0]},
          
          ImageSizeCache->{{178.11650832485003`, 
           238.15248973714404`}, {-27.577132984471547`, 115.24987590714457`}}],
         StatusArea[#, 1654]& ,
         TagBoxNote->"1654"],
        StyleBox["1654", {}, StripOnInput -> False]],
       Annotation[#, 
        Style[1654, {}], "Tooltip"]& ]}, 
     {RGBColor[0.982864, 0.7431472, 0.3262672], EdgeForm[{Opacity[
      0.6579999999999999], Thickness[Small]}], 
      TagBox[
       TooltipBox[
        TagBox[
         DynamicBox[{
           FEPrivate`If[
            CurrentValue["MouseOver"], 
            EdgeForm[{
              GrayLevel[0.5], 
              AbsoluteThickness[1.5], 
              Opacity[0.66]}], {}, {}], 
           
           RectangleBox[{3.542961608775137, 0.}, {4.457038391224863, 1486.}, 
            "RoundingRadius" -> 0]},
          
          ImageSizeCache->{{243.11212198989963`, 
           303.1481034021936}, {-13.133398103098187`, 115.24987590714457`}}],
         StatusArea[#, 1486]& ,
         TagBoxNote->"1486"],
        StyleBox["1486", {}, StripOnInput -> False]],
       Annotation[#, 
        Style[1486, {}], "Tooltip"]& ]}, 
     {RGBColor[0.982864, 0.7431472, 0.3262672], EdgeForm[{Opacity[
      0.6579999999999999], Thickness[Small]}], 
      TagBox[
       TooltipBox[
        TagBox[
         DynamicBox[{
           FEPrivate`If[
            CurrentValue["MouseOver"], 
            EdgeForm[{
              GrayLevel[0.5], 
              AbsoluteThickness[1.5], 
              Opacity[0.66]}], {}, {}], 
           RectangleBox[{4.542961608775137, 0.}, {5.457038391224863, 1363.}, 
            "RoundingRadius" -> 0]},
          
          ImageSizeCache->{{308.10773565494924`, 
           368.14371706724324`}, {-2.5585207792355646`, 115.24987590714457`}}],
         StatusArea[#, 1363]& ,
         TagBoxNote->"1363"],
        StyleBox["1363", {}, StripOnInput -> False]],
       Annotation[#, 
        Style[1363, {}], "Tooltip"]& ]}, 
     {RGBColor[0.982864, 0.7431472, 0.3262672], EdgeForm[{Opacity[
      0.6579999999999999], Thickness[Small]}], 
      TagBox[
       TooltipBox[
        TagBox[
         DynamicBox[{
           FEPrivate`If[
            CurrentValue["MouseOver"], 
            EdgeForm[{
              GrayLevel[0.5], 
              AbsoluteThickness[1.5], 
              Opacity[0.66]}], {}, {}], 
           
           RectangleBox[{5.542961608775137, 0.}, {6.457038391224863, 1279.}, 
            "RoundingRadius" -> 0]},
          
          ImageSizeCache->{{373.10334931999887`, 433.1393307322928}, {
           4.663346661451101, 115.24987590714457`}}],
         StatusArea[#, 1279]& ,
         TagBoxNote->"1279"],
        StyleBox["1279", {}, StripOnInput -> False]],
       Annotation[#, 
        Style[1279, {}], "Tooltip"]& ]}}, {}, {}}, {}, {}, 
   StyleBox[{
     {Thickness[Tiny], 
      LineBox[{{0.4246800731261425, 0.}, {6.577685557586838, 0.}}], 
      StyleBox[{}, "GraphicsLabel",
       StripOnInput->False]}, 
     StyleBox[{
       {Thickness[Tiny], 
        LineBox[{{0.542961608775137, 0.}, 
          Offset[{-1.102182119232618*^-15, -6.}, {0.542961608775137, 0.}]}], 
        LineBox[{{6.457038391224863, 0.}, 
          Offset[{-1.102182119232618*^-15, -6.}, {6.457038391224863, 
           0.}]}], {{}, {}, {}, {}, {}, {}, {
          LineBox[{{1.4570383912248628`, 0.}, 
            Offset[{-7.347880794884119*^-16, -4.}, {1.4570383912248628`, 
             0.}]}], LineBox[{{1.542961608775137, 0.}, 
            Offset[{-7.347880794884119*^-16, -4.}, {1.542961608775137, 0.}]}],
           LineBox[{{2.457038391224863, 0.}, 
            Offset[{-7.347880794884119*^-16, -4.}, {2.457038391224863, 0.}]}],
           LineBox[{{2.542961608775137, 0.}, 
            Offset[{-7.347880794884119*^-16, -4.}, {2.542961608775137, 0.}]}],
           LineBox[{{3.457038391224863, 0.}, 
            Offset[{-7.347880794884119*^-16, -4.}, {3.457038391224863, 0.}]}],
           LineBox[{{3.542961608775137, 0.}, 
            Offset[{-7.347880794884119*^-16, -4.}, {3.542961608775137, 0.}]}],
           LineBox[{{4.457038391224863, 0.}, 
            Offset[{-7.347880794884119*^-16, -4.}, {4.457038391224863, 0.}]}],
           LineBox[{{4.542961608775137, 0.}, 
            Offset[{-7.347880794884119*^-16, -4.}, {4.542961608775137, 0.}]}],
           LineBox[{{5.457038391224863, 0.}, 
            Offset[{-7.347880794884119*^-16, -4.}, {5.457038391224863, 0.}]}],
           LineBox[{{5.542961608775137, 0.}, 
            Offset[{-7.347880794884119*^-16, -4.}, {5.542961608775137, 
             0.}]}]}, {}}}, 
       StyleBox[
        {Thickness[Tiny], 
         InsetBox["0", Offset[{0., -2.}, {0.9999999999999999, 0.}], 
          ImageScaled[{Rational[1, 2], 1}], Automatic, {1, 0}], 
         InsetBox["1", Offset[{0., -2.}, {2., 0.}], 
          ImageScaled[{Rational[1, 2], 1}], Automatic, {1, 0}], 
         InsetBox["2", Offset[{0., -2.}, {3., 0.}], 
          ImageScaled[{Rational[1, 2], 1}], Automatic, {1, 0}], 
         InsetBox["3", Offset[{0., -2.}, {4., 0.}], 
          ImageScaled[{Rational[1, 2], 1}], Automatic, {1, 0}], 
         InsetBox["4", Offset[{0., -2.}, {5., 0.}], 
          ImageScaled[{Rational[1, 2], 1}], Automatic, {1, 0}], 
         InsetBox["5", Offset[{0., -2.}, {6., 0.}], 
          ImageScaled[{Rational[1, 2], 1}], Automatic, {1, 0}]}, 
        "GraphicsLabel",
        StripOnInput->False]}, "GraphicsTicks",
      StripOnInput->False]}, "GraphicsAxes",
    StripOnInput->False,
    Antialiasing->False]},
  AspectRatio->NCache[GoldenRatio^(-1), 0.6180339887498948],
  Axes->{False, True},
  AxesLabel->{None, None},
  AxesOrigin->{0.4246800731261425, 0.},
  CoordinatesToolOptions:>{"DisplayFunction" -> ({
      Identity[
       Part[#, 1]], 
      Identity[
       Part[#, 2]]}& ), "CopiedValueFunction" -> ({
      Identity[
       Part[#, 1]], 
      Identity[
       Part[#, 2]]}& )},
  FrameLabel->{{None, None}, {None, None}},
  FrameTicks->{{Automatic, Automatic}, {{{0.9999999999999999, 
       FormBox[
        InterpretationBox[
         StyleBox[
          GraphicsBox[{}, ImageSize -> {0, 0}, BaselinePosition -> Baseline], 
          "CacheGraphics" -> False], 
         Spacer[0]], TraditionalForm], {0.004, 0}}, {0.9999999999999999, 
       FormBox["0", TraditionalForm], 0}, {2., 
       FormBox[
        InterpretationBox[
         StyleBox[
          GraphicsBox[{}, ImageSize -> {0, 0}, BaselinePosition -> Baseline], 
          "CacheGraphics" -> False], 
         Spacer[0]], TraditionalForm], {0.004, 0}}, {2., 
       FormBox["1", TraditionalForm], 0}, {3., 
       FormBox[
        InterpretationBox[
         StyleBox[
          GraphicsBox[{}, ImageSize -> {0, 0}, BaselinePosition -> Baseline], 
          "CacheGraphics" -> False], 
         Spacer[0]], TraditionalForm], {0.004, 0}}, {3., 
       FormBox["2", TraditionalForm], 0}, {4., 
       FormBox[
        InterpretationBox[
         StyleBox[
          GraphicsBox[{}, ImageSize -> {0, 0}, BaselinePosition -> Baseline], 
          "CacheGraphics" -> False], 
         Spacer[0]], TraditionalForm], {0.004, 0}}, {4., 
       FormBox["3", TraditionalForm], 0}, {5., 
       FormBox[
        InterpretationBox[
         StyleBox[
          GraphicsBox[{}, ImageSize -> {0, 0}, BaselinePosition -> Baseline], 
          "CacheGraphics" -> False], 
         Spacer[0]], TraditionalForm], {0.004, 0}}, {5., 
       FormBox["4", TraditionalForm], 0}, {6., 
       FormBox[
        InterpretationBox[
         StyleBox[
          GraphicsBox[{}, ImageSize -> {0, 0}, BaselinePosition -> Baseline], 
          "CacheGraphics" -> False], 
         Spacer[0]], TraditionalForm], {0.004, 0}}, {6., 
       FormBox["5", TraditionalForm], 0}}, {{0.9999999999999999, 
       FormBox[
        InterpretationBox[
         StyleBox[
          GraphicsBox[{}, ImageSize -> {0, 0}, BaselinePosition -> Baseline], 
          "CacheGraphics" -> False], 
         Spacer[0]], TraditionalForm], {0.004, 0}}, {2., 
       FormBox[
        InterpretationBox[
         StyleBox[
          GraphicsBox[{}, ImageSize -> {0, 0}, BaselinePosition -> Baseline], 
          "CacheGraphics" -> False], 
         Spacer[0]], TraditionalForm], {0.004, 0}}, {3., 
       FormBox[
        InterpretationBox[
         StyleBox[
          GraphicsBox[{}, ImageSize -> {0, 0}, BaselinePosition -> Baseline], 
          "CacheGraphics" -> False], 
         Spacer[0]], TraditionalForm], {0.004, 0}}, {4., 
       FormBox[
        InterpretationBox[
         StyleBox[
          GraphicsBox[{}, ImageSize -> {0, 0}, BaselinePosition -> Baseline], 
          "CacheGraphics" -> False], 
         Spacer[0]], TraditionalForm], {0.004, 0}}, {5., 
       FormBox[
        InterpretationBox[
         StyleBox[
          GraphicsBox[{}, ImageSize -> {0, 0}, BaselinePosition -> Baseline], 
          "CacheGraphics" -> False], 
         Spacer[0]], TraditionalForm], {0.004, 0}}, {6., 
       FormBox[
        InterpretationBox[
         StyleBox[
          GraphicsBox[{}, ImageSize -> {0, 0}, BaselinePosition -> Baseline], 
          "CacheGraphics" -> False], 
         Spacer[0]], TraditionalForm], {0.004, 0}}}}},
  GridLines->{None, None},
  GridLinesStyle->Directive[
    GrayLevel[0.5, 0.4]],
  PlotRange->{{All, All}, {All, All}},
  PlotRangePadding->{{
     Scaled[0.02], 
     Scaled[0.02]}, {
     Scaled[0.02], 
     Scaled[0.05]}},
  Ticks->{None, Automatic}]], "Output",
 CellChangeTimes->{
  3.687587158873695*^9, 3.6876029268694773`*^9, 3.689066813236618*^9, 
   3.6906248774000883`*^9, 3.690624915506551*^9, 3.735277540298717*^9, 
   3.735277805879765*^9, {3.735277923978409*^9, 3.73527794221756*^9}, 
   3.73527801468302*^9, 3.7352781061245747`*^9, 3.73527824533816*^9, {
   3.735278428264119*^9, 3.735278472887843*^9}, 3.735278669586684*^9, 
   3.735278885479063*^9, 3.735278983000218*^9, 3.735279043871368*^9, {
   3.735279082969409*^9, 3.7352791021118717`*^9}, 3.735279148258437*^9, {
   3.73527941180934*^9, 3.7352794277464123`*^9}, 3.735279582261311*^9, 
   3.741768092466448*^9, 3.741771600529215*^9, 3.742731352939588*^9}]
}, Open  ]],

Cell[TextData[{
 "However, different class of mutations occur at different frequency. This \
says, to have a balance between the size of likelihood-function and the \
information, we should see what fraction of blocks will contain a minimum \
specific number of mutation (",
 Cell[BoxData[
  FormBox[
   SubscriptBox["k", "max"], TraditionalForm]]],
 "). Providing the fraction of blocks we want to work on, FindMax will report \
us the configuration where the lower bound of ",
 Cell[BoxData[
  FormBox[
   SubscriptBox["k", "max"], TraditionalForm]]],
 " (of each mutation type) applied:"
}], "Text",
 CellChangeTimes->{{3.650870679434062*^9, 3.6508707276931963`*^9}, {
   3.650993787671205*^9, 3.6509939827575274`*^9}, {3.650994026065364*^9, 
   3.650994058693345*^9}, {3.650994095838188*^9, 3.650994127922838*^9}, {
   3.650994214516707*^9, 3.650994249302642*^9}, {3.651903190581846*^9, 
   3.651903209293272*^9}, {3.651903301462256*^9, 3.651903317693478*^9}, {
   3.685002154398759*^9, 3.68500224555881*^9}, {3.685003478158546*^9, 
   3.685003478236195*^9}, {3.6875871821440277`*^9, 3.687587183064991*^9}, {
   3.735279753256351*^9, 3.73527975340063*^9}, {3.735279807094617*^9, 
   3.735279899568351*^9}, {3.735279937513693*^9, 3.735279976042245*^9}, 
   3.735280028009983*^9, {3.7352801062751293`*^9, 3.73528012288347*^9}, {
   3.735280528015414*^9, 3.735280531239278*^9}, {3.7352808998429117`*^9, 
   3.735281147150053*^9}, {3.735281228111232*^9, 3.735281309936103*^9}, {
   3.735297481815123*^9, 3.7352975551837587`*^9}, 3.735297587736869*^9, {
   3.735297681958795*^9, 3.735297745666321*^9}, {3.735297783353997*^9, 
   3.735297789458417*^9}, {3.735297855114957*^9, 3.735297921017989*^9}, {
   3.7352979965457*^9, 3.735297997218814*^9}, {3.735298074172451*^9, 
   3.735298142253748*^9}, {3.735298286815124*^9, 3.735298334799333*^9}, {
   3.735298400272089*^9, 3.735298435502409*^9}}],

Cell[CellGroupData[{

Cell[BoxData[
 RowBox[{"kmaxtest", "=", 
  RowBox[{"Table", "[", 
   RowBox[{
    RowBox[{"FindkMax", "[", 
     RowBox[{"lacertaPair200filt", ",", "t"}], "]"}], ",", 
    RowBox[{"{", 
     RowBox[{"t", ",", "0.05", ",", "0.90", ",", "0.05"}], "}"}]}], 
   "]"}]}]], "Input",
 CellChangeTimes->{{3.650868925737761*^9, 3.6508689386483793`*^9}, {
   3.6508696968265057`*^9, 3.650869696913787*^9}, {3.650869758138938*^9, 
   3.650869808133534*^9}, {3.65087000051571*^9, 3.650870006066625*^9}, 
   3.650870136746895*^9, 3.6508701936266203`*^9, 3.65087048630077*^9, 
   3.650993992809061*^9, {3.6850016215801477`*^9, 3.6850016418306437`*^9}, 
   3.685001682416216*^9, 3.6850017323729963`*^9, 3.685001774131864*^9, {
   3.6850018516472883`*^9, 3.685001856784051*^9}, {3.68508988494456*^9, 
   3.685089891433468*^9}, {3.685433277665257*^9, 3.68543327962573*^9}, 
   3.685693846072081*^9, {3.68569463494499*^9, 3.685694635369627*^9}, 
   3.685695339168096*^9, 3.6862129488817987`*^9, 3.6890665717895727`*^9}],

Cell[BoxData[
 RowBox[{"{", 
  RowBox[{
   RowBox[{"{", 
    RowBox[{
     RowBox[{"{", 
      RowBox[{"5", ",", "5", ",", "7", ",", "4"}], "}"}], ",", 
     "0.04228442206843172`"}], "}"}], ",", 
   RowBox[{"{", 
    RowBox[{
     RowBox[{"{", 
      RowBox[{"4", ",", "4", ",", "5", ",", "3"}], "}"}], ",", 
     "0.09951285803329472`"}], "}"}], ",", 
   RowBox[{"{", 
    RowBox[{
     RowBox[{"{", 
      RowBox[{"3", ",", "3", ",", "4", ",", "2"}], "}"}], ",", 
     "0.16670741788006302`"}], "}"}], ",", 
   RowBox[{"{", 
    RowBox[{
     RowBox[{"{", 
      RowBox[{"3", ",", "3", ",", "4", ",", "2"}], "}"}], ",", 
     "0.16670741788006302`"}], "}"}], ",", 
   RowBox[{"{", 
    RowBox[{
     RowBox[{"{", 
      RowBox[{"3", ",", "2", ",", "3", ",", "2"}], "}"}], ",", 
     "0.25068220384702156`"}], "}"}], ",", 
   RowBox[{"{", 
    RowBox[{
     RowBox[{"{", 
      RowBox[{"2", ",", "2", ",", "3", ",", "2"}], "}"}], ",", 
     "0.27478997966006175`"}], "}"}], ",", 
   RowBox[{"{", 
    RowBox[{
     RowBox[{"{", 
      RowBox[{"2", ",", "2", ",", "3", ",", "1"}], "}"}], ",", 
     "0.2774981073424413`"}], "}"}], ",", 
   RowBox[{"{", 
    RowBox[{
     RowBox[{"{", 
      RowBox[{"2", ",", "2", ",", "2", ",", "1"}], "}"}], ",", 
     "0.3828024529198646`"}], "}"}], ",", 
   RowBox[{"{", 
    RowBox[{
     RowBox[{"{", 
      RowBox[{"2", ",", "1", ",", "2", ",", "1"}], "}"}], ",", 
     "0.4118750997602188`"}], "}"}], ",", 
   RowBox[{"{", 
    RowBox[{
     RowBox[{"{", 
      RowBox[{"1", ",", "1", ",", "2", ",", "1"}], "}"}], ",", 
     "0.4531652635586956`"}], "}"}], ",", 
   RowBox[{"{", 
    RowBox[{
     RowBox[{"{", 
      RowBox[{"1", ",", "1", ",", "2", ",", "1"}], "}"}], ",", 
     "0.4531652635586956`"}], "}"}], ",", 
   RowBox[{"{", 
    RowBox[{
     RowBox[{"{", 
      RowBox[{"1", ",", "1", ",", "2", ",", "1"}], "}"}], ",", 
     "0.4531652635586956`"}], "}"}], ",", 
   RowBox[{"{", 
    RowBox[{
     RowBox[{"{", 
      RowBox[{"1", ",", "1", ",", "1", ",", "1"}], "}"}], ",", 
     "0.6048143501340688`"}], "}"}], ",", 
   RowBox[{"{", 
    RowBox[{
     RowBox[{"{", 
      RowBox[{"1", ",", "1", ",", "1", ",", "1"}], "}"}], ",", 
     "0.6048143501340688`"}], "}"}], ",", 
   RowBox[{"{", 
    RowBox[{
     RowBox[{"{", 
      RowBox[{"1", ",", "1", ",", "1", ",", "1"}], "}"}], ",", 
     "0.6048143501340688`"}], "}"}], ",", 
   RowBox[{"{", 
    RowBox[{
     RowBox[{"{", 
      RowBox[{"1", ",", "1", ",", "1", ",", "1"}], "}"}], ",", 
     "0.6048143501340688`"}], "}"}], ",", 
   RowBox[{"{", 
    RowBox[{
     RowBox[{"{", 
      RowBox[{"1", ",", "1", ",", "1", ",", "1"}], "}"}], ",", 
     "0.6048143501340688`"}], "}"}], ",", 
   RowBox[{"{", 
    RowBox[{
     RowBox[{"{", 
      RowBox[{"1", ",", "1", ",", "1", ",", "1"}], "}"}], ",", 
     "0.6048143501340688`"}], "}"}]}], "}"}]], "Output",
 CellChangeTimes->{3.687587207767105*^9, 3.687602932380352*^9, 
  3.689066827533168*^9, 3.735298454887591*^9, 3.7417685878187513`*^9, 
  3.7417721637315607`*^9, 3.742731841723721*^9}]
}, Open  ]],

Cell[CellGroupData[{

Cell[BoxData[
 RowBox[{"Table", "[", 
  RowBox[{
   RowBox[{
    RowBox[{
     RowBox[{"(", 
      RowBox[{"Times", "@@", 
       RowBox[{"(", 
        RowBox[{
         RowBox[{"#", "\[LeftDoubleBracket]", "i", "\[RightDoubleBracket]"}], 
         "+", "2"}], ")"}]}], ")"}], "&"}], "/@", "kmaxtest"}], ",", 
   RowBox[{"{", 
    RowBox[{"i", ",", "1", ",", "1"}], "}"}]}], "]"}]], "Input",
 CellChangeTimes->{{3.690624728445919*^9, 3.690624745166375*^9}, 
   3.70272733958328*^9, {3.743271317727028*^9, 3.7432713285977793`*^9}}],

Cell[BoxData[
 RowBox[{"{", 
  RowBox[{"{", 
   RowBox[{
   "2646", ",", "1260", ",", "600", ",", "600", ",", "400", ",", "320", ",", 
    "240", ",", "192", ",", "144", ",", "108", ",", "108", ",", "108", ",", 
    "81", ",", "81", ",", "81", ",", "81", ",", "81", ",", "81"}], "}"}], 
  "}"}]], "Output",
 CellChangeTimes->{3.6906247463175583`*^9, 3.741768587859538*^9, 
  3.7417724888052597`*^9, 3.7427318417800198`*^9}]
}, Open  ]],

Cell[CellGroupData[{

Cell[BoxData[
 RowBox[{"Table", "[", 
  RowBox[{
   RowBox[{
    RowBox[{
     RowBox[{"(", 
      RowBox[{"1", "-", 
       RowBox[{"#", "\[LeftDoubleBracket]", "i", "\[RightDoubleBracket]"}]}], 
      ")"}], "&"}], "/@", "kmaxtest"}], ",", 
   RowBox[{"{", 
    RowBox[{"i", ",", "2", ",", "2"}], "}"}]}], "]"}]], "Input",
 CellChangeTimes->{{3.6906244387608423`*^9, 3.6906244970492783`*^9}, {
  3.690624532782691*^9, 3.690624540406999*^9}, {3.690624596551385*^9, 
  3.690624606512659*^9}, {3.690624662642023*^9, 3.69062470064254*^9}}],

Cell[BoxData[
 RowBox[{"{", 
  RowBox[{"{", 
   RowBox[{
   "0.9577155779315683`", ",", "0.9004871419667053`", ",", 
    "0.833292582119937`", ",", "0.833292582119937`", ",", 
    "0.7493177961529784`", ",", "0.7252100203399383`", ",", 
    "0.7225018926575587`", ",", "0.6171975470801354`", ",", 
    "0.5881249002397813`", ",", "0.5468347364413044`", ",", 
    "0.5468347364413044`", ",", "0.5468347364413044`", ",", 
    "0.3951856498659312`", ",", "0.3951856498659312`", ",", 
    "0.3951856498659312`", ",", "0.3951856498659312`", ",", 
    "0.3951856498659312`", ",", "0.3951856498659312`"}], "}"}], 
  "}"}]], "Output",
 CellChangeTimes->{3.690624607683861*^9, 3.690624703156589*^9, 
  3.7417685878912907`*^9, 3.7427318418203382`*^9}]
}, Open  ]],

Cell["\<\
It is computationally costly to include all # of mutational configurations \
that need to be computed to include \
\>", "Text",
 CellChangeTimes->{{3.651903230817945*^9, 3.6519032539648647`*^9}, {
  3.6519033308612537`*^9, 3.651903375877523*^9}, {3.6519035157097597`*^9, 
  3.651903571549428*^9}}],

Cell[CellGroupData[{

Cell[BoxData[
 RowBox[{"ListPlot", "[", 
  RowBox[{
   RowBox[{
    RowBox[{
     RowBox[{"{", 
      RowBox[{
       RowBox[{"(", 
        RowBox[{"Times", "@@", 
         RowBox[{"(", 
          RowBox[{
           RowBox[{
           "#", "\[LeftDoubleBracket]", "1", "\[RightDoubleBracket]"}], "+", 
           "2"}], ")"}]}], ")"}], ",", 
       RowBox[{"1", "-", 
        RowBox[{
        "#", "\[LeftDoubleBracket]", "2", "\[RightDoubleBracket]"}]}]}], 
      "}"}], "&"}], "/@", "kmaxtest"}], ",", " ", 
   RowBox[{"Joined", "\[Rule]", "True"}], ",", " ", 
   RowBox[{"AxesLabel", "\[Rule]", 
    RowBox[{"{", 
     RowBox[{"\"\<# config\>\"", ",", "\"\<% exact configs\>\""}], "}"}]}]}], 
  "]"}]], "Input",
 CellChangeTimes->{{3.65086982117592*^9, 3.650869834025488*^9}, {
  3.650869873168468*^9, 3.650869977146244*^9}, {3.650870019019187*^9, 
  3.650870124691381*^9}, {3.650994707606488*^9, 3.650994710493828*^9}}],

Cell[BoxData[
 GraphicsBox[{{}, {{}, {}, 
    {RGBColor[0.368417, 0.506779, 0.709798], PointSize[0.012833333333333334`],
      AbsoluteThickness[1.6], 
     LineBox[{{2646., 0.9577155779315683}, {1260., 0.9004871419667053}, {600.,
       0.833292582119937}, {600., 0.833292582119937}, {400., 
      0.7493177961529784}, {320., 0.7252100203399383}, {240., 
      0.7225018926575587}, {192., 0.6171975470801354}, {144., 
      0.5881249002397813}, {108., 0.5468347364413044}, {108., 
      0.5468347364413044}, {108., 0.5468347364413044}, {81., 
      0.3951856498659312}, {81., 0.3951856498659312}, {81., 
      0.3951856498659312}, {81., 0.3951856498659312}, {81., 
      0.3951856498659312}, {81., 0.3951856498659312}}]}}, {}, {}, {{}, {}}},
  AspectRatio->NCache[GoldenRatio^(-1), 0.6180339887498948],
  Axes->{True, True},
  AxesLabel->{
    FormBox["\"# config\"", TraditionalForm], 
    FormBox["\"% exact configs\"", TraditionalForm]},
  AxesOrigin->{0, 0},
  DisplayFunction->Identity,
  Frame->{{False, False}, {False, False}},
  FrameLabel->{{None, None}, {None, None}},
  FrameTicks->{{Automatic, Automatic}, {Automatic, Automatic}},
  GridLines->{None, None},
  GridLinesStyle->Directive[
    GrayLevel[0.5, 0.4]],
  ImagePadding->All,
  Method->{"CoordinatesToolOptions" -> {"DisplayFunction" -> ({
        (Part[{{Identity, Identity}, {Identity, Identity}}, 1, 2][#]& )[
         Part[#, 1]], 
        (Part[{{Identity, Identity}, {Identity, Identity}}, 2, 2][#]& )[
         Part[#, 2]]}& ), "CopiedValueFunction" -> ({
        (Part[{{Identity, Identity}, {Identity, Identity}}, 1, 2][#]& )[
         Part[#, 1]], 
        (Part[{{Identity, Identity}, {Identity, Identity}}, 2, 2][#]& )[
         Part[#, 2]]}& )}},
  PlotRange->{{0, 1378.5}, {0, 0.9577155779315683}},
  PlotRangeClipping->True,
  PlotRangePadding->{{
     Scaled[0.02], 
     Scaled[0.02]}, {
     Scaled[0.02], 
     Scaled[0.05]}},
  Ticks->{Automatic, Automatic}]], "Output",
 CellChangeTimes->{3.68758731177759*^9, 3.687602937849764*^9, 
  3.741768588052725*^9, 3.741772509992311*^9, 3.742731842011127*^9}]
}, Open  ]],

Cell[TextData[{
 "With ",
 Cell[BoxData[
  FormBox[
   RowBox[{
    SubscriptBox["k", "max"], "=", 
    RowBox[{"{", 
     RowBox[{"1", ",", "1", ",", "2", ",", "1"}], "}"}]}], TraditionalForm]]],
 ", 45% of blocks are included in the residual category (i.e. having > ",
 Cell[BoxData[
  FormBox[
   SubscriptBox["k", "max"], TraditionalForm]]],
 " mutations of any type).However, we will go ",
 Cell[BoxData[
  FormBox[
   RowBox[{
    SubscriptBox["k", 
     RowBox[{"max", " "}]], "=", 
    RowBox[{"{", 
     RowBox[{"3", ",", "3", ",", "3", ",", " ", "3"}], "}"}]}], 
   TraditionalForm]]],
 " throughout this analysis. This means we are slowing down our computation \
substantially for the sake of being more confident about  our parameter \
estimates (i.e. in theory we shouldn\[CloseCurlyQuote]t gain anything but \
CPU-heat, however, in practice this is just a theory)."
}], "Text",
 CellChangeTimes->{{3.650999021358677*^9, 3.650999241258543*^9}, {
   3.651219789498781*^9, 3.651219862794878*^9}, {3.6519028790713778`*^9, 
   3.651902887857366*^9}, {3.651903428392816*^9, 3.651903504373707*^9}, 
   3.651907856782282*^9, 3.6529499433602858`*^9, {3.685001279209702*^9, 
   3.685001316302485*^9}, 3.685002144874201*^9, {3.685002278150372*^9, 
   3.685002278876444*^9}, {3.685002318719985*^9, 3.685002321492434*^9}, {
   3.687587319962675*^9, 3.687587351312147*^9}, {3.687587400066669*^9, 
   3.68758740368974*^9}, {3.690017533832839*^9, 3.690017539532414*^9}, {
   3.735366684495594*^9, 3.735366688783132*^9}, {3.7353668975038567`*^9, 
   3.735366938953355*^9}, {3.7353670104498997`*^9, 3.7353670360188*^9}, {
   3.735367086755166*^9, 3.735367088755228*^9}, {3.735367126475554*^9, 
   3.735367369414126*^9}, {3.735367427525968*^9, 3.7353675550719337`*^9}, {
   3.743271081135969*^9, 3.743271081329393*^9}, {3.743271126512805*^9, 
   3.743271156922595*^9}, {3.7432712134255323`*^9, 3.743271226209186*^9}, {
   3.74327128082049*^9, 3.7432712817601423`*^9}, 3.743271498377171*^9}]
}, Open  ]],

Cell[CellGroupData[{

Cell[TextData[{
 "Fitting divergence and continuous gene flow, one and two ",
 Cell[BoxData[
  FormBox[
   SubscriptBox["N", "e"], TraditionalForm]]]
}], "Subsection",
 CellChangeTimes->{{3.631519632254311*^9, 3.631519706356648*^9}, {
   3.6315394643289537`*^9, 3.631539474657357*^9}, 3.63308991819623*^9, {
   3.651000863317354*^9, 3.651000867027672*^9}, {3.651294770883891*^9, 
   3.6512947852962*^9}, {3.7353683926144657`*^9, 3.7353684164325027`*^9}, {
   3.73670245566016*^9, 3.73670248166809*^9}}],

Cell[TextData[{
 StyleBox["All of our GFs (stored in a folder GFs) are from previous analysis \
(Lohse K, Chmelik M, Martin SH, Barton NH. Efficient strategies for \
calculating blockwise likelihoods under the coalescent. Genetics. 2016 Feb \
1;202(2):775-86.).\nGiven NMaximize is a numerical method, we need to find \
our constraints for every variables. For this after fitting with arbitrary \
numbers we explore the likelihood surface to estimate a proper boundary for \
parameters. As  (Lohse K, Chmelik M, Martin SH, Barton NH. Efficient \
strategies for calculating blockwise likelihoods under the coalescent. \
Genetics. 2016 Feb 1;202(2):775-86.) suggested, starting from a very low ",
  FontSlant->"Italic"],
 Cell[BoxData[
  FormBox[
   RowBox[{
    SubscriptBox["k", "max"], " "}], TraditionalForm]]],
 "also is an option.\[LineSeparator]\[LineSeparator]We are going to test a \
cascade of models. First we are maximizing our likelihood by testing a simple \
model with no migration and single effective population sizes (super \
unrealistic)"
}], "Text",
 CellChangeTimes->{{3.63491622340149*^9, 3.634916311134982*^9}, {
   3.634916516268305*^9, 3.634916546818695*^9}, {3.6349166068901253`*^9, 
   3.6349166304259253`*^9}, {3.634916747120569*^9, 3.634916769311508*^9}, {
   3.634916800791665*^9, 3.634916847006856*^9}, {3.65088190179996*^9, 
   3.65088190558396*^9}, {3.650996424399933*^9, 3.6509964301034946`*^9}, {
   3.650996486643243*^9, 3.650996684961697*^9}, {3.650997623569746*^9, 
   3.6509976284732113`*^9}, {3.6509978372348423`*^9, 
   3.6509978864494123`*^9}, {3.6509992582140493`*^9, 3.650999344059843*^9}, {
   3.651907866369281*^9, 3.6519078864624166`*^9}, {3.735368427721387*^9, 
   3.7353684361377687`*^9}, {3.73547344666717*^9, 3.7354735259669743`*^9}, {
   3.73547358557517*^9, 3.735473812337434*^9}, {3.7354738613621063`*^9, 
   3.7354738758587627`*^9}, {3.735473932891718*^9, 3.735473962931538*^9}, {
   3.7354742167749157`*^9, 3.735474265807325*^9}, {3.735474542872837*^9, 
   3.735474692092737*^9}, {3.7354747297323217`*^9, 3.7354747959090557`*^9}, {
   3.7354748509328613`*^9, 3.735474873717185*^9}, {3.735477374128783*^9, 
   3.735477553602942*^9}, 3.7355398939264317`*^9, {3.735557640169794*^9, 
   3.7355576460897617`*^9}, {3.737204603996161*^9, 3.7372046127521067`*^9}}],

Cell[CellGroupData[{

Cell["Loading the GFs ", "Subsubsection",
 CellChangeTimes->{{3.640788635385631*^9, 3.640788641856275*^9}, {
   3.646480727610745*^9, 3.6464807609782667`*^9}, {3.646482488978897*^9, 
   3.646482489962899*^9}, 3.650617653444359*^9, {3.6506200378353577`*^9, 
   3.650620048795418*^9}, {3.736702943547649*^9, 3.736702953388175*^9}, {
   3.736703726180621*^9, 3.736703733716524*^9}, {3.737204828971758*^9, 
   3.737204834692021*^9}, 3.741768251364808*^9}],

Cell[BoxData[{
 RowBox[{
  RowBox[{"twoEnRXTsimpSort", " ", "//", " ", "Clear"}], " ", 
  ";"}], "\[IndentingNewLine]", 
 RowBox[{"twoEnRXTsimpSortM0", " ", "//", " ", 
  "Clear"}], "\[IndentingNewLine]", 
 RowBox[{
  RowBox[{"twoEnRXTsimpSort", "=", 
   RowBox[{"Get", "[", "\"\<GFs/twoEnRXTsimpSort.m\>\"", "]"}]}], 
  ";"}], "\[IndentingNewLine]", 
 RowBox[{
  RowBox[{"twoEnRXTsimpSortM0", "=", " ", 
   RowBox[{"Limit", "[", 
    RowBox[{"twoEnRXTsimpSort", ",", " ", 
     RowBox[{"M", " ", "->", " ", "0"}]}], "]"}]}], ";"}]}], "Input",
 CellChangeTimes->{{3.7417699736473103`*^9, 3.741769982848818*^9}, {
   3.7417700202022123`*^9, 3.741770047240816*^9}, 3.7417701175795507`*^9, {
   3.7417731447467003`*^9, 3.741773206550312*^9}},
 Background->GrayLevel[0.85]],

Cell[BoxData[{
 RowBox[{
  RowBox[{"twoEnRXTsimp\[Lambda]ySort", "=", 
   RowBox[{"Get", "[", "\"\<GFs/twoEnRXTsimp\[Lambda]ySort.m\>\"", "]"}]}], 
  ";"}], "\[IndentingNewLine]", 
 RowBox[{
  RowBox[{"twoEnRXTsimp\[Lambda]xSort", "=", 
   RowBox[{"Get", "[", "\"\<GFs/twoEnRXTsimp\[Lambda]xSort.m\>\"", "]"}]}], 
  ";"}]}], "Input",
 InitializationCell->True,
 CellChangeTimes->{{3.6531249730934143`*^9, 3.6531249895806093`*^9}, {
   3.6531250224686623`*^9, 3.65312503269232*^9}, 3.6576140357185802`*^9, {
   3.6829363294100027`*^9, 3.682936337241601*^9}, {3.6893216518027897`*^9, 
   3.6893217095632267`*^9}, {3.690703518809287*^9, 3.690703526567841*^9}, {
   3.6939012311604567`*^9, 3.693901239271882*^9}, {3.693901269552836*^9, 
   3.6939012759615383`*^9}, {3.705481101557578*^9, 3.7054811137409983`*^9}, {
   3.708609209228765*^9, 3.708609221187449*^9}, {3.718615700362927*^9, 
   3.718615736564085*^9}, {3.737204774763068*^9, 3.737204791708489*^9}}],

Cell[BoxData[
 RowBox[{
  RowBox[{"twoEnRXTsimp\[Lambda]xSortM0", "=", 
   RowBox[{
    RowBox[{"Get", "[", "\"\<GFs/twoEnRXTsimp\[Lambda]xSortM0.m\>\"", "]"}], "//",
     "Simplify"}]}], ";", 
  RowBox[{"twoEnRXTsimp\[Lambda]ySortM0", "=", 
   RowBox[{
    RowBox[{"Get", "[", "\"\<GFs/twoEnRXTsimp\[Lambda]ySortM0.m\>\"", "]"}], "//",
     "Simplify"}]}], ";"}]], "Input",
 InitializationCell->True,
 CellChangeTimes->{{3.6531249730934143`*^9, 3.6531249895806093`*^9}, {
   3.6531250224686623`*^9, 3.65312503269232*^9}, 3.6576140357185802`*^9, {
   3.6829363294100027`*^9, 3.682936337241601*^9}, {3.6893216518027897`*^9, 
   3.6893217095632267`*^9}, {3.690703518809287*^9, 3.690703526567841*^9}, {
   3.6939012311604567`*^9, 3.693901239271882*^9}, {3.693901269552836*^9, 
   3.6939012759615383`*^9}, {3.694259361688141*^9, 3.694259414399407*^9}, {
   3.694348048435268*^9, 3.6943480513622007`*^9}, {3.695016720398397*^9, 
   3.695016728750124*^9}, {3.708609229751457*^9, 3.708609233462082*^9}, {
   3.7186157536869583`*^9, 3.7186157561503077`*^9}, {3.736162080956091*^9, 
   3.7361621002928743`*^9}, {3.7372047868684397`*^9, 3.7372047891997643`*^9}}]
}, Open  ]],

Cell[CellGroupData[{

Cell[TextData[{
 "Fitting Div and IM models, ",
 Cell[BoxData[
  FormBox[
   RowBox[{"1", 
    SubscriptBox["N", "e"]}], TraditionalForm]]]
}], "Subsubsection",
 CellChangeTimes->{{3.640788635385631*^9, 3.640788641856275*^9}, {
   3.646480727610745*^9, 3.6464807609782667`*^9}, {3.646482488978897*^9, 
   3.646482489962899*^9}, 3.650617653444359*^9, {3.6506200378353577`*^9, 
   3.650620048795418*^9}, {3.736702943547649*^9, 3.736702953388175*^9}, {
   3.736703427603169*^9, 3.736703442011601*^9}, {3.736845779236165*^9, 
   3.7368457837096767`*^9}}],

Cell[CellGroupData[{

Cell[BoxData[
 RowBox[{"AbsoluteTiming", "[", 
  RowBox[{
   RowBox[{"lacertaDIV", "=", 
    RowBox[{"ParallelTable", "[", 
     RowBox[{
      RowBox[{"NMaximize", "[", 
       RowBox[{
        RowBox[{"{", 
         RowBox[{
          RowBox[{"totallnL", "[", 
           RowBox[{"twoEnRXTsimpSortM0", ",", "\[Omega]", ",", "theta", ",", 
            RowBox[{"{", 
             RowBox[{"T", "->", "tt"}], "}"}], ",", "k", ",", 
            RowBox[{
            "lacertaCounts", "\[LeftDoubleBracket]", "k", 
             "\[RightDoubleBracket]"}]}], "]"}], ",", 
          RowBox[{"6", ">", "tt", ">", "2"}], " ", ",", 
          RowBox[{"1", ">", "theta", ">", "0.1"}]}], " ", "}"}], ",", 
        RowBox[{"{", 
         RowBox[{"tt", ",", "theta"}], "}"}], ",", 
        RowBox[{"Method", "\[Rule]", 
         RowBox[{"{", 
          RowBox[{"\"\<NelderMead\>\"", ",", 
           RowBox[{"\"\<ShrinkRatio\>\"", "\[Rule]", "0.5"}], ",", 
           RowBox[{"\"\<ContractRatio\>\"", "\[Rule]", "0.5"}], ",", 
           RowBox[{"\"\<ReflectRatio\>\"", "\[Rule]", "1"}], ",", " ", 
           RowBox[{"\"\<PostProcess\>\"", "\[Rule]", "False"}], ",", 
           RowBox[{"\"\<RandomSeed\>\"", "\[Rule]", "i"}]}], "}"}]}]}], "]"}],
       ",", 
      RowBox[{"{", 
       RowBox[{"k", ",", "1", ",", "3"}], "}"}], ",", 
      RowBox[{"{", 
       RowBox[{"i", ",", "1", ",", "4"}], "}"}]}], "]"}]}], ";"}], 
  "]"}]], "Input",
 CellChangeTimes->{{3.6508716346659327`*^9, 3.650871640483006*^9}, {
   3.650871927612337*^9, 3.650871942282441*^9}, {3.650871990619822*^9, 
   3.650872030828802*^9}, {3.650872275310733*^9, 3.650872275556849*^9}, {
   3.6508724339583397`*^9, 3.6508724458687983`*^9}, {3.6508732357658443`*^9, 
   3.650873279837229*^9}, {3.6508839880738087`*^9, 3.650883995448897*^9}, {
   3.650960766758924*^9, 3.650960784669168*^9}, 3.651222850173152*^9, 
   3.6512951551987877`*^9, {3.651902362237578*^9, 3.6519023772240133`*^9}, {
   3.651905773871903*^9, 3.651905774695407*^9}, {3.652678780467347*^9, 
   3.652678826092491*^9}, {3.652678994907619*^9, 3.652678996371183*^9}, {
   3.652679283507229*^9, 3.652679287795062*^9}, 3.652680010859721*^9, {
   3.65276385194249*^9, 3.652763910166934*^9}, {3.6854334652424307`*^9, 
   3.685433465314468*^9}, {3.6854387806038027`*^9, 3.685438785131093*^9}, 
   3.685438823583686*^9, {3.685445582247579*^9, 3.685445598575588*^9}, {
   3.685695532732041*^9, 3.685695533997826*^9}, {3.68605534452936*^9, 
   3.686055348406011*^9}, {3.686213252282866*^9, 3.686213259192923*^9}, {
   3.6862189898752193`*^9, 3.686218993998557*^9}, 3.6862258725243797`*^9, 
   3.687587424369014*^9, 3.687590366331973*^9, {3.687603835804838*^9, 
   3.687603836147377*^9}, {3.687604400469164*^9, 3.687604405913434*^9}, {
   3.687604896734222*^9, 3.687604937629703*^9}, {3.687605391430626*^9, 
   3.687605423974107*^9}, 3.6876076065913*^9, 3.6876077194487*^9, {
   3.688718491908861*^9, 3.688718506154026*^9}, 3.689066715883071*^9, 
   3.689067059233117*^9, {3.7367029867271633`*^9, 3.736702996875792*^9}, {
   3.736703071877516*^9, 3.736703084862862*^9}, {3.736703309662636*^9, 
   3.7367033146691093`*^9}, 3.736703599678516*^9, {3.736705564490903*^9, 
   3.736705595258816*^9}, {3.7417702089334507`*^9, 3.7417702280826883`*^9}, {
   3.74177036029025*^9, 3.7417704230545387`*^9}, {3.741770497598737*^9, 
   3.741770501060665*^9}, 3.74177087416079*^9, 3.741949461036504*^9, {
   3.741949506359808*^9, 3.741949510073318*^9}, {3.741950268228485*^9, 
   3.741950271657721*^9}}],

Cell[BoxData[
 RowBox[{"{", 
  RowBox[{"457.411657`", ",", "Null"}], "}"}]], "Output",
 CellChangeTimes->{3.7419494904052963`*^9, 3.741949968794327*^9}]
}, Open  ]],

Cell[CellGroupData[{

Cell[BoxData["lacertaDIV"], "Input",
 CellChangeTimes->{{3.736703583688325*^9, 3.7367035883781347`*^9}}],

Cell[BoxData[
 RowBox[{"{", 
  RowBox[{
   RowBox[{"{", 
    RowBox[{
     RowBox[{"{", 
      RowBox[{
       RowBox[{"-", "1.4683083132915296`*^7"}], ",", 
       RowBox[{"{", 
        RowBox[{
         RowBox[{"tt", "\[Rule]", "3.0816211650477587`"}], ",", 
         RowBox[{"theta", "\[Rule]", "0.4610510232450443`"}]}], "}"}]}], 
      "}"}], ",", 
     RowBox[{"{", 
      RowBox[{
       RowBox[{"-", "1.4683083128015071`*^7"}], ",", 
       RowBox[{"{", 
        RowBox[{
         RowBox[{"tt", "\[Rule]", "3.0815439566613625`"}], ",", 
         RowBox[{"theta", "\[Rule]", "0.46107315724119236`"}]}], "}"}]}], 
      "}"}], ",", 
     RowBox[{"{", 
      RowBox[{
       RowBox[{"-", "1.4683083128686015`*^7"}], ",", 
       RowBox[{"{", 
        RowBox[{
         RowBox[{"tt", "\[Rule]", "3.0814315511700805`"}], ",", 
         RowBox[{"theta", "\[Rule]", "0.46108195238957883`"}]}], "}"}]}], 
      "}"}], ",", 
     RowBox[{"{", 
      RowBox[{
       RowBox[{"-", "1.468308313223401`*^7"}], ",", 
       RowBox[{"{", 
        RowBox[{
         RowBox[{"tt", "\[Rule]", "3.0813340675403804`"}], ",", 
         RowBox[{"theta", "\[Rule]", "0.46108832915451414`"}]}], "}"}]}], 
      "}"}]}], "}"}], ",", 
   RowBox[{"{", 
    RowBox[{
     RowBox[{"{", 
      RowBox[{
       RowBox[{"-", "1.74814752004535`*^7"}], ",", 
       RowBox[{"{", 
        RowBox[{
         RowBox[{"tt", "\[Rule]", "3.0219902464901534`"}], ",", 
         RowBox[{"theta", "\[Rule]", "0.5065429150877361`"}]}], "}"}]}], 
      "}"}], ",", 
     RowBox[{"{", 
      RowBox[{
       RowBox[{"-", "1.7481475200578038`*^7"}], ",", 
       RowBox[{"{", 
        RowBox[{
         RowBox[{"tt", "\[Rule]", "3.022020106944077`"}], ",", 
         RowBox[{"theta", "\[Rule]", "0.5065399321162423`"}]}], "}"}]}], 
      "}"}], ",", 
     RowBox[{"{", 
      RowBox[{
       RowBox[{"-", "1.7481475200456284`*^7"}], ",", 
       RowBox[{"{", 
        RowBox[{
         RowBox[{"tt", "\[Rule]", "3.0219944170849766`"}], ",", 
         RowBox[{"theta", "\[Rule]", "0.5065425995434245`"}]}], "}"}]}], 
      "}"}], ",", 
     RowBox[{"{", 
      RowBox[{
       RowBox[{"-", "1.7481475201815154`*^7"}], ",", 
       RowBox[{"{", 
        RowBox[{
         RowBox[{"tt", "\[Rule]", "3.0219891002584385`"}], ",", 
         RowBox[{"theta", "\[Rule]", "0.5065510083196938`"}]}], "}"}]}], 
      "}"}]}], "}"}], ",", 
   RowBox[{"{", 
    RowBox[{
     RowBox[{"{", 
      RowBox[{
       RowBox[{"-", "1.9179046045443323`*^7"}], ",", 
       RowBox[{"{", 
        RowBox[{
         RowBox[{"tt", "\[Rule]", "2.9393786728718783`"}], ",", 
         RowBox[{"theta", "\[Rule]", "0.5407350010264547`"}]}], "}"}]}], 
      "}"}], ",", 
     RowBox[{"{", 
      RowBox[{
       RowBox[{"-", "1.9179046045462206`*^7"}], ",", 
       RowBox[{"{", 
        RowBox[{
         RowBox[{"tt", "\[Rule]", "2.9393846964122`"}], ",", 
         RowBox[{"theta", "\[Rule]", "0.5407331999530883`"}]}], "}"}]}], 
      "}"}], ",", 
     RowBox[{"{", 
      RowBox[{
       RowBox[{"-", "1.9179046045442253`*^7"}], ",", 
       RowBox[{"{", 
        RowBox[{
         RowBox[{"tt", "\[Rule]", "2.939379513151691`"}], ",", 
         RowBox[{"theta", "\[Rule]", "0.5407347347079257`"}]}], "}"}]}], 
      "}"}], ",", 
     RowBox[{"{", 
      RowBox[{
       RowBox[{"-", "1.917904604544221`*^7"}], ",", 
       RowBox[{"{", 
        RowBox[{
         RowBox[{"tt", "\[Rule]", "2.939380395472901`"}], ",", 
         RowBox[{"theta", "\[Rule]", "0.540734602710055`"}]}], "}"}]}], 
      "}"}]}], "}"}]}], "}"}]], "Output",
 CellChangeTimes->{3.736703590166339*^9, 3.736705770567511*^9, 
  3.7419499689699306`*^9}]
}, Open  ]],

Cell[BoxData[
 RowBox[{
  RowBox[{
  "lacertaDIV", ">>", "\"\<results/lacertaDIV1Ne_200_Intergenic.m\>\""}], 
  ";"}]], "Input",
 CellChangeTimes->{{3.70383060802071*^9, 3.703830617051165*^9}, 
   3.735478183585191*^9, 3.735547001099112*^9, {3.736705781695003*^9, 
   3.73670581383961*^9}, {3.741950911764317*^9, 3.741950925035439*^9}, {
   3.741951184244256*^9, 3.741951185503743*^9}, 3.741951290920786*^9, {
   3.742793380563431*^9, 3.742793381739171*^9}, 3.746166364598078*^9}],

Cell[CellGroupData[{

Cell["\<\
Visualizing the Likelihood surface in function of two variables (tt,theta) \
showing us that the likelihood function is not define in the whole parameter \
space (i.e. it is not 0, it is undefined).  \
\>", "Text",
 CellGroupingRules->{GroupTogetherGrouping, 10000.},
 CellChangeTimes->{{3.688466588538707*^9, 3.6884666313497887`*^9}, 
   3.6890672120884323`*^9, 3.7348408827955427`*^9, {3.73547900810347*^9, 
   3.735479162593401*^9}}],

Cell[BoxData[{
 RowBox[{
  RowBox[{"f", "=", 
   RowBox[{"totallnL", "[", 
    RowBox[{"twoEnRXTsimpSortM0", ",", "\[Omega]", ",", "pp", ",", 
     RowBox[{"{", 
      RowBox[{"T", "\[Rule]", "tt"}], "}"}], ",", "3", ",", "lacertaCounts"}],
     "]"}]}], ";"}], "\[IndentingNewLine]", 
 RowBox[{"Plot3D", "[", 
  RowBox[{"f", ",", 
   RowBox[{"{", 
    RowBox[{"tt", ",", "0.001", ",", "4"}], "}"}], ",", 
   RowBox[{"{", 
    RowBox[{"pp", ",", "0.01", ",", "0.6"}], "}"}], ",", 
   RowBox[{"AxesLabel", "\[Rule]", "Automatic"}], ",", 
   RowBox[{"MeshStyle", "\[Rule]", 
    RowBox[{"{", 
     RowBox[{"Black", ",", "Green"}], "}"}]}], ",", 
   RowBox[{"ColorFunction", "\[Rule]", "\"\<DarkRainbow\>\""}]}], 
  "]"}]}], "Input",
 CellGroupingRules->{GroupTogetherGrouping, 10000.},
 CellChangeTimes->{{3.6884504380814447`*^9, 3.688450480142109*^9}, {
   3.688450595483289*^9, 3.688450656750421*^9}, {3.68845072112654*^9, 
   3.6884507457307453`*^9}, {3.6884510924876823`*^9, 
   3.6884511287113247`*^9}, {3.688451294294847*^9, 3.688451312088895*^9}, {
   3.6884516113290977`*^9, 3.688451633766376*^9}, {3.68845172745643*^9, 
   3.688451747275015*^9}, 3.688451921516156*^9, {3.6884721107155943`*^9, 
   3.688472146958843*^9}, {3.688472190132259*^9, 3.688472234001768*^9}, {
   3.6884722722684*^9, 3.688472282543968*^9}, {3.6887065466483793`*^9, 
   3.688706552182782*^9}, {3.688706730675968*^9, 3.688706734812797*^9}, {
   3.6887082910931253`*^9, 3.6887082916880074`*^9}, 3.688715214992239*^9, 
   3.688715359736472*^9, 3.689066715888*^9, 3.68906721208847*^9, {
   3.736703296294166*^9, 3.736703371165504*^9}, {3.736703523413577*^9, 
   3.736703528637218*^9}}],

Cell[BoxData["$Aborted"], "Output",
 CellGroupingRules->{GroupTogetherGrouping, 10000.},
 CellChangeTimes->{3.6884675926165743`*^9, 3.688496414253406*^9, 
  3.689067212088517*^9, 3.7367033689188232`*^9, 3.736703520126767*^9, 
  3.736703562422888*^9}],

Cell[BoxData[
 RowBox[{"Show", "[", 
  RowBox[{"%649", ",", 
   RowBox[{"ViewPoint", "\[Rule]", 
    RowBox[{"{", 
     RowBox[{"0", ",", "0", ",", "\[Infinity]"}], "}"}]}]}], "]"}]], "Input",
 CellGroupingRules->{GroupTogetherGrouping, 10000.},
 CellChangeTimes->{3.689067212088565*^9},
 NumberMarks->False],

Cell[BoxData[
 Graphics3DBox[GraphicsComplex3DBox[CompressedData["
1:eJxFW3c4V+/7t/ee2UJGVlpWnGNEiFBJKqtEGVFWVkOlSJJ8KqMyQyqZpeQc
hdKgQgpFlOwR77ft1++6vvdz/uG6Xtd9vc59nvPcr3s8z3u15zFHLyYGBoam
f3+Y//03d+yQVesSw49OHRu0MkzDonPHwg2H5onSF271k9ekEf7Hy/aOU8oc
cTX176ZupdW4UePlva5Pb2NaATGZW3XpRKON7iUTBiWcd0dNuWTkOSzuV+wq
rTsrxDJjZFdepzLCG5/Uy99sXCY2PXmhzVWlht+99BbnW3sX2911c1wnd5rw
C2CKDbimgbf79TotZt7GNsifEd58fpp4/YSjyMbHHmN1YDjTydqFadzwYS8v
mSZ+b+B4sOUHDeHS+yZ8nAxHieapazna3Ww44A0PP3/ROzNEtP+yD3dfI4jw
7W7DldoHhwhYB8DP/uTOlSkYRusA+LzzYx+9l6NoHQD3kmrY3LNxAq0D4NOd
CjpKTybROgCezTOgWeH5F71vTkd1ZL56J2Z4/rbYiBmNyFGyaP/kr42v2Ubu
OqDRhbGJ9rm8rplF6/Bmn6bYeNkw9vXpw/+SL0+hdQD82ImR6yKRI2gdAGer
UtdfozqG1gHw6v+a0g8fnkTrALjjLvenbcen0ToA7iT2/g3tFx2tA+Bum4L9
nfYuoHU424I1+fgNYe0tN5+Zcy4j/y9ajm4KL53GTC/MTktYUv4D3v6V1mZ/
fhz5D7i56FOpuK4p5D/gvjbn3l5JoCP/Ab+6h34kYHQR+Q94zNXVtv9tYiTB
f8Btdvb8qTRhIcFP9d6XPbPxC9ic+oemTSmUn4Crabz/yt07ifwE3La6weWF
OR35CbhGk+kBRfNl5CfgqbUWuqLTTCT4CfgjmcLi0G9syB9vo/f1z3UY8Z3R
O3+7i/9F/gAuUpOwbjM2jfwBvPPBvUzayALyB/Cga/b0vzeYSPAH8DOmJdGG
kezoufrxelJLmSw4S8oxPeNS6rmAvwoXsNN7RkPPBfy64ceo7j0MJDwXcDep
bR8sxKj34v6SE2jExYHPWxzbq7+bimvAu/ekLhZsnUP8gLtFdiZIvGBC/IBr
7Wze73yVE/F3K/I3RIdy42FSctWucxQ/4Nne2hol7QuIH/Avcimxm9ewIp5H
gRFSL37y4aXntKX002cQD+Bj0V8vMhxdRjyA6yYKPjuQQK0n8f243ikVQVy8
/3kvnz4N8QDO3DSyITmGgQQewNtzn+lXjVPvpXZe9eCdbiH8TeAQwfeJ4gH8
utz1646NjIgHcCEtRebfOjyI55r698TaFBF8+0lDt19edMQDuOTpMzrf+JgR
D+DNUWpBP8r4EM/Cx5QnP6zE8Azrm4PnpikewPO9Q6XGdrEgHsDTgk7fVL8o
gHgOhlv1rayI40oHnUdZY2YRD+C2/Jd6jt9iRTyAy707x/a8UpAUqZyqder7
jUUb5juVF77DPH6XFyf927ceF7iXDisz4oCHcRgbXxeYIIzdJK1nU3gQbqb2
mi/24QjBm3H97SsGEYRzB5/tJCeGiEgO6eOJVRIIZ33sx22xeYgYDM5Z5RQg
h/C6hWSdY0pDRHFgqlvSNQWEOyaVd1jGDRGS3dJszlaqCI98HLJn6+YRwj7F
fe9zJXWEP/Bblad+ZJSA91Kuc/IN6OzHUq5yKNrFjaH3AtwgUrxX0ngYvRfg
5fSIWOP9I8RP5a+lf/3X4FfOM3+6dr4Py4jwTLKUnUX+PK+ZsPEe7sOaviQp
qG1bQP4Yiqhk8bv2Y3dOrL3CXLSM/KmcP9OjazGJeW2o0dbYTfkD+OTllthQ
9XG0DoC3S+z7bLeeCX0vl+vOCU9kZzH7RNxCiHcC8QCutin2gNaNKSLFubvj
+2U5hJ+QFVguH2VFPIua2pv16ctYsD8mFGY1iXgANw30oZUvzaDvCHj2l8iC
wH+6BzwtfWcnugaY8Ad+r6233J9CPIBXynu9nL86h/YJ4OTFqrUd/BRP9rqx
rTK72HBaa0qrjMw04gE8udLq7D29JUIyKf6qeKcwLj9THZ1gxPY/naShdQ6O
3pt+gODERfTX+PumziAewK++Kaw9FMxAwncHvGKvY+GnG5Q/Fk2vJjI1ePGf
u/saffnpiAfwdFau59dsmRAP4ExXuQ0tPbgQz2XuVYrHtgvg+yO2mDy/OIt4
AL/JdDdaV5kF8QBe/tk8QziKF/FMP35vm8QkhJ/kO3JVmWEe8QCePL/vyMkl
VsQDOIPOG6eVTQKIx9U5NvzRE2F85+tHpYIhC4gH8KY9ZzgmP1Hr0LCsl9Mc
IIo7f/C00x9YRPaAH/do8gnN50T22nlj78eVxPHxe4rWcU7LSJcgThP21Qtt
iZ5E3wvqvbHv210W9k6g+gfsj82uxdMCZ1G+APyTx3jdAzkqjoBHJri8PMVn
GOVxsM/RWf1U6R4V72Bv3XrhZL7eENqfULdvHQ9KuO86j+oQ4Glcl9fNGEHZ
g26MZ4zH6BwfR/GSX5h83zUoF+PWUeyWS6Gh+gp4ZHSyUhWlKZ0EnsVWTbHU
D5NIJ4uibccmZO5hV2pIO7+L06ieBJ6jt++xpltRugo8mK+qXZbuNNITeK8m
lZaJiy9pCAf71/w6LSHtNKR7wL+X2Z/W/k8nAYd1k+TkS9sdN4X0UL9KTaky
NQPbdjXxa0HXDOpfgMfpgdEb2/oRZH9s/7MlbbwT22X+3mnk01+kn9BP5atv
yXs5PkP4GKnr/L2kgT//9O6wLPs77Pbe22/SXo8i+3aNou+77b9jjzLeRq0L
oRMXrXKL5Rm0UH/0J36gS8mKqmdQXqi7Qo9lHkH7EOrzlTPvDSrYxtB+A3ud
jV0BD8OG0X4De2uVk1Wzr0fQeh7/WK7DuHEYu3HbTGSRdQmtA/q+fhxBCrVL
yB/Q+TN3SbUd9VT+gnq70mHP52rRcRQXYB9smVFtbzuF9jPgHLm1Xl8iKB0G
ns0ZwbxfmKl9BfYmAnuflu5eQfsK8NqhwOqnDIwk2ANPOMfqa5bvmEjoXy5e
HI66PjaJTVmHRGgosJCwDvZXtSSnBaYxh/T/WP/ys5LwvpCP/GTpYYcbJtD7
Qj1fa/J+fXAupQNgz6h8KveRJ/VeYC8/YSwdZTqN4gjsL7lnOIttpfoFwH/O
uuqVyrCQYA88uyyuFRYOsyA/Id9t26YhPMb1F/kJ9f/ajQvvvOlU3gT8RcTO
nSUv6UgfgEfL/6zGGAsz6iMA5963S9dNj5UEe+A5NLXVQWqI8gfypltKREBZ
xAzyB/qF6t1nL4x5UvUb4Eu1q/XXH1xA+wR4ZGWPtHA8ZkR9AeBHOHI/Zzqx
IH+Ah9u+yUOPkxP5A3lZ6JuOndEKHfkD/UVRqOV4WweVxwEf6r/VpSSwgvwB
Hvwcq9RADgvyB3Dvbpt5iSp2lNeAh79WMHhIhg35A3ncXPK55IPEeeQP9Ckx
gwk/DzlS/RfYH75SrV06yUyCn2DvZTVZN+vOiJ4L+Kti74ZXUxzouZD3i7Ya
3TCWX0LPhb7mYeLNbabv6Oi5YD+wwLcrypkNPRfsvUpkndkNmNFzAWdOknFM
muNGz4U64frn6uHSshX0XOiDZJfMXarN59A6A+5Zsv9Q1l8+xAN1gmRifo+w
IiPK46hvcg55MllN1RuAx8SvEzn+hw35CfitKE1FnUmq3oA+aGC9j+RprUXk
J/Q1vNxRTw3vLKF4gfzyTuLWH/N+Kj8CXp7hXHn17gjSMcBFUj7FWHBQ9TPg
FUXvtsRMTqD1B33bwzDXdvErNY+CPPV7q2UF/esQmkcBfjq75u71smGUX7py
ZPzTJr9iyW6+iylWNEI1bPNM6L96yLNKrd1Fsw0zWOKypK8MEgauh4N9rBQR
7nUp/LTH01EiUKSo8Z2SMsIfuybpbKsdJwqaRiV1GNQQbrLWSPQkyyQR3nia
LVh1EpvlqyMeWv7BVpq1LKxbRhAul6XL7bw4hTVwh2/0sh4jnsTn7sS2KeKA
P8lLPKB8m4UE+zoDvsqO1jksyuQFr3HOBOJZf/R4SbETA84Z9zdK0G8K4SxV
3ayjdcy4caRCpb7TNHpfwI9I2a5lPMWJ+NuZrfZparPjuzz3bGK3pyGeAvvy
Ev90LjzqjWrRvP0sESLqmrn/GD8O+Gj/ml8Vplwk45fKIKtyfvwpT+Mdq1cC
uEbh+jeepwXIseDY1k9WX7Ddv6a3u3i+wPqfLh8s659D/KWDQemHtlZhb75H
a+x9MUvsupu0k/W/RSxAYIrx8GQNtpM3KIejbZq4uWWH/VtGFhzw+Y8NGvz/
9JOtsJ2W8oQT4e5s4btiTKaQn4DHrjsZ98dlkpgiprKEUoQQzuQUNyd5dwKt
D+AF4h0VyewTyB6+758DUp1Ms4OEu2bEtk6rVcj+sn5j2KTIOPFfX006tkaK
4tFTqQ23HCM+3GIcz2GQRXh5WtHAyu1RgqlAYTVLgDzCb/xxKU0QHSVkY19Z
V3auRvilP6afvfNH0P5E/td8IT7bjhCXx20mY66pIPzjqYCNTY+G0f4EXOTo
uJD4zWFkD++1bUJFNsRvgqjLSzLv81+L7NtdJKWNLw8T30/rBKR2qiM8pofr
O2vCMDG/7/MNSytNhE94GBSOZgyj77grZFhU61gv5rS1Ue3HuWH0HQGXfKob
t5EYQvYQL+YPKkcKWofR9wX714yD/4XWDRECJ1nLNm1Wxl9d5q3MqOvF6od7
z/8apaH3WnwS1b1TehD7LTcoeCOWgYT32m9UpiC22IPhU/Huf23m0HsB/5sT
7c4KjAtEYHXjr/jhdiyt4Kavtvw4ZtZscCmMk4o7wC9b760px0eRPcSve6+w
XPuqCfReYL+hYc1bcTvq+4L9uFmtxCErZhJ4Jkez3W/60DCOSEGb0p0TiB90
QLR9LIleMIH2D9gfYzw1KiXOSsJ+A/sSPb5dFifYSNif1+NOckuYLGEVltxv
l03YSdjPoCeCnLfStS+wkyheDqSs4z3Jirs0Owulx3AgHHTjmq2JvN0BLvKC
xfeXVun8+Fmb0qkKVx78E+exaqd/eRDiseZtrhgTgwB+6UjKKn0nfpR3BrW6
RpIvVmPX3Q/Ob5WcQ/Uk7Kv3BRkJwnJLKK8BHnTz66pFvmmUNwF3fLz74WLj
JKXzdRZWDi0p2FRNT9rNaip/gX1G2edCdntKByCPqAhHmds9HEJxfVyvL+Pl
txysMWf+q8lpGsp3wGMSdrhiTeEY+i7H05Jy9ORyseTg1aGGe2ZQHgT7ufl+
ziqnURTXHet+3ix5nIOt2G723p1P9YNg33A3T+h02AixS5/jtmSVEorfeDdH
Rd7yMRTv0E81Zdh4e6ybQX0c8BjmfCPcsodRv3PAp8Gz27EdO3ZjeM3RP5OI
B9Yht/ND/u6oEaQPgN/8upDyTXIU8YM/wt20TNnQCRRfWW2aG5kMMjF6t2DI
0OI06gfBn7Sdw3fc4ik9YXns2jCo9hp7pm+Uu7ecmh9C/GoJHYz0/jFHiOmG
kHOVWqgPLR4uxULsZlDeB/54vnOPgnKHUR8HOuP5oPnwb6kRFKfQ901l9luY
nRxG9Q/EL1GcrhQmNYbqDa3BoA08/gNY5+dGvlaWZaLFbO2OrEdKuEt19++X
DuNYWkDugKkeEwnrCfwSnYUpWyWW0HqKXQ2zOL/QjzVvf8d8OX8Z6VjwpHLK
N7lh7DC3foHe2Xm0zqBvRV/lojbQGFAcgZ6kHdyynygaQzpzl304OkJzBvMb
EOk0vMCK+j6wb15/KNdtnBnxgG6QNJuQYieqvwOdWeBPzct2mEL7PGHEflms
jo5xMpfbWu9iQ/pzWYftTZzQAvZFhXVb0Hl2cl5q7ualEDk8N2fhxzn/OezI
rHQROy872ZD1IFGJQwr1WUYbfFZ2BzMiXYI+y6tfqqCljAP1g+sN0h+LhjHg
ZdweazUnOFAfBHoVdK/QL4mZC+kV9Cl1S/cZNUM5SaeTjQOfooVQn/JhkMz8
qU7pFdTt5qtuZ0j186M6HOlG0uzRoWczKC/A/k97deGEvy+VLyC/1FqJcB87
R53norzsWNbv8mYK5UdUl+q23XZaofIm1Mm1/40pH+mmzn+BJ9+JzlkxO4Hq
H+DBjFSf8htQ58Jg/1wgaLk3YRzVM7m3tEIrbbMx3ezd+eOv6WgOBvYrWX59
LOOjqJ6Bc/CcirB1ts8Y0PkjqnPucT2Y+DaC9mGr/BctY+ZMzNMm1sA5iI72
OeiVfr6i+FwMNY8CnqTtQcKvrg6jeIHncul9beruWULnzmCv7+SQKXCFqltu
XDY6HH6jE6vrI8QXFWlIZ9oLLloJid7GmrFtf/bEUXMn+F49K6f0DztQdTvM
kR7syZW2GqfqMdCH2e07XiyzM5Lg/2+xj8IfdvzEUsPdVyUEzSM/O3LthvCx
XuzV01dcyZGL6LnAo3rFr8yUdxTFHcRpjbAg53fzKdQHtYTRAx5PjGFqOh5L
wVGMqJ6HOF0uofXPFI8jfQO8zzhv09jIBJojzVX5hDZG0DDWV9tUj/9lRXMY
0eaoRrXxRcysPYbx679+E/JjhoBq5zseJjzXtMZQ9wA7mpMAftHj6YPxIg5k
TxtQ85M+CnOJObQ/8aLl87a/OPBGto4EtjgONE8AXGZByNktlAvFI/T14e8V
QnvZuMnFsxPjT9T4Ub/86nnmTbm7VD8L52hXvS14ZHhX0HqCDmvEKp2O3PAX
1VeQF/Ici9fPbKX6TbDfkzqTxKFP3VtA5zI/dW9zfJxCPFBHmQsJPHM4NYns
YW7jOCAxq3iQei70ZT/O03/rHJ9C9jD3WCdaJep3j7o3AnOJnomdEk+sZxBP
RKYc20N2Pjz1y6Nh4cAZZA86FmGaeK5iiLJXDqnXpD8VwPvfeesd9KMhe5gz
OOzY0L/uAg3ZX5GKdBYPFMIrfL843T9ER/ZwHvHWQsgsS5qanwCOV70JjbLh
JaGenyXXxeoqi+DC+LuVHZeoc1I4p5CT3qzY+YDiAdwk+bNLWS8/2fcj6E1e
FyfOle7WMdEuiscN4vXOI4KIB841Op2Va3//+17g/xu+jI6wa+J48DUPIf0N
8wgHnZxVERa30KG+C+hArF9qhaYIdQ4C+Mkr23VWdowje6iLxm4374s6MYPi
DvjLhyXS8ztGEQ567uN0W99OcwT1O2C/uSRsyKJrCOFg/6j6vJbV9iGk22C/
1tVym6YphYM/ru3z00ccqToW7KsjXA/Ilw0hPQf8Y6e93AbrYYQDT8yx7JL9
0kMo74N93Sdu5s8MlM4DrpC1T+bXRwoHnicl2dWZXkPonAL0vFiN1GrWXkH1
Lej5UO6dgEaOETSHAbztmtrB1//6RLCH79L0jXXSZPUM4ge8r847WnpqBuUd
Mv3daa2JbiyC/sBTqHsa5Qtl5ySz4hfNmIfvpMFflnGk/6ADGSdUQmPpI9S+
+l9eCDT683ydFDUnBz05FOg6w61E1WOg8++f4+aVfSsoj4D9vl7F7N6peVT/
g72QhD3nqwgGEvyfxo0tGeR+Ycy40RoelkW0ryBfXM9SOhvuNY78Af0PZAqP
dkseR8+FOVv5uKH/UgsTCTxQB/bL6vF7mFP6Bv3jmy2LXO181LwL8Oi7d/YR
Z6h4AT0kzDW7L92ZRDyQL/oVJFfSaRQP4D1EwQ8vV2qeDzppdLrsQynbX2QP
9V4am8P7NocZ1MeB3hbnfFOr8qf6VuC5UpNzK+osG8Jhfq7UZqbTd4Qd1ZNg
f96OVYFNhAP16ZCnsnOPvrSZoPwBfLOlsNDfHXSU76BfngxP9FHjZEf5DnAF
m3D5lqsUP8zZ8F4jvdzAabRuQvQjnYkOPHgv68f9hRPT6LmA3/Cq0y90pPIs
5JFGkbtiD+05kQ4D/8yHCdn9fmwIB57PqZvwtjpqng94YkJ4QXgeNT+EvCP3
9kHrvV3UPB/wWxdc1/X405H//WZt6z7U8ONCKYzHSseo+hnwD39MlCucFpDu
Ac+j/c37fq2ingv5633zStUdZ2peDfgZVt+9735T+u+yTd6MPVUQ/5obLykw
SM05AW8/mzdg4rKEcMh3tIeeTKf2UfdDANeoXGHMOkDlkVdjbf4qNsJ4oQOP
p+YPOvIf8KEHhfpGJD9az2Xfr8sNm4XxIzkXl62NBNH6a6Qm3LRkFMUfqe8d
k94gSIK+oXPPO7OBazYyoHWAvHA/L2b5azF1HxL06pjbxfET1aNoP4Aetmt3
zbLaDyMceAJX6ZhcM6H6BeDJHZBefF1JzUmAR+qDI6vhv74GcOAhvR6E/v95
NNRRxQGSwyfFB7D4ZNr4+bh5pD/wXu6FOltso5cJhrYPy625ivh6pj6c/+go
1qN64dIeDwYS+m6noHHmu4d6sGo5Fye3HureGuibyvDuMDYT6h4UxHWVrUSM
3FpmVE+Cbli6N3dL+7GieAT8SplA0/0v1LkP1BWnHG3MxcKp8x3Ak6a+Gh+k
U3N7qDfe3Ffwv6TOhL6j+Q0+IznsF8ZlMJpSt2sO7SvQz3u1gXa3Zqi5H9SZ
B4xtZdktKF0FnQkOKkri1aXqOnRe1vfyZ9S6aWQP8fty6gzDcAlV10E9SRif
jApZR51XQjw+HrXnSVxLxRHUkzF7XFSLNKn7PBBHtcf2NcZmzyF7qCf7E5vO
M6hQcQH14cxvM+W9mwSQ7sH+v7eYZt/dMovsoQ48Ulq5peuCILovB+v/bixL
zFBOEPHAPowO8K/c83MS1T9QhyxfYso+pUTVM4D/jdgqVrFhCPVHsP+TJrva
M8/MoDwO+Vos70XLV+s5hMN+DpkY0J5KXER5HOxPjxiXqsrPo30L+Xp+x951
KmljCIf827K5vtXPgfrukB/vtFaVVttT/QLMN0qdrDaZM1P5Avbzry03ez0n
phAP4PtkIjoba6m6F/LRkUM6T1gDqfwLeOmvE32tEdS+gjySoelQ2/t3BsUd
4Jkeg6MPdnEg3QM9D9uU+6KeiRt9R9hXYYnbMskaDqSHsA/Z4qI1L9hwIR7A
2xWuG796zoPiEfbVB5q4tKkvE4pH0OHt9eFrTfZT57CAO81XXBdfReUdOA9l
tfdeffO7AHlZ7IjVxHFOdM8z3zI9VIRdCNUPoIc4Oz0j22wEnR8hXU003m2X
NoT0zX82K82nbgjj+iuZqzu3hHQYvqNy5GWLLAM25H+qoclL7yox/HYyZ315
MSPa59BPrb5Yiac4U3EK62DgrviTWZrC4R5FAeHAav6NmlMBnvBcubFSYJI4
qxBxWC5tBHMvl6VxHF7E9m1xVjy6QOkS+KnUfr9CZB21f2CeJiOslSpbQtVF
gHsdzx5saaYh/nzcIbI+jAOfXhSNUZuldAz6/eVVdSaVJVSdA7g8m9mqlx9n
EU944vMW1n5uXL062mWknKo34Fz+rh0hceoRVW8A3rDan7+kbR7xWH9TUbaw
58e5jEXMHx6ndAzmDPoBjpqdRVT9ADiWVNsW+XUR8SSmvDEycxXEZaevaD7S
XiBOnI7tvb9LCTf9WaPgJTeESdXJb8Ull9G5BuyrNzr5LyKTuFAdDt/d8L1A
ctZrdjLfylfiikYv+i5BVb2rjesnCMBhPT/LnNJdZz2NcFgf1VxfovLcDMLh
fZ2xgGiFFzS0/6GOOhd6uzYlkRvFI8Rp6KVXx+/McSF/4H2XRhnslqap/h32
SefdiC2P4xkRD+jPoa369wV8qPuZgPcKsi/O/GZG9qA/y0PElWcvKBz4T2/a
bOUizIzO+xi7dZtK+FqxrvxvAjYc1LnGb0uVGxzHf2Js+ZVMQuyUDj94c3+d
yHIplrHps9+hLdT9/JI19SdEw4qx4m32u1z2z6L6yvqtRFDZvmLM2kTYHMdo
xKrwkyHu0iqony2wEep9X/Gvboxu4XexF0DzK0u7Ia3mNm7SmB6dM7xVDX/6
fsdA0ZsvWGe9ZaZAxBTRMRRvWBRJ/Y5m62Em49ZNNCJXPKWhTEkbz/b1qFBw
/4oJNkqMO4XRiKhypa1CjYq4UHSobn/WEFYxPS8uP7tEGL6YMnT5LIpf/EXu
3r/CjDuU3CjTU+Aii0sHC4bPC+AXjtT+nBXjxjN0t4s3fOImK7eMJj29tRbf
fm7j0vpLnzFVca4HNh0TxEVV66hHRZq4j8aS2HezBuxybpcBq8UIIbSq5KrG
FS18m52u/ye2Okww/tCGTY+HiVahSzXaxmvwUBc2mThaH3ba8g6nZMQsEc9a
7jE6swbNRR/+CmBe/tcfXdib9yJlvSpOYy3/szOgH0vri9vmUbtALDtvttE9
q4p7mtb/+dnUhz37qt70xHiBON2Zs6+JVx1XuH+7I9y/H7ueXaNtdWqZIJ4w
7hzboo7v1+b0ifTuxy59SXMRy18mTGPK1tpe40Pnj+7qy/Uqd/jILVriBSwe
fHhsllBxbI0gPvF2KTD5gwB5SGl3+G0xHvzXj4eNg3nCeO/+tPMD+wTJfa1P
Znb/4sY3MQhcb/8kjHunk8xKPoKkHZPV45F4LryoPLOjUV4Ur6jl9xKuFUR1
Y+GejGlaagn2NkU1XTR+FuXHqHIxr4ie+1hak6S/3346cddEeVu3sCrKF/HW
65Ofr54m1tdFdtf7aqD6RNbgdpXlwiixfnBr3eEjCqjeGAtmK06zoe4xvnB3
4q4N+Y09uf+t9tLwClH9JVtE1EAB3Q8sslHzCXFhJZfuypixf6TOWYz30TI+
reUkyxcbNLbpCKB495q2kGbaK0DSj4YF8ktwo/x4oIHJVzddkHzlbnxjYoHq
U4qvPHaYPMhAwnlctkhNvahsD7bLwHNvwdt5wmn98xHabVXk500ht2cJ/+Jl
1lPOyteD8l+Zfge7cHmFuNylE3tolSLu+ejV/V8XprDwt4t7NrOwkD8NihVf
/Mune1xjF2+ETGGSL+x3qR5kIUsWrD6FMcjj2vlh6/Z9mMW8L4Y9UmlnI+f9
z2cdC5LE17/s3zHStoK5NljO7c3jINOKExKO7+TDn0e23cst5cW7HnxwP2nK
Q/oaabuwJ/HiAX1raAk3+HBXa4tIlxAeUtnYVF79PS9uu9H9UaiOEP7rxKHt
pyYFSDbf6WkOIV58t4eD/YsmIRzjKdlZIfuvj0vvpT9dPYWVv46x/WTxFFMn
e7wP/aITj+VU98SmjGMS5jK3G9yrMM8InslApjnCWY/exmM7j3Rp7KZh0Z+8
WUJp8pm87/IydtJ5afVJ71LsUPJ/XzI0Zgn5LA3TjixWvCQuKCL+WTGWmrc3
WTN5ljBvP/24t44JD6ufv/GGoRT7/flpw1gInXhf48U0bc+Bmy5NTF6PKMHc
ryV8iu+hER/vL+C7pXnwO7ZRElqqGVhh2w0vcu0SsUg0Niz2CKD7ye//cIar
H1gg9Pw1LYPf8eL9nyRDGs4VY+czJrtp0zSCT363ZsR9QTy8x0Xhz4ZCzOmF
9PotzHTiqNOBsu171uIF03yTnbtasXdmvM89FSeJUH/rGXk7bXRe3BvxMLw7
YJpwjJ79Y0tq4H28m86nm3/DpDde9TSqnyFKDNTfGjRp4/uPsR83yunAqpNz
qhltaMTlr32nBbSp8xfyaunFk/NzxO9nsrFyh6n7Ierep5i7vBlICzuDuB+H
VNB57sjDhJ692cvEesWTbt9fUPb6LvkJLncYyCvlGxh/7KbukxQV/HhhpzdH
0P4bjhs4T+Emtvd7TN3mCEdbp0IJmjo69xna5/5lamqBKEpqW5v8kjrXZn1g
Jqm3c56YXdrhs8C5FnflE5Mc9PmNLUmvC7gvwUBORz9lvfJEA7drvr0LO9GN
pRbjm6ZH6cRDbX1uvQ5NXHvX7c2W/Z3YtZ4faUnFdMLzIL8dp6oWwn1bzOcy
OuiE3oM1512uyeMHG+VYi2pp2E6111oTmazkNW8HPUlNWTzzKuYmwzWPCZ/+
kcP4kI0suPz8w2Dkanz1WdMGntgZbIbX+s0PD1Zy4s+z6OEyKfzHGsUOtpEl
LF5qSZxlDQc5L+i7esdGCfybuaK7bB8DLj9QHR4tx0nG/4oOnWOWwQ0t6MkH
hRaxLTbXTnGks5M3dbtqCJZV+BSb3GPvvn/6o794688xTnLZrHkNU7MILpZj
ZntRghUfmc4eTgniIj3/Wtw/OC2EWzfTmU4eYcdNQ86fTpTgJqU1HwtyrxLC
pyKbn6elc+DnpWk55625Sf6eP07XGvnxb9nt1gq6PHh+0efmQGYe8szCu2wO
dV6cL6WPd4mfH5erviQae5WHNFhvcm97NR/ulBZZMXhSEHdwyku5Vy1AflHL
Y9Ya4cG3ah9XbxsSwqXcEp3XqVDnDnxyW/0LrUuwgnDjTmluRhLObQH3N2Nu
dJyk5oEQpyIb65yqMmjEdWcLi1vPFFH9sPNmZk1F+Qq6z7AqJPNhWd4r7LNS
yvvh5WH0u1qoB1oN2ys6smiEs0eeWuQDbVy6+o/HjGwXtmlz1+ef32bRvYXw
Ywce1/gPYhXHzwWcM2Qgjy7ppSY9VMZPbY+/OJM9gCWfcuGTEFomON4oPT4X
oIRvmXjk4fRqFGPzZcac1BhJrTWHV47jSrhQcGxAgcQkFl5mUhofw4zuOYBu
C6/Ua/fLrxBDhIP55k+q+MlTnfUq0X+wnVcPe/7sZSBh3t7QIf7d5UAf5ts3
0T3zaol4WusTR+TJoPvelccVHlanU/eUYjIyE0aLGHH/E8fbX/3bJ2EcwUIx
PGJoTrv3U2aSkhwXqcB9Z+f2GOo+wK2zqZIpiVxk4eOLFhqywqiejNl+uN56
not8srbVr6NZAPWt0W9PyQ3VcJPX6HKq1U186D7wAZvoDEs5HnLtAuPZExx8
6Pc73y46Llr1C6C6PZxmL8WiWIpVJHHlyd+j5hirfkpHj7QXY7x2LTsC8+io
Tyzx8DusPnYfqwpNai8Zm0H1qsix065XqjqwGMHR5HftU8TlVmc5zgB1XMyr
ufaQ8EfsiMCDa2Id40TL6P1wxTp1VD9sm69Q1nWkEZJ3GytZNqng3cGnD/m7
/sDkgz9GbDo0Q2hZsXYxc2jiR/dHBFzK6MXy8ouUvvosEjT5H6fjW8XRee6+
v4alDYmc5KeXR1KrjETRPO28/7frlju4SJFukaS639S5bevGnHT1o9wk6cv+
TMOeF92Lvsy0qn/PBR7SVPbY/f4F6h4y1+uol0ZKgmRPW5epna0SrrR3N3vx
9t9Ybylb6FmOeaJzv1FevQ033pwmrHDLUwT/cL874lqiIAn3gvaIFwU7Dn7E
9hy4MVG0ZYIgZsN3yQio4t8Tci/Ebe7HzJhGbQsDFtC5D/v6Qr9A2QHs1KBK
an3CMtHys6Z3YxsXPt1xMO5euwhuM3KB40qxIBm4clJmTwI3Oq/0mrH3yYsW
JBWHuxhcirjQnFarWPSWaRU1p23hMInZ+XoQizbwnpEyW0bnUxBHax5ZbN7p
xkje6Z4z6T2oiDcOyH2Mb/iDcXjyPjyTskAcmLunHx+kiHd996/K+DuE7dA9
MrAwuEREnpzrGWDkQXMza5/WNGYPQXLyVNGHzRgXmo9NPk5/vPJRkHRsUA3u
KeNA87HVz5UtIgyESO/VlztF13Dia5klNzpkieH1KqtNg6SFyB9xZ7a9n+XA
f/3l5ZdvFcOzLFnW7lYVInlv3JpvVubAR66eLMv+II4vy9OsmTyESJ25W5ZF
MRy4WC+baMhBcbw9q0VpapsQueqd2L61nHxoznPn3PqQVzt5SJZy+T1xK+zo
962LC1tjNP2EyK2x7kFe4d2YDMtCgeHzSsz+1uORsRsLBD34boVBxkvMg9PF
eSWkGIuR6neUaWUgl7efu+AwKISftZe8dEbpCiYY4DrjG8JA0p62eKUc08JP
WXz9u87zB/aZCGfxzZ8n5H8zqSS7auK3x3x+aw31YI59bdaSpxcIhQ9KlWVq
2vj7J+oRFeuvYjKXfvC0s8wRXeN86TGOAniPaBOxX14Anx2l3ZO1ESALvxWN
RJQp4Sxi4/99iJ7ALrB9OiCjzUzGFE+buXCvwRuqm0JTUkaxttLUm0GhjKSp
6pmtP8JV8PQw5r9pG4exw0l6oo6vGdF9Ca22VLfeKSZc93Kr7cW3nGj+zBDK
zLjIx4UfjThuFJ/DTcI9t9d4d9pVaxJ7f1hViK9gmPg/bzSAAg==
   "], {
    {RGBColor[0.880722, 0.611041, 0.142051], EdgeForm[GrayLevel[0]], 
     Specularity[
      GrayLevel[1], 3], 
     StyleBox[GraphicsGroup3DBox[{Polygon3DBox[CompressedData["
1:eJxNmgv41+P5x5/nSaFSUTooSWo6zGF/lGVNOW0ONaxYZalYLBQtSTlU+0Uj
zCJ00AEVpcNSUqTWspz2X3LqjxXCzPiTHFP2fnW/vxfX9buv5/7c3+fzHO/7
fR8+v4MHDDl7cEkpba2Wkv7Sv0RXi04TLRQtEP1AVNQpi4aJ7ydqJWon2ima
JOohmpxT+pnoDvH/UPu/orHib1D7e9Eo8TU1xmviR4j/g9pr1J4h+kD8/4lO
EX9jjjWcLrpe/FVqTxQNF50gOln0vOTPiXqyFrVfqL1VdKf4l9XeLGotOlDU
XPT/ko9XW0f0a8vZw2zJ56k93/uk70Gi9v6dMcaJ9hE1Fn2k/p+yRtFnopdE
Z4r+nWIvrPk/ouu8rybq/5HaMaIPxX+itor1uE830YOiuaIWUI4xWf+fxN+e
Y65xaqtEI8VPVfs6exX9UPwOtRNFj4q/WPS0zniZ2r9Idonor6JLRR1FDVPc
SSPTOO/rj56H82nmPd4guiXHetn/BvevLfqF5Nu8l13ih6jtJFol/m9qB4ue
FP1WdJRoqKizqAv7VZ/FagdwZuKvtHyC+JtznNVtam/13GvVPqP2CtGh2ttA
tUeI5kn+qNrfiBaLf0LtxaK91edVPa8Uf4H1lP5LRY/4bufr99+I1qvvlyl0
5ixIsu2+3/7i71d7nmiGaDr3KVqeY2+DRIeL35VC598U/4hoWI6zbWFdmm6e
c94rx1h9UtgBOv9z8a+K/mF94Mw56+6ipuI/Vvt70anir7WONRb/odrR6Jn4
661v93vN6HhN8bO9/oZeS3MTuo5uP+E76sC95tDFvqKHc5zXhaJ6OqOv9Px5
DrvhPWyjhp6nqu0l+jiHjd0k/kXRtBR9Z0o2WW3vFPY61msBG8ZZB8f7bNCx
A61X6N594vuIZlk/X0DvRG3Ef4UsBfaAAfujc5JfJvplCqxCr8CLf3FuOXSt
tuS1RKOMKye7zzTfSxPfVSOvqbrXzx6HeH91vcfenvcg76mR993QZ3xdDsw6
SfS7FDqODaDL2MPxolNs0+DtWHTf2LhJtDEFtrTk7NEL5rJ+/kH0NuNjP6J/
i0bnwMvW2l+rEnb5HuODp8YDcODHoidz4MJloneYk/Ow7WLLP0FH9Pya2ttS
nP1439E2ye8V3S3+DrUTc+DVDrVb1a4SVdP8T+n5WfEHi98ifpHosRT2CyZ0
1XNd0TLx03PcAWM+7fPqbBrq9XBP3Cm+4DnLu5i/0ue5jn153r+n8Fe8d6/v
C508Vr//E/3iLMRvVvsAOpni7LmvATnewY7muEXnF0r+Voo1t9C+/qnnB0R3
iSaJJlgneloPvk1hmzzP0u97i6aI35N3vKYO4t9IIT9C/B45sJ3fe3g89nyV
97IohV2CY81LyPGb67k/0fPit6ptUgKP3xU1K4Gj+KbTc/ge8OQ0Ywp+mf1j
Dyu4J9Ea8U1LvLte/Oocz+s970El+q+1nDsCz/iN9fxA7QHuf5Xfof866yH+
4pASa30ih3yI9TNJ/q1kT4l9PAXWojPvWj8uF72f446Hey72+RfRN6J3Uqx/
dQp8w/c9jk8QreW3HPtZb90aYl1b7bWBhy015lvgoPWWcf7HejLcZ/WlfvtC
9GfxS6zbh4u+luxttcs5kxR6gY0k60g90U05YiD04+85YprrfT9gO3eEXxiT
wud+k+Ku0Ika1qOmKfQFHK6fwmchbyY6T3wR3SO+bw6dA8s+tb7BN8oRn4xO
4UeYs1YKvdjp+Q7IEbfgg2qU8FPgePMcMRBYBFaBjcQP4CZYsRtLvV8ws1sO
X8Z+fi7+gxQx0/gcMR9z/SdHrAgmPpsjnoRvAJaliCHRW96rmcLGptlGDjQP
9s5M4XcPdjvD/Ot691JjLH3wdS1S4DAx596iKTl8CTZ4str3U/z2mfi5ovni
H+KsU/jRh1PExO2sA8QcR1gO35b+eu/NFHoyR/yWFOPM8buHiHrluGNiiUet
S+hb7xx+6E7f/STvd2MO/whmgiN3WQ5W3evzaOL9cyczjWnoxsE5YmZ8yi6/
20B0To548nbRYTniTNbTXvwzJeLMQ+wXiLd75PDF8IeK/zqFX/7W6+SOwH58
ALZwgvh6OWKzR3xOnNvLOTCX2GW7MRl+nxJxDPi8T45zPxR9krxOifh9oM+d
sToZY2f7XDnfVr5jYmx8NTHSHJ85sgc9Zl/zlb4P+X65q3m+xyt8/21S3Cdx
7OG+54e9l37m2/p9cqjWls/zvIss/2GKeHi++yNbaHl/84xBrLrI8gs8L/3n
GXtYw+/MH+Zx6N/e+5jrPWK75B7dPM4SvwveEw+AkwtyxH/4OPzMUo8DnqGX
6GS7ErgMJg+0nHFeyXGvR/p+l5qvr/77lYjT/5zj3RWifR1bohubcsQDKz3m
Y55rid9BfrHfPToFHj/hPmA28U0Hy5/0Xhpq/P2dDw2ynDVv9buV/qvNNygR
w6/ymKs9znL7Q3h8CHPhpxqViMHWuj9niF/D9za2/x0k2tfvt/e5tPO8j3k9
vLvOY6LXm60n+KW/WY6/gsdf4VdH2H8R6+ET8V/46qb29fgo/CMxAzERcScx
EvEg8dFPU+T1z1pOPPWMxyeeIq7qkiIWe948sTNjdhVtyOGf8E3MhV8kdtqz
hI6ha+RzG9yH/tQFkBP7IyeexFcQX+I7yPlesJzcd6Pl+BZ4/AhYR/wNvhEn
v2T5NMvBQOJS5HukiJ3J76qn8MXw9bzf57x34uGnKnfnfXXz+a+zvJVxjzxx
gsdinMnGSfIO7A9cwBZ6W97Aa9/kdb7sd4kH8NX4YjAZvOPeydcmW07eAWZs
SVGjmG8e21/sucijyWeJS7FX7AxbxS4a5oj5yA2pDxAXYQfYBDaAzp+UI64i
psKOeZec+gb7XHITbIX+5Nf1c9SJkOMX8Y/kpPjkDzwXccSHPsPGjjHgu5nP
rCFH3eR03yHnQ77TVmtrUwJLGAddIibp7vghu/9nvt+DHIfwbg/7tRop6ifb
LX/ZesDdnW15Na+XM2LNYG2dbExOkQ+DmReorZUjfuicQ46vAFfxSeD0hTl4
+pPDUj8hV6VOQuxEja2pefJ6Yj98JP4RP7vLevJSjg2iV8RDxGAVn09/8gh8
9S7Le9r/1vAeqWXw7pk58mjmvc086znLa2PvLX1WnMkx4rPoXPFdcpxDf8+7
0+tcYHwGz9+zHqADxBcz03d+E3+Fn+XMkHNu6DPxJ7Y7I0UdBDm5GHwfnz13
wLz4bLASnETP8VXY1ALL8af4u6E59B8b6ZfCLjbn8NOXOw4gHsCmpphv6jNk
PQ289lq+U/LBmu6/wrhNjvy+9RVdxR8Rw+CDfq22Gv1SzMW7LVPkccRs2C/5
XQ3z55tnDcSZxO7E7cTve7hPX7/L2k7wmV+Uotb0je+9te/97BQxG3HXninu
lvod97vNusi9Y3PgGjaIDhLToxuvWj4mhW2ho909Du9ShwHriONvtt6xDtbw
kuVg2uvWY9aMLWKT5AXbzZ/peRmfPAK9Iwat4TF5lzjzK++NeBKsbfU9nnoE
ulqdWNI55hfW41vMt3KfL92f2gVnQ2zK+Xzu/vQhzm2bI9alD3UlYlfiXOqq
E70e5JwzeNbYZ4it/9Q2gi6caH3grrizlda1Tr7rzdat86wj8MS06AL6McU2
0dF2AY9t3Oe7Y97R5snZstf1tXXgVzn2wx7HW0/29hlwFrt9Vo475n7fsF6i
b+1LxHPUVtHBIywndzwqR/4Izp9ieycvg2d8/AA50tU+hxOsq5xDV/P4hVNt
O+SV8OAJ2E8eeI3t7zjb4DfWMfQBTDg+ByZTAycfxM/2Ms8aqnvN5EfEk+Qa
1Jp2ej7motZKvYL6xG4stP7Dn2k9JwcnB65lW+jmc/7IfMVGuluHsRHw9Ebr
SQ/rM7kMeXgz62QP6zC2cLbtAj38pfV2u8epZhthbVUes6d1cpbHRH/Ydy+f
zw7f/USfW6/vnUlv2yO22dvn86Lafjnyxuluwd4+ls+yLZxjuwDbzs2Bb+Bl
X49Z3fxk6zC4BoaRXw7w3nd4HHSSuhxxJzV87oYa+Y9SxPLE9IPc/jbH94uB
OXIe7p2WZ2r1i/xMnEPfi213u+OaHDE230cGW09YD3kvfucyy8Fbaq3UAX6W
4rsKv+2VIg66JEc8/UKOOid13/u9L3LrSZaBe+Ty+BpiM+pE1GKPSVEnwDeR
J5L746vwU0PNk6PRl9zh2BS1KXi+11DDol57XAofdoXHoT47wnLqZVf53TWW
883lap8zsT11Sd7HH4FFs6w/2ADf205NUS+kLt4lRY2O+jG4Sm2N+nVX8U/n
kJ9o3cMOR7rvaPcnZid2x9cw3rXuTz17rM+Z2k6Vz3mEfzvJ5z/O93Wp+4/w
fVVZTk2IeLQSc95oPSe/ANe6W//Bvmv9+3j3AV+os4EDxC2MQx3pesuJ/Srv
nG7ZTe5PzAVP3w2er7txgHnHpKhRUAvmvPnGd4v7jHF/cp9R3gN7py4+ync0
0vLTfH63+Qw5T755kPvwzfGPloM1t1tOS4yLb93oZ3gwjXGqjC304T3q9ORF
xMzEinwrre52onl8On3w9ROs63X97p35uxom9e4Jxop7cvgg6ve7MSWFHyG+
AXMGm69vLJrqO73SuoKe4KPuzhG70oec6g7r22T3Z5ypHnOIbZO8sIJl1MGo
bWLv4M8Mr4n1fJKDpx5W5bMmx+xvu8D/UtPkuxTfcRh7o8ekHkXNiHycOHO2
eWpIyMEEYk7u/3zrwwO2uzdt/9g+3wpmuw8xLXUf4tX5xgtsfEsKTKEPdg/P
79QeH8zfYchc8+Tr5Prk7OAKc5GDUpemNkQeR15Ifgh+gp3wlboOdZ4j3S4w
zzeOh92nruXLPM5Cy/l9oeV89wTTyQ33te8F28kZqfeQh/JNlhoONR/qgYvd
H/xHDoaTe7Lmwy1bYjm+gpoMuLrDPO9Sm6euA2biB8hv8SPUZpBX6jlL/S7f
y5a6P/6C/vgaajbUv4jz+Xaw3OMQ+5MDrElRN0Le0X1XuP8aP3f0vCs9PrUf
+B9b9rjl1IvAbnB7uOXUjvgGhxwM53vIKvPUe1Z5HNZJnYJaxM4c/GXus9r9
adeYpw602roxwnLqRXwTxMfgi6kjweNT6vnMiV35lrLWfdCxv5p/1vzxbtdZ
vkcJP4Etj7ScvrX9HXCY34UH96gn4Xu6qD1QfZ4Rf0CKb8R8ByEG6+lnavzE
m8SdI40J8GA7uEx/+vJt4jm/SxxHPMfv/C/AJu/rectr2dapR4HPe5WIjbB5
6lPIx7rd4D7kShv8O7HSi17zRvPgEHO9Yjsa5zl4l9iBuLCZMQeemIJaIP2p
XW/y+7zb1v/DsMI2uMly5tj9XTxFbRMboFbJdw1iXP6XAMLH49+JeZHzrQrf
+rr7vGYePwvGv5EDU8EtcAr8qVv5vplCDsZV4pHN7oOtb7E9Ypdvmq/vb77L
3Qc5dnyd7+YMr625Y3Js4W3bCHaw1Tq81HJipSb+VrjWfbCZSkz0jvujy+9a
J5v5m+B66+R7lqN3/E/ANbYD5MRN1DWJe7qm0GW+qRPjEAchH+71vOV14reJ
afDpxAb4fXwK8fLRJWJmzrmmv3uCaeAgekitFDnnz7zUVbER4gJ41oBOoZcH
+Pfa7kP+iI/BvxB37PY3ti36MAZ+hjoyfoq2rvtwn3X93YS6O//bgY/gWyv/
L9DJGAO+UA8l7iD+IH4g34EnDqFmy/974E/JbfGRzHWT5XV8HsRDVZZ97P7b
zNMXP7vN/Mfm8bn4cHx5pQ76qW2HPp98b9463hd1Wtbf2fbOOWM7T3lv7Osi
ye4tkcfPKlFrI964QPy0ErXA89VOLVHvmaK2T4n6N37inhJ+4/4SvpSc5Ci1
00vUJ6gBjCnhs8jj2DtxIDnw3SXwdYbaeSXipclqe5XAcObs53kfU/toiRj9
FyVyEmq07IOklTot/+PBMzw6wf+7UOenVkr9HXy70vLj3Rbz1cwPs85UM0/M
Do6D4fyOHMwmxq/uegv4Cs6O9Tw1PBctz2Dj1Wp/kqNOSny0O35KUT/eYXxA
94gViBOo9bZ3/QH75n8CsHHsDIxbZpvjezxYR+26oXlqkH1L1CE449E+53El
/h8CP7NQ/EMl9kdOS7x6Wok65zUlagzUdVl3bWMRfhofje9u7PWwrkbmiSta
OrZY5T74aNom7oOttbB+glH42uOMk7xPTAJGgpXEQ9Tt4cFM9sw+O/jc9vd+
mbOBeer0+7l/5X1iLWq5Q0rUc4kZiR2JIdv5nLGLx/0MT7zI/zAc5vZz82AD
z+ADcRkxZaXvl5bP9fgDUrzHvf7Ia/vafZDBL7fsK8s5B/SBvWBXxF7EXcRZ
8GtS5H9g7EjPy5qYhxrPvt47uXor2wUYAN/ZstaW4wf4H5H1xgPku3wnyPED
fHNEB4+yTsLjlzmzNj4rfHUby2nbWk7fdn4X/EH+ivUIvcFfUd86t0SNC1zv
UALbqfmNLFH3Gw8el/hmc6Pa/iXqZNQilpTAy/v8TrcSujzDeDJU7cTimo2e
D8PeS+RV4B1YN6DEuIy5rIRt4+eo9f1JsitKxGOLS8RkD5aYm9jgxBKYCB7O
LWFj2Be6dnQOfVtVwibJs6mjVJW4H2zxpBK+l5risBJ1Rb6tjChR/ztSNNh6
C9YeW0IvJqntWCL/AGup6Vb+L429nVpi7fjdmeLPK7E+1sY8Z3guvtGMKlG7
/ZXtv7/kt4i/tcT8x6i9WbRfiv9zAN+ZizVyf6zzlRT96EP9f2jlzEvgCPfb
XfydJWqX5BFgPTjfW+2cEn4JjF9ZAuff8FlzzviWSd4veIZfAdO4k7N8L4+U
0CFiz0El1kS8sUj8KSXil5NLYB+4x/ldlGPMS8RP8Ppnl/Bt1NLwgReW8IPX
ljgvvmd1KlEnp563oMQcT1tnuT/09q4Sfo6aL/93dHkJnZqV4n/tzsFOsIMS
cSn3QP2cuxhYQu/ReWoL56jp7N+5J+6IO7nEa+Y+e/hO/wsPm6Xd
         "]], Polygon3DBox[CompressedData["
1:eJwtlElszVEUh++9KrEQSRssLCQiIqFoH6LG9tGWEkPeo4o2qmgRNaTBRk0V
CQmqhr4uNOIpiWmDxpSYNZVYWVixkIhSEhZEiMT3y7mLL+d3zr3/O5xz7n9U
3fbUtuCcS0MOvMC5iG3FFnrnCrAN8I3YIvw87BP8PfAW3Yl9DAeczUmhn8Lu
OL4Lm4Uavs3Fd+g89FzsDtwebCN4YlNgH/oS1KPzGX+G3gyvYDyxDdgFMBzd
70zXw1dnMa11HAq8rTkfXQdfGB+Gn0Afglz0FqgNNkdjn5kzDjsAksSq8I9h
Z8BfdD7x5ehTkEB3ENuPbockfjf+QfRlnVn3wX8PWW85rSRe6y2vrTHPE7Fr
g+1dRnxmsD21l+58GOZBE+O9MAm9PsS7e6tFKuZaNXlH7BzMQlfGvXWGFfhr
sOXYbuWDeC+Uou9AH7oHbqFvwxt0JzxA34cKvu33VrtSb7VTDR/CaniJ/4/4
XfS9YHPLif3AfoeM+of4YJ0NzqDHOlvPxe9bsFdhGeRAM2Prgt1Zd1UNa4Ll
TLnqw3+OXhrsTFqrwVtNVIuuYHs1x7205wdnc7rinHzsaPwT6E3o4K0HVPuS
YL0gvw2/Cf8ndiT+0WDvZWOwN6K3oR6cEHtjJbo42Ppj8FP409F7YQkUExsC
Z4P1vHpdscnezlAS+68oWM+qVz/iX8DOCbb+ddUUquG1sx5Jo9tgajyDcnkz
WK2V0yPwCD4xNtTb2XRG3V05WBVrqlo2aj3sL+xAKAyWC51vZ7CctKt+MDv2
m95GOp4vEXtRczSmnjzvrSfUC5k4RznbGuw9TcMfBFn0YmJX4v+iJfaIernI
Wy+rpzvQf7QvLAz2tvTGRuCfjL1dFntJPZ6B3xqDCuLXYo1Um1SsX3V82zrT
6ViHZOwF/SxVgxvB/i//AWVglas=
         "]], 
        Polygon3DBox[{{458, 690, 305, 655, 26}, {593, 710, 305, 690, 458}, {
         343, 259, 627, 146, 673}, {685, 416, 684, 87, 257}, {706, 629, 17, 
         215, 630}}]}],
      Lighting->"Neutral"]}, {}, {}, {}, {}},
   VertexColors->CompressedData["
1:eJzFu3k01ev7Ny4aDCVTJSlDhkKUSAkvhQwVkiQ0KQ3GjKnIkKJCSGVIMxoU
RSqNZir2aB73NuxJSBnS4Hn/1vqd549zHs85fT7nu55/WOve73W73vd1Xa/h
ujcFVx87N34+Pr73xA8B4rfgiUMvbl3nIjBTKZGdysTDJz4ms9toSFVKOzRd
jQtrp2rHOTIMPAw4n7cthoaDiPtVpcFBasiV99VJLWi0NVumN0LBqY0Hu62H
eJihqrJ2NJgF60f8UYNkOnZt65L/TqzLDWuV7/rUi3wha1oUhQ7jSySlzJls
SPG7f1f4RUNV+ZTkwR8k1Noe9Zk/wcK6pa8v9t6iwftBxrWLNSQcT+oVXSjB
RmCYaMKIIh3JEhGFMwTJIKefs5d2ZkH9W+POG3dqwXGlWSkk1Pzr62q/uf7n
fd5WY5N0OAuzFTKHIjeSESCh5RguXoszDUHWbiVsUALe7zGqaESyY8cnPQMK
cm+87Y9s4ID7Rld6q2AnHhk2kPPkaf9j8bP///Wk3dfeiY2y0Gcoe/m9Jw0N
n947hzwmwUVwypklxziIK02KUb/Uhjn884++OkHFoWXXQt+Uc/Ej8djbDXO7
8FzqkPqpMRpW6Nta5T/m4VRhnvlW6V44bGK3h96i/2t5WfLU2+TWFg6+PnnO
HT3XCvnDGjNvr6JCVfPdOUdbHtzjxyzSm7tRNSO719mFDmEK1Tb5JxdmN0v4
J36y4HRv7N1UeTpG5E1TRj/0wu7wRjXR/l647NEvyJei/nY8jRFWr3O0OSjf
mHk9oKgFcvxii07xUbGkMdOru5yHC62GXauderHj44PbQo/pCD8/z5aylwPr
5oJ9irpsPEr7OF17CQ2VOnbR9vsZqCo6ZRAj0Q1y5IXak05kPHW5E7B0Nwsk
IfULh1pqITjF5PqOazUg1d+dG9bJwkFxjd3VdCqct6gmJLmSkN6++ueeMS6K
okyWnXnZBZU7ikt+ytLhclZy1TYRLh5SWpwfRrDxMFZvf/cRGvpu3MUP/k6c
/G58Ns2qC9MPcyWsRck4cuors+0WCxuXHFcu0KWAd3flzDnna6Fb/G1+3Agb
Bilz9KKUm5Fqnud14AoFhxrPb1W5xENthQwr7QELW/YdKL4SR8evtXaVUZJd
8JLefDpieg/0P9yNDn5GxsqFAU8XcVkIXxGqkDaHhpWO9x+vjiKh7sTNd3tn
c+G20XBMobQThl/Xr1AKpMH4NMmX/ZGD0tdSt0Xd2SBlSISX29OwrYCc4Oza
CMZ2k1/DsxkokRE4ulWADEfyII+xgo0cvWCb/jE6KPvz5JNAhm/i/TmvB7mg
H/wkeOVWF4ri5VVD5tFxO2rA+J5gDy44CR+cPrsX3nxXmhodKXg/9VLEnWA2
tndQxSPr6hG/cMDY/CUZTzSH5RlUAt/2tMinR/XiVfzP/P1FdPhdvIJZbzuw
5quYyblVXag8dTb/7nQyOjtG3DJfs6HWmDx/XVYjYldFanNXUlD0caPz4+M8
XO57nPTjBQvBCzzdjh6nQ/xjO0/pYAOsL5p9dy4mcOCLxiu6ERmbB1dJn+Xj
4EN6ysLSQ83gRoX8aL5LgWHZM7WvqVyYrha8qaLDRu3+UfmJBhpCFfu2cPZT
oS0Y961iajs8v3283x9IxfkXzarq6zg4TYp6LCHbitk0bW7TfCoM1WaeKyRw
3nLJjSndMmzsyVtjOE+ChqfzeOn1I2TYdBsmNqq2oOgG/wmloEZA/fbZ02Ec
hBYHy89414bajZnurWeoeEP+OqUpk+j/8h/Jei292JXO97xuKhX2dWGzdA6S
cXzWercdmxvgZKhz+HxYJ/Yf8vl26yUHPoUPn7LtOzBPrWHd8AAVRkPtlpKK
3XjiuTtIIqMHG/PLqtvGyJB4+uHxo70kvHk5+0Anpw5SEyI13ipM6F/bHDbl
NgtGOTI/b6+ioDiUciGRqNt/2tfc31z/XRz78z4af8Lhv9tH47/E/0QtV6fK
RA6mtm/8+FO/HaH3FE5WZlEhoVdu1PyWC6ayQ9xMgS7wJ/Jnm36lQWKMUlnH
5kG6eKHJ+o+9WOW77pXu+3+O53+8r8f77EMUWy72RLROsJzZyDDz+CJ3+5/z
2h/7rHxlqJnr2YXC7LVzh1f3gPfCOezJe/Kk71smbkF6cpuNnXL6p0+ONkCo
XlszbjoFfmfhFk3gXreIhocjgXsmuZc7dUQn1xXyVS2Weku5cBWtOOg7jwHN
stIT76JpqPMc650y0AmVae6KKuQuMIaY8drryBATUFh6hcLC6YiDD/YfoaJ5
sYJIgCYJ9tMrriq783D3ZOU8kmYPnisMzBvyJvrdcU3WkUdsXNTKnahHIzSM
9G7Zz6fgl9muHzJBbMyXUTzuUVaPu6v5nzcUkvGj9GFFZgQPG8VDynQKWajv
1o48GUbHhlWx+RtjOsB4tSx5pmoXHjlu9irmI+J5WMxwWcDBGbev3n4LW5Aa
1vm0uIGCyOMHWcuMuNhA13wqdICN+ues8KxLNHTz1/AJGNTjw+DzvNJ9nbhP
jyzOPU3G0eUZzC3vOEi+bxzpH9CBAu0BM+UxKpLn8OtH8bMw98SPrQJCLKT1
3fQ9pE5FiXSK+S0Cn1y/LDxDOd+KIf/ynhmxdbjipV/naMMFA3t9mRcZsLq1
KW41UQ9dDftKZhD5qFhzIGSHcg/qs/wvryklw27ps8qzsWRk5lbqSbs0QmDq
9NlFWe3QKcwJW0fiYmAkP2CLbheY0d9sdk7QkPxer9Arqh1N1ndJ0W1MjLim
LjxeTULi7PIQPWseDoR7h9yldUNrW6gxzYmOIoWTG+cvaYSpiV74y5+d6H9f
pisvTsbhIvHVKz/y0P6p80Otdy/sl42zk5/+ff3/ua8DVj0ZLHvKQQZctu9f
1gF7hsDm/B7qpHrs39JL3f1W68p8uOg7P5OU+5MBvsOH7S8W/X7f8esZXpvW
w8at3ZzIgNwm9FKsZIuDKb+NP9S3iaxwPjbiFxy445xDA1tm/FQIlTTpPp0J
3+M121j4vM/BK+gNFWLXLbO+O5Awyqgs1Bpn482SJ78mDJvxlaGxrziDAvdV
D+mB/Bw8jSl5+yKwGUkP73mszqFMGs9kf9eW0qVqfImNuJH+B1qXG2DRsX/I
6tNf8eGPfMWtjPFTfczC8oDb+v2XKFiz8BNd6HUtImee3JGWQeiQxLDMI7UN
sCoIlOr5PjnOnBJ1/dBszoGVbG25jGUr1Lp7bc8pU9Fw7ExhfTcLBuviLQWH
qMhL1HEr9p383P6tdd1lP0LKHHnYND3NdN5IN9b7iQp4udKRwhZvMkvh4fay
8Pjt5T3YoKObqJFA/9tz/l3++qfPrwn+8cBTpA8WPwZkbT1YCDGSrJDuIvzi
L831zxR4sPPb7uxE6E3yjYMRSvp0PHCjWFbmcdCiZ8RWdWGjXbVXSMyShtkr
bgWeFWahxFdHYHwmC/mbnki/1aTC1TWsr0G7BzHBd763L+6F75NtZQfdKZP2
+2R1Mln8/F357p8YLARUWdzybKdCPlPP9+JBEjo/jA6Pm3DRu7A2gOnKhn+D
+rzGVMI3G4rt9ZBkIesSf8lOcUKny/5I99WmwiJDdoB2vAdSPmk9vua90Pi+
es+umL/v0z+fc7Zx4hENdw7uOK+XwvI2mEY8Hj27l0r4/NRdbsYcXDh0a/E1
JTbS1AJvW8jQ4PJqjmc2sxvH6h/NMPrRg03qcXXTLSk4/9VkKTe0ByXLZ3uM
WfRivH6DdfZZCiR2nLzhSej4by/FJd8G1mPGc6kKj1tkkM557lpB+OUHZeU1
6pvI2DEvdkoj4ZevSZoulq/mIkitp9ZGoQt7696VDY3TUJS5+N7ye1xs26+5
r12dDf4RjV7+Lhrez7+bFH6rF46JAdsTmnqxMJWj7ytAhf/5OdGWFU1o6o/N
3RrGwNzNS3MFd5GwctrIDt0oDky/0aekdLSB704Dv+gFKpSbuQ/vLmaj+F2q
omIqHfvFak0KVMjoVTx/tI2otxPHnc8kG7HQ4/iQ50vU2yKh/ilaQr24oXQv
60NcL5w67xVcLyX0RuHbGbW/2pEzl9SiwtcFtYM+W9q6SKgfLk0s4u+Cwgyn
01N+dsOlx+5FUz4Zq25NPO4K4yJh71HSZm0m5mdRcpZX0HBkQnbieRUbLOE5
Gi2DjTD6uC3Z3JyC+uvR+QXuLMj2ySaEG7Dw+kZ3dYUDFbZfEzt5HVx0f3NQ
WCTKhvTy5PGLwnQ0vsxR95rSDAuT14/piQzs5Eh6TV1PguINdbOKvTzcOOtg
FCLZg4L1Q7O5h+i4NR9XeV4cjBp7rTxh2Qaxp2eb5x4i+GvcbSdfJBPFQnXB
6gXdcD8tPzgvhQzNU5UXZjew4alt/PnCIAt7V1BWHOmnwvvznSSh01Q4vNm5
aL5ZO15JbhlcOECB3XuDoI08Higz1mpXhrBQtlArrv0DHd5yAqzZhB/cFpbS
NLekEyJPr+hzAmjYMJj3VIhJhpZCup1cVTOmh12nN5k3Yfzizui1wjwUbejV
XzTKQnJ6yFG1pXSEVJSedr/AhcU3v+Jv+5nYxB8vtYdCA099NC7VjIEREv+Y
0pRuvPDxONG+ldBL78sKPHTJkPOlPW0Uq8eedAedqg4GtPddSmwR5UF+wZx9
zKndGHZRfaC5jA4PllmhfRwPx+cbf795sweCKZ0PrGL+Xif87nxJ40+8/J/i
6p/X1cekbdrL2PjoFPW8p74RxzxlL58z/uf8/ud4/tO52d/5rGs3lVNSpHqx
3mrrUZ+LvRgjsWt3V/2V3/9un4MDIdXxBB9YHbzwM1aaBuktW5PfnSbBa0F0
sWBCI2ZGK2cZLyLqwlTWTeAzCemC1JV5lWwst5hd3MVpRHK0WFawGQU1lxZl
f87mwCn4U8MGcjsMUnMeRddQYWbvcj46th6eqQIywyGdWNfzdn2GHxnTFooe
f+1OxskvNc4TBxpwQC7p8gJCX2/Y/i6u34wL9grVI0sCGXCx11pz5CoNUWkt
RiUNHEg4f9q8RKgTQScHw+UUaPh0PUttQoENvvRN6wfj6OBc7nb6uJiMV5dE
XpDCWPi04bpymiUZpZ92X4oU++f+95/W2789X/0zP/6uL/5Pff3v7vPfxvNv
nec/7aNp97poBTM5KNxy7NPLomZkLPNZpPiGAuHBO/brjxK+3jjcrfklC4dl
avq+H6WD9Wj3gnPiXNz1jr6i8b4T7LGs+U+CaFCsYWSHZnPx7PZxq/P5TPht
9mM/Y/6+j/hd32RRfqj50nPCl+5W8won9JGVgF7xO8bvz2mfO29ouq3Ug3tW
HpLNsr0IHitcf3I/BfPV9GPlzJlQWj1vaktSN769CWx0O0+GVJBDalV4J/zK
p1lXJXbBYecXde+lZLjcYwZT6zrw66Dcge8GXcjYyVNbKETG1vA7qY2JLdDw
Vg6bJcjE4Oegr2UqJMSMv1E8vqEemZHrh4UOdoIatk5F9xQZQu1fG5YSPOhu
87RoB8GD27+IR13up+Ce9K+B2x/I0N96TTpfuRn1VXFXBPKaMfueYujQBAer
5XzOnUzoxLEpn6RdD9Kw3lI4fzfB19OyrcKXSfQgqemH+g2Cr2+LpcYc/sBC
sEXD2qoNVBjV19ObpEmT4uTU/Rscn13mwfiVrqDJux4cNGkJnXWB/pe8/N05
zxUInyhvZcNexu1U79EmhFv6+Wz7P+jkP543Dnk8znVig357xyybWfVQoW0u
t4me3Gdp2G0JTZ7FRpnqdT7vqXTk5OYVyfBN/vxkfff1pmtevyUbN7ps6ey0
OkgeyPyYcfg/v1f6p7wz6b2GpHi590o2KiyT5HcL1CF0IKnPfP3vx5P8Ri1k
oSnhF0boOfo+DKhvZq9QSKfBYXveiNR2Nu7NFRU/9qUOVeTpQ2nh5N/O7+/i
5DepVvdleTwoH73Nc5LshWiNgoDbTTqClyw993YTF8ItQdsX7WJDRD+uWPMG
DWZnd0xz3c1Djc4y1UciPaivrZ+y4iAd0zsmnDNZPIRFvKjYU9ULzedOPk7V
dIx/kGQOn+BiwdQ9W04oM5Fi5yXjUkoDyXlElLOEB2etVC3fXhbufyT93I6/
+tM/4rRrzTyzwqIb5mI+HezcHqRwX9x4KUjBteNdSrY+LPQXKnpXEjr/w7mT
RY8d/zq3+bvzsdwbwVp9nokFK8Zk9r3oRtqv+H6pNDIU7yfNndfUgWP5D+ew
DbtwrujWzqMEniSfsw5YMdwJF8plxSxaF1ZtPSAQQ9RD2oDWnFwqF2sdYlbb
zmFD319VgX8KHW9FKnd8zW7G+OM1E4xyBhQNv0g4fK3FGpar+jrBZlheV70+
epEB06bF9lVGJOzf6mfRod2AoA1DM6Y87kSG2lS/VRvJuDYSttwquxG7n5Qc
jFZmYAUvQWCih4Rw7QgLexU69vQLGSQc64BMxO2U+VMpGE5l+h96QMa55xk9
X9c2QfnXQ+etha3oNjgTNHCGDbsQRly5bgOufhWba0r/+z79b/vo3+bxP+e3
I3/Hi6OeHLQkGEY8QRvEy44/iXX7Kx/9EX+zSOB9jS08ROs8Uo4ns0Az33TL
32VyX1CWpRGqsYEDobWcjCrDViwtHZ2epkiFoMarEitPNijTep23RtZjamXT
w9zMyfHB9frI84bbPGgN0wrm83qwXeHFusiUyecz+6f7t3kXED63VGGhzqFG
bOuUba5dTME4uVVMkI8N8ysPK5fdo8F24NVEHfnv505/3l8rvUv0rSwPRnwr
WbM+sXB8td3H2FV02AWT/AyDuLA+FT+fLMGEwbkEZcO3NBj1Jhy3WsqDx8s6
FxXnbjTHP/BbY/zX+P+uTkqG1nco1HChUGlUZi/NxiGl1ie/ftB+G/cYUuZa
Enu6kDOVK0Zd0YPCt12G45VkCJ+2LS8Q4qGL5XfiIOE3VY/1i1QvoaPkmsas
YdNOvHv1PaLfpwvtImGvo2XJ6C14nP29thmlF7Sv95EZGF1cGPjuRy0KhBpY
oWMcZIndMt93tBMcmyjXHU4Eji34UlPn2YJn16Qnkn8yICsv/7l6EQlG8l65
flMJvizcL7nXrhM/bF0lmpLIOJvAsa6JpkNI7cmaC4UdOHfAZYz/ExkrdqVN
sXMhI1dKIcrrVz26mm4xRBo6sVxSdBdNuA9Namtklq9l4fyZn2ueMOlIXMnf
6OfBgrbfszuccBJ6dUsv2lRPruuU1+zOOpbBAeXsohdlZ9vx/mOknf7L39dp
OncaXlqEs2BWv1G9ehMZqayK/KUSk/uXsjynraKibJiGTL10awYdqm9WvBwg
9IDSidORftvY4JDKXgax6/CGdXDP21Ay/KTG8ird2JAk3Qk86lCPje8CtDcT
OHygoTppfzobuz5elIp/24Dk0rIvM8bIsFaZ0JpLZ+POsHXvfsMmeM0Uua7s
TEHUwd0yuzrYMNB/sm332SZcyqo52u5NAWWnXdtNYw7WZDycFiTdCjvJ3G6O
NBWdKiOrFytw8NV39Zrtpi1QaYs2amZQcN7mYsD2MgoatwXM3VjaisOVj3KL
59XhlarDytwDZAQ8mTZ+ybIBWg79Sc9OdYJ7qZ97Yw8H+wuW5g4PtCJGeqZw
sy0VLrGz/b8SOFy9JkKeyCaOnK9XinnYivyF1fLP55NQ/TyvbVNHHZZ6SPqk
r2Fizp611c1EvrKEVg3ZxbYjwNVdqZvI16j7J5u2PVzIFXpmzaphwKLBVqYh
l+jHwM3ZJ9xZKF1+aIDlT4K/brbpQPnv47DDBi1Zs4OEPuzOdg7fU4/pIo1T
2Vf/imP/0/j/n36f5//V+nIDja4Xc/tQ5nzl5HRXFhLu5nab8v7KI383Fwpc
H6doZ8LGMvFXlnu962D86Uip6C4ynsiPzbh5jY3yOLH6HXUNOLPPcEveTzLh
D1OqI5XZWDQQZJ2eScfqrA6Fz0snv2/9t3y6RibViNnMQ/yXGtaT0ywYPD2x
d8o7OuYFyqmn3eLiyPQ5glduM1G0mN9Zu4MGS+O916xCebhW82go6TkLfLM/
2TuG0OFYat23kY+HqpKfcjvruvDE3ML+seLfn9uf41w1g7HYJ5uDcDeJV2cJ
Hb1943pbDbO/97//U/OTlF0OQ7onWQgPX7ieakTG15PnqjnCk+NkjuuRgXhH
NkbWJLx1/1kHJdWbr7UIH3q17LnqvNYWrHQnXxVdyISvRZxJ5SoSPHw2n88j
9PSzTY+1BsO6wYuQ3rw8ioxNJVHbFizthNOa4/s1CD60UZXfd2YuGfuT0vId
D7SB/9SWIymxTMiHH7B+f54E895Fjb9es7Bt/zI9jz4KYhs0tw5yajFvsIGV
pMeBd19Pkn9LC3rHhV9JClHRbDWP+fhnJ56IB6YENnaBP77DeqcpGfl3LGaR
17Xg7KM3soc/M5DtODj31BwSnBdImC0YYaEpv3TttgM0OGavnqb4iMC71GQz
SU02jA1WDlh20BG7bZomdzUZC3bc3NIgycXI48awXEonxN2MLjgF03Dlu2qI
qHATLvvIxnmbMvDz6w6azjMSht6vXW7nwMSBz1KHAtK7QZrbW5YTT8aNL2EX
DT60Q2X9AtGEz0z0h55+/aaRhHTvqU+eqjVizuXUW7G/OqG07iMzQoyM9oJ4
rr0nFxY/88SODzFQkDOrff5zGh7/ouKuKQe7zoZUJq5sxZvBdvMvclSUWN1m
KWawkfRQT2PThwZcv7xqvdR3MlZre11oKOOC+oUyf5tkF0xH40mtozQ0LF8s
NHG1CYfMx6wP+THQsWuGU4ovCQk+kpbWC3nIlV5tKKTTjfoGfvUrenSszU12
8+VwYDUr/PVTQqc4zhhRFzam4cXD7w1XhDkg3R1yCM9pxp6Tt7cdKaLgq4CA
Vk4gD/S8K06e9j1YeZR1G0fp8BrdcphVQ/QdfbHdroBeWIn0K5IK6Xi/5Hrd
IR8uBs6kBpz+wcC4YmnwliIaYqc+/rI8iIPood6XWhFt+HVJKiY2iIqh5mIL
+3wy6t0jHQ8ENoG8e7R9aFUrrBfMSXLkJ+P7amP/uin1uGY00DIxzoCB3uGM
ZYRPWt/bG98gUI99qoK1zqMM7E8/iMSHPHgW2PJvu8bCMh3rQqPrf+33yXzH
f4tj/+3ccsa8+Z6VoVzwG77JcFdn4pzQ0eAHZTTIiVwoCWvigdplnKqb1guT
BbtDl76lozX7ZNuDeCK/OgOH5XNZWNu+g8SOoSNK5eCTjstspGxV3bfoZgPq
gw57KgxO7hc20dbqZIywcUZ0N1WV0PtnKW9Ck75TYeerMVUgpBurzRSio6p7
8LZQxmnzIgr0zix+ddSdAY6Eu/GUud1Q2nspleJMRhff7GvpO2nQ/P5g7Ov3
dizckD43cyUF5+L5jibu60FnKb/pl7W9uLNApTH3JAVmcR92+W3jYm50X8e+
HWxkfzW7EpxFg75K5o0LUlzUrS79JUjvxOFv6ts6gv8eb//sCyzUbI41bWKj
6pdjZPyjOrxeyt7zzJuoM+Gd2rObWSgIfXvL+x4V1JjQbLFNJIguWbpg5hAb
u48F39Oc0YyWKufcMxcouCoiEjxqycbVNedHFqfXoYukovLwMBn9yQnlSlc4
GGJZfpLb3Y6OgE0pS/Ko0L6z3ej+czZ8bWXeF0Q1wlFjjKmjToGs3sVf+lpc
2JHYZhLqDAw2i9yfE0tDoUCqeI4yB/GtOtkM1xaInU8orORQIMy+blkXS0aF
S3rV2l2NaLYfa/1+sx1lUboXmzs4uDor/Ke7UieiLYRDN2jRoBFhE/b5Jgkl
6sLKdl/qcIb0+qzNHCbkLBRunSZwWj89I6t0Rj0MNCy9Mcj41/iI/vbIDT8v
NtqXV82UPVePscPx/QXZZOxb6xWzVJwLntQVj89VnegoyYj2DCLe17bNNkWL
hwV25Ute+HTDVWWhYJkpHRrX1+3e6sSFtHheQeEzBmyMS1crPPhr3ie7b5qM
Z//oR8eFmtOsKliwM7EVMVeiQv7ha6nB6ZP7WcXjrVOr77JQHvDuZcJOCp7D
tqTiei3uv+o5yiV0yU4G+fAzPzLyAs5XNCvXwqhS5e2FcRY8/BWPOUTR8LHR
49XT1yQsKTq9/OB1Ni4+vRCQ0NyA5Ycs3glPkFFrFaGqZNUKdd7mX8sNmOjM
7JKOtCahY9adq9eT6OBNMyDbv+7AmeL0Mj8uUbcSJvfE4prxrN8k8/RrBlr1
8w+0TdRCzVbFzjaQ8IMlq849DuzEI5cDgguDySi58CnixRwq3G0LOtYS/Lz5
gFywQQkN46UPPjGXcnFtV1i6uC8bezjTeeNnaDDsKf+mKdQHVWb3SLQnC+ul
UgWPM+iQGV5+amcuF4e6k+ca1TDx1fzN/P1sGoZlBToGQMY23gNmyvJ6XBBZ
ZLfuJQNvzsjx6oZrkTXcXjW9uQ46USRxdRPmb9eVYcPOnhU5PNx2+ZbrPL0X
5j5hCWeu0TGrak76tVImzLuKV25q6saQ2wNJoywCf+TN5VVyuDjx/tCd9Wps
rBJ7GKrSQ0NxlF2NyQMOhvXvPL7T2w59DZuxbTQqplX/7KtO4EBrrHLATqcd
K4qUfGZm/v58b7LnHVwUlUcOs1B3iHSe4UmCRuU5f9myGnw7PVNv8CZRV1af
D/hrUSBN951WH10LX9FRvfgJNrJ6xY8sdW1GUO7OfUrZFOj0mxpsuMlGqJMk
U43VAH0zC2NbfmJd0lhwkQQbipsD5H4SunaDmI+7kCAZr7TVBNHJgWf6e4vX
yp0wTlm8cITAh6xflsxn+ziIm7q2v2xqGx47jLQYO1BRXHkyIiKCjZBsPyEd
8QYUsvgkKt6T4RTSWnE5hYtyYe3tnEgmMkflir430LBgvkALdREXsZyIqdHD
nZAYuztkEk6Dwo2f990G2CiQF7beNtyE8xbzUrrPURCTNiQQYclD09gjRfMy
ot/PPZf33k7HkUbh2YHPuPi1c93NLBYTgQkGh1f30+CzxC74zDMe5u4VqNqm
3osNdFHpvCw6FBNcKzeXEP44X378kWEnRsVzx07dIoOvZtOPt4/b4WNxcIUT
lwn3Udt20P563/G/vxf3tThlYw8L298rn1owTEWG8sY5ToSvHdBQMa/xZmN1
JqNK/2I9vFtOjEncJ/Z3GrWjjbLRKevnMl+zGbbhOe9upFIwonHFkk+ZhjVl
EtkxjQQum5VkzVpHwdu3Uw6+uE/HuYaYZ4c/dmDgoZ79624yWss/qReFcbBP
1OH64eI2tKtv9lkdTUXHBrHMA6VcaIaGfb22kA0ZT/8Xw8M0nLC2eSWuwQUn
xq+J4cNGodzUnvgYGqS/N0bxhbNAzpR5P92cBYV95fPu7KaCYzN9Yy2JhewU
6pcgbxauCq7pbwmn4lf5VZHqxRzEHjp77vhcNixlU9i7RWl/OZ8/cFL26iuv
51u4uGF13/FmOoEz4jrr+u/Q4PvBdnzlTC4y7xpplzzvxObZyiNNfjTE3D+R
ws3hwObOlXVln9sRIm8kv6aeiqKHkpFO79iIaSgwC33eCOf9aoOZqylYv2v9
TEYfDwx2OyOgqRcCnc/PyNXQ8cbvnptnKhX5XU+GOV7tSLontzMxdfLvIVgH
RPAZvGLj1axFom+vNmLKQ5u9fisoUBQKHehoZMPvs67/nZ1NUK3fEB+1jwJa
nZUA9QEPdpdMyhWn9cKrqTN0HYEnc4fPPlzArEehtWXXyyud+LGiu3M74Ytv
676OUk2nImCKkupe33a4djZQNyf9NZ7fvd/8Y/38Z7W5fS84uFDt+M7FsgPa
51pHhvuoeF5+Ie8K4Y/ixE59uEj4ozVmy+bLEv5I5/OM42/YXOxftIkRFtOF
8a4XtS/E6bAnDftnvCLWNV+XnRhj4unVPWkDnwm9nfPj+zLCR1+3n6/lfbUX
72wTJrII3agYlM4XyuJBOfmbeFtlLw48qXAxrKZj1eZ7vCwCV1Kt1R+GoQWt
xxlzEk0bsfdiGVvPnAzhnVJnD7jVI82JKlAYzkBmes36tBYS7AJWRH74Xoec
nBvJQ9OYmNLqGLfsA9F/i9/G7v1Wh9iTLhw7YSbo5KLDIQ4k5LkeUV7LroPP
yaWn3JcykW5i085+x8HUTSVunsEdOJdzaO2yb1RM3SfMN8OQg9JqOy9Nvlbo
y306flWCitGXYwZXaSy4PcowmgilYvBB4bQo3b/y+B/1vKfHLSbzCA9y1zwd
ppn2QOv2/eIb/nRI/xD0123kwU96oYpqNNEvF+rtJN7Q0bCp/qrg9W5o3nJc
Q2vugXZB1TqGBgWkM2aXKryakCrYPn5zH+FD4nctHo0mgWT49dLNEDJS/HWP
vGY34Ng+i7aorA7o1326fO0MCZtFTi60HqjDDL0x6yuyTDjG3n7ZHcvD1rvt
5Hl5LNzKdau6Hk0n6lVZXOUSF7YfDsvlHiVwzOvThog6GjIj57u8J/rl7tjH
ejWiX3bnX9WcTfTLKilLq9wxHkSNtLvCAlnI0E+6FltHx9BdU6tvZiy8thgI
36HGgoHf2J0QcypmygZlXz/bC9monm7Tml6stXXVmvuNghdNc4s+ejGQtj+5
q2teN9Q0x8+cdSHD9NGOFTGsZmwqVk9qbyA+l+xPFOEn4ftMgRuBzlTs6TN0
a/7cBu9D0eSUDCqOSeZs8TOi4qLD6+bSZ22wD4lavmMeDYtX5UNPl4zG5TFW
1WL1KJ+etqS7gwHT5DmHOghd+kK4Waid0KWtEk5XZhO6dLkX4ww7mANH8QOR
IRfb8FF0xqVNJ6jYLnxkRfQwB06nW8wOeXVCRHrki9o2Gt5IFIxL1HBwekeO
hdP7Dqi+2xbtS+BbshiiRFI4YDR9nartRvRvTPrEy8cEviRmVfGXcSAVUBRh
E9eBi68NdFMJL77qxckfyyw40N9nJLVxYytCbQaKF6hQoZEjrdc+nYPx6Ijz
hy82Q/vl6sWf8ik4Xu6xcq8bDw4XRYyN5XoIfej/KdKDwLFUj++ilYTf99ze
kyDThU7/7KTAbzQsGb/Y9GE2Ef9i8bjzpGbEZh0UOltKgXPbFyGhuRxoeJp8
TPjWjEvTd+/wrZ383rz5yP1A+2GizqPC18jspSHP/2WH+wMSZnPKBATOs2G8
a+qvNVsa8KZU9+T+FjLi/YV1T5az0Zivly3T0oh0nQSFWwRP1bx8439gMxcz
C2aNRscxIL80+wzlJqFbz8+01DvHAzeq6XDsYxYS09XW5Z2mI83r5YBOLw+G
/Bs9HpX2Yu9dxxlbquhIyW+8Zr6f6KN1YpHqhL7u/GzuY+JOR5BMm22NMBc7
xUoeaxV0QrXO6HKDLw3Wd2lPlkoTeMVvpv2+g/AFmkrJR0/QELYyKcZ7nIsl
+vmb15R04fBzw3dHF9Fxxv9Wdb0HF6MPpvi2E/Wx1SdtyttnNJSEMV/ef8tD
zHaLrSeTWei+Td1rn0NHibZ5cVYIkS/hSIsnOW0o1ppJbYigoqyb+m32Hg6K
H0mHKPe1IjnO406rDRUqM3dtsvPn4LqUT0mLVxtuJxosjfGlYkNCpZ36/G7U
SLwsepDSg2Q1s5Ilw2Q0jIabCVcw0B/D8aFYdmNmkJRngg+Z0J0y2XYJ3WD/
kFaIp/UgilWUW6xCQYLN5RvZC9qw7v3tviCir2UWUjbnniDhGXFKN843gfX6
i8A3TwaSWeI91GMkZAYEL9U63oFHg7EXRBd3wZ7j3XP0Fwm2ArJbPj5rxHMj
n6eP1Rg4t3P/J412Ei5v8ydLitdDgHXzkb1DJ1yTjhu2XCDDJ8LP5poDHUv5
js+tutKBNNt3B+6NkWERI6hyk8CV0Ob168TMO4D5ZfJ68yiovGeteTCMilD5
CkPKmnakSMh0lkynIibR6dWwJhUv13lqlaS0YY64ppuDIw1nw0jzTW3JuGlH
WSiQXQ9+VpflqB4D2arfHDTFyThv3/huxfR6eK4+MUv6C4Ef1NygDBkeDu3P
OL6qn4Xkyku7+XXpeNky0SJ3kgPhuBty1wrboL0oZL5HFBV8K7oW6XHYKBpq
f/DkQxMWWcsw5oRTEKKzYGKIy8P8PKrFaAgLe4S+pVz7MPlc9735DptAHhvv
mi731jQ3oaFb8dmUKAounjDRMujmoF6yRkJjZSew4ajLwCoapgY7WUXf5cFT
Vl1XgtDp66y+qaWl06H1ck9iUQEPw3fr3HUVe3HvuP+unDt0PH3za/HXaTxk
2Yrd9/3GQvP97mQJFTpu6scdVrZhY+4hV3G3hyz4pl1a0/aUCitE/UoX78Pc
S7Y3tm4hcJsub3qJRYebucOFj6t4IF/uO9bdzoJSYoKzqyUdctVsN7M0HlwD
7QXaPvQgUDNaKiORjj4NkX65o4Q/LN04vlyxC+6xNfykn0Q9jEacViP0VljX
Ei0SUSeF5BOb+Ig6iYw/la/HrUfGDz1/s7ROFDz2UvAkcD5uW0qPfWUdbr7d
mr8OnaiNCpi39SYZt0xH5Ubu0rF+9PwWmw8diFomt2ZJDxnDGzyiZ2ZTccrD
umDF2XZcnPUlYd8eCjwv8Eyifai4FV71WFCmHZqzKvr2WFIxVGMfvsOQjFVx
2yLqFtbDTFG3X5TMgIp54O50ArfpUwbYgzXEewwoft89m4bckMHmIRcORtg5
1RoNrfBVEhPzsKIiXkxC9/+biyaMnD9m/qEBK3NmCEv+X/6fYrJ1k4wUvswq
NjbEboy0H2zEkEnNdSVzCvR/kO2u7GEjJ7j7XdTKeiw+PL9FP5GMj0tfMNsV
eZjztCVAe0M3vpbe80pdS+BSDpstd7gRMcFvpklJMPBwGl3uxRQyRMPvsD08
6qEU3Lks1a8T+28+ZQYcJ2Oe8dCASSQNT09T/HokOvB8mvqaETUK+hpuq5bo
EPjU+kNn1502MK/z5k0xpuGw7nD5Ekky/B7Tr1YQffTBzG+Z8BAD2vJStavs
uPhasaXSMIOBvs8OGy0zaQjXebJoIIWEcW1NzYnPdegJviJWOG9y331iXVCz
aA0XO9qLoazZhQeR735W/qRB+Km9fVA7D0838yseut+Lq7K91a9K6IiaJ5jn
6ENC7WW5k0xeHZ7lZpW/V2Siao5ikc0jgn9+dR5fPFyHbA8RtoAEE8aqK2eP
7yGhb6KtqZxTB/kgg/5rKkw0v+VKnSvnof+LmLDEjl44J8+Jr8qjo2kl/6yZ
DC6OzGSfiJjFBlfppvV+ETpqhjfKPGniQmF4T8K+7USdz7ydwZxOh1jVIpux
LB7imjOPWA/34CO34EdJGh0JBs983tBJuLPYNLB6vA4to2LuFTOY8LLyGp1j
SMKt3StOhnXXwTnUS1xrORNsuQPbG/NqYTa9Y14XqQ4G848Nxm5jIm2wRW9p
E6Eja0wHSHV1kNyQ863WiolKl2UeK6trMcMry/8orQ7U/AvXZ9swsX5j7ne5
0FqQjUw0LavqYGW47L39Pibmxok88syoxfOLee6CNXV4eGrb9RdOTDRwytRT
t1DhkP5OQra9DT8ijZPHK6hYf/ycrKJ3LYa/ZCnOqajDESXynq0HmXDNPPdx
VQsXg+lecxxdupA22+vG+AwCN2Tv2Kwy5oG0/v7FiiYWVnXDe7ktHYOFao2f
w3m43Ljh4uVCFl547PP+cZKOo9oFy/fEcDHduu/jxGYmWt/JPt38kYY4+4Nb
hGlcKPleWf1gHaFbZmkZzOMnnheNMbg4wsErh4i+/iOdqJfzTZhwIPj3dvjP
wUjCF9w5LBI+txEHdIQOzFxH6N6jGssL+9j4NjNXxOQ7Cxaa+pv8R6mQDarX
NaIQ/P72w0tpwoeWPNYPGp2gIbuKL8IslYt85TtJp3XYaC4waA1voEFpfFgj
oKIBy0qCdTUJnXA4q8183RIyfo066KrwqKjT3tZuX9COUu2gZ8XWk/vE/wWn
pGlH
    "],
   VertexNormals->CompressedData["
1:eJwkW3c8lV8YVyQjWxlZDaIiDRo4T0ValIyUMhoyKkIZDaJISXZRyh5JdoR4
7Vn23uPiute9r73H763fP3w+33s+z3vOc57zfb7f99y77aa1tul6BgaGKuIP
I/F/7+CVx8Z+nzDWGLa+jSs4pv6azSeOvxAZ39M+u16gHFYkh1JCnXBsMrq0
UHjVBtV/vp729gwJLvErHBYpIGNf5NTff3zpgVSt3r9WS4+Bw2Xb30bN41ht
4pYu9+vFKLDxx0bu2FiMcb5359IcjslJ/6g0fVSC5L403hoJCwSKLjXw8iqO
CRy1dM1Z0kNtEtaU/nZzzOp70tXZNRx7GNC7LmF3FTrgnF98aRcZm1MPXA5a
IWEU7jJRtyfjSFe7aHpWoB57dDNxp1kLHYtSGs14PMgI9VKvGVVNm7CPY2os
g7p0bO1zJk1ZaDd0hU3eKIxNBKblK3UyUziU61644nmQA2aDKT9/cSeDkNlD
BfI4DjabWLc+1F9ALqlt9nu0vsHxmYAWvWkcsPeTC2Uy4+h0ps2mY1Vx0NEn
TJeaI+LI5wnbl4yg7clFh0yo0ZAzw1guvYCDvC02c6VpABlM2a+PCY0E8n43
etAiDnwiHA9kUS/yVzyVENsfBqzLUTobl3FQ3lLEoBzXgozCNWjLPz9BseqI
1tpf/N4I7UVHE6Kf87pQ+QbHkMvurZcCSjHZwuXe5JRZlGtCe4fFFmB+OVbb
buXgYN/+g7FSTgSeRF4OGB0sgWzrtWgZfxzeTfEdXd/LAG7Xcn/cKSqCZeaQ
o15xOEhG1YScsJhCCXqRRbIWGExon+8WKsKhi4Rv69KiIgUFv2POgTkQGCF/
M7sRB3WN/L13ZYaQoChjUXpZJqiTHj940YvDT0P78YE7/Sh42qSgmIcNKxC8
vLZG7KOHEf+8ul2lyvakDiWMqLOBLO/ieMZg2G3itu39k3nEJY75NJrUAVVI
64giTodAk/3qMensEPijy2SEpwFUFmkWaWl0mArWF6dyL6A96aWG8ip/gMuq
QcB8Fw7UrT4x4jrj6NQPnsDD/eXwgJqiKvsAhzszOpSJW2T0O0t9Y7PXHeBm
+8Y5v4ZDCK/0mZV9Hmg5TrJkq/lzeGZ3KuMXgdfKm5gGXQxDzQkPHJTqceyt
9G2/eq1c6MTGJd02LaLaxluFBuu74Vx+Weh2jzFgMTR5KvdwA2TAvU2s422g
YK424uFIgwcvFIcWNs+iZmWZhPi0RjBS2eygb0uHGb+fCZ1mdPTWp8Fl4bgh
eNYoxi8T+Sne8HP0rsEjVCdjxMVxrRpR1db+5g08E+T8FZ4OqtwVn0EL7jjG
EPpT5Nf6MrjeFr+yLngJfU+LIK3tGITCYRm2hehRyMo7Xh2zvA7YrYXsf7D1
go3OgfrBJSo8P71T5pr6NNq/+GdjgHMbHAvdcPq0Lw2ot4WbWjfR0E7EJXzp
fAlwP1V8dSMYB+GQ65ne9R0qI/0H+s6+wrHZHvLgS1IpzEeobnvfv4IC875c
Pew2DI3K/HVd+cPAOvjpy9TwKrI+UZJmIzUAXqcODNcYUIBq8WP4cNskyhK9
QgpqNwaTl4Gsf9dbeMw0+miBFTqE5Ia07+LYXjXmE/7qFbC75KEtJssArj3G
3V3DZOAvyDoyLEgC//ScB+eHF5H1GzFK4HUSyN3ImItKJsNa8TsljaAJ9Cfp
3fZovQagiEij2Hg6bKTodeX0Daig/sRH6Vo45s4te9rrchUUrY+61B+3DnYL
b5VkDqZAIEXu9Onf/WCVRzkh8n0OnTbtTXLaPwyr9C0m3zhGIF334hPf++MI
kXl4qw/imFDOnuHKO7/hheLha/sfMIIi/tug4jcVVFgHDI6n9cKOl87V5zhn
0IOPKvf800bAQTQuapPrELTvPmGolE1H4Q94ioa4cawa8e5iT6+Bb7EPNL+F
bQDxFAekljgGwooal6wtu2DdyzNPZkYm0ZX8lC/3610hD4sOTyHyJrubnurx
7iXSh6UNhwfpWNlAQKl1Th3wOvqnRV1jAdsehVimSzS4nNLP+S2uHTiGxfl+
i0+gdek/J6NTVeC1Hqnib11t2O9N28kMKK9jgONsFB3bXxfNZ+zUAOJ7T99f
7WaH6pRrElW/adA6o0Dh0W4FRpKTDo8qjvbuvjJQsk8CyAsjS3/P9YaLRrbY
FzEUXA1fO1XpWKGD9drTyiZouFPot/8kN0iuuVs+3UOHUNqtN4Z6zeB+JaXD
MHcMJbGxXy0u2Q77ZpwX/87nwBD2hXpWAr3JO7M1IoGGXXw2rl230gqSce+P
7Hbggx+voj/KPaKDAnfTWe6IRpgUllEf9KUgzp3fzzzaMAYh7/a930rugaiF
r+1sDsOoXlXtw0mp3/C5f8LB9jCOiTtr2NiNDCHJywGTWx3TsB9nIkXiKDjm
PK9loHR3GJmRNLUO9MVjTOZ22jqzRJ+6GczQJktD7FdKdLxtI7BNdkdXVJZw
LKBmRTfNeQZF+dSrGrcEYjIPEwo1if6lvI3rwY8hJrjTOdxvN1ENWvbCGebH
cGyoeXU1U/Q8cOXWvDc+FwlzQVTTUoL/E5+1/+lYY4b6HrnvTmfeg52HvRnX
Kg5CtbN28Vk0JDAT9E7UIADsXDUcXhN4kciZk4+Uh9HjRYe4jydGsI66UL+N
S0PYJLfYhltV3GBcfsiJNpqC5ac2FgvRcbDqCr8wJC4GW8o7+001cmHqhVH0
uXocjn7g3L6J4P/Paf5hSy0J4HiM6v6L6Gu2yj73L/t1o/N+s2KkgmEIy/O6
vfv5MFhuitILn6xHqspbbvjVR8Oup5phR4m+Jtq/1T6P6FO3MxUPufaMYHmN
/TeR1hA4mvrmlq6XgMnoS23SZb+B/d4hd105glcbfzZdYWUCsY0z/NfXYtCD
+f/5TdDT/U///UqV+2+1xgOG0jB188aS2FEcpD4NuNe8FQQD5nVfGgpbIYQv
6lFKJg3Md6tWKh5ZQ0lpyqcPHEpEAVP/4mByri1JHJQyle9O0XdEVzrh5Um4
IFQ+BtrB7++mqosCX7qonPfnXujz71NPbKCCHQv3rXM7ltDAzmPj22/XwcTE
L8YyOh1G5Hs1ddNJ6Fx1nLvHnkH4vdZ54WrYKOS4j/5638wJkkPOKGDjIBjz
3CoTyBmFle0XV36cnUflT7bPW/K1geWMW/zxWBqkqKz8eCY8inzMmLxero5A
8hRfjezeIViIWNP7XsUC+8KFSn1ChqD6ZxJFOXQEmEr7kr8sziB9uacixXfo
WPrNoty0hUbsVWdMZK5/HXo/W17m+ZsCQjJ7TBqe9kOyOr1i91kmqCgLYBn5
NAIdDrLRNCIeNdln9OL6aXSCpV+m8uggPJS5+ycucBQGqh/fz0ygIcMtRTvk
HMegmme5YPlIN2ybOLYZjTPAU7naT4u7R4Fjq4H05eJB+LTdIUZdcxLx3yaV
nvyuBOcp4nV/83zvzeM75vknkZB2/QLpOQ2KI9av6VW0QUgQ48efLctIIJhF
o9WEAm6tqRyJogPw+vjWzxZ146g+gK+32mgY6szGPqT3D4NKdI7d9UQKChBi
vBJC8IPZosdgtm4zfGL/8IR9YR6xHQjcXKdNBYNqWst8XB9kqRihEmYcnR8P
4nRhEwRsY/7K3/mkTg4P5ecLofwIofKVz3SwEjC4ezW0Aeho9nnHxAxqx4RO
3uQZAz0HL96MXz0w6flB42H+GPr2oHZCl0YHZa4+jnXWdeCzw+lXlscUWlAM
XJ6JH4OjF85tKXboApO0WjWGXxR03oUlhEMKh8UnptVHdf9Ar7G6iYXPBAp7
++LSl+NZmMOX42d39OBYgvtzb64SEvJJ/ciZuNiKHUqqT1D9RsMe9RNEsG8Z
PWKXfeqeRsE4XB+qWEf3Y18Zwgu9mVJQ1fFmmQ+L3zHtiuiliQkc+y6Z6bZH
dRT1L4i/dRr7g+mEFuqvieAYdkGIJ86ZGy5IDY4L9EZj/t6Nf+QXcIwpMNty
77UJZNE51JTr54tVujpZ0gjekHNxHtA22gnrTHcYHB2owcyY3cwWOHBscK/p
WNeiJXIMfj2TZhyKiQVfKO1YJnT4hK3flqvLaHILZeTsgWw4dijQ7WgbDgs6
+gr+elPI7VWSNWX5BRZCPyIWSuT/wxf2V7VGpSj7hc6ZOI8nmPbH+1F1BP6g
huvGmXE+yNPnaLvh/wPsfmsd7x7AISHxwjVTcSra1SZ0d6DwE3ZzQerWCvHc
q8FuoXv1StFXCJyW8EqATWOcvUsEL60ZOjRpqAjCmtHrjJS3acB0xsnIgYJD
xbHF1ZVJEuqQ5HorsqkMY0vZbObrjgNXvU9J5jMb9OjeRByDbAqodh3UisAJ
/ozMcE4S7Ue2reJygdUfgaZrQdq/gkPdu7cxajazaKvfVv0NGVGgXrbLh07w
W7NEzx4Z3n6ETvqYXvkRjZWL7pk6T+R59cqMdXyiJfL7zpqjnxIIIz3BNB0i
zxyBwqdErEcRsf1KzfIRMF0qEnhjCQeTFLeLfIrdKKfbmPuQfjQ2mn35hicR
RxLPK064eQm9MuDfEczhD0q/jLlyiDii8W5v5l6QEO8y+U0VawRoz3k52hNx
hFJaUIh6G9qaktn5g+4PFf0rr0KIvtNrVBzcM1WN1g2+ce3jp2Nns5hJoY3N
2Aov81v9BFl4m7sxYi+xH23G9ZV6fN5YNXAKGjCKQdXTJPcDBpnwoNgzMbMP
B9nV30EcCWxgdNsz23h9IXwd89O/moWDYvyNb9rP2MBW14dt+4YfIEhS9b1M
wmHqdaiI8lgvMnXZl192IB5WlK3s2mZxEMm+c3FPXityGgrm9XHKh4G+SHes
lJj/DcVf3Pd54OqrGaPVjFbsjv6CyPFsGjh9dY+p4BGBu18CwmtncCwtsuKY
4quvWLbY7t0L6XMo3eXodJprFfS7mlfcu4DD6686JgFmM8j10KXhuvONcH89
qa/SjQ5bk0xHVtA6YHmvcaMwJh+mX8s7bSae2zSjUntdcwC57r8f7ZRYAuM2
uQ9sAnGIcgxu7t/Up3L6kF1TqvUAHD98Vrt0FwVMDpqaKqxbVNkhcTrNPjcD
xt8H2AoM4cDDKq8ZGNSPsCML5dLrMFCN9k5JK8ZhWyXX/aEbPchQgck+XbEV
Dt9kVdvWQINSlX4lq8mNkOm/fK/gTAlwXL7W94TQ1W3lJ791522GjLlCA5zQ
HzfkatSrr6SBqa9BR7HKAkpnua71prMTaJ2W21Rqx8CUNXJ2lLaMJOhtx6TM
K0Epx8ycwRCHX8p2HKp6Q4hSA655WiWoMfj/PpjzPOTK7bQ+lSJzncxnzxtQ
0tfVf/iMsZL+sRCKynsWmWJZrn7Ik3qq38ZLheMce2KdvxF++WKaQY9EL7Bw
FOXnzlChIcnAw1WVB/rO39iW8bwfBmWiRtYqKcCU8keg98sCavJzELvc0wjb
2M5cQHfp0PdwP9vw6ChKxrUUaYv14BfPmMqTSQdUsMCqv34E1Wx4k7uQfAOk
BcJEloj5OOTk3L0d9hD5f2Hh3DxHAt9U2W1ze8mQJMN4zjCKAXSU1BsKyUNw
xktatUF7BHyn7OZPhrDDmpBqArpNgg0+5J6LX8mwXtf00a3Nc2jD9A7nkflu
kBrG/0ioj8F1pYEBcbtxxGcjpi9a1AHq0ROCETw04KBM2RGEilIzpOLWnEko
xnrhnw7x+fom6+qTKRUZqcEJntoRaC+TIT++MQQegUc09lYto00fbkRJBo2C
imdQ5jair5LiAkOrjJjBKz338mjCMFg8Mi298H4YHip0HZWZmUbKls1FD473
w+PNr2V8pijQRO3i5UI4On3QQ2mC3gP35R/6+DOOgWPKr7h9LlRUImIooKE+
AJ+/NAQXqVHgUPehA2G2dNQQdbGftWEUulIP/2EZGQB/C4a79IMLqMR5/fnB
X1QITHVTKR7tBe8m6WGrZ+vhRZlO6E3tIahyafL40DUCt/McRh6sjiPjuYOq
4g/IQKY1TMTEk+A7w3DOXokplGQQPi+zhQT5CmtFPKNkULWa2D3BTEPmzjSz
3UCFa4+oGqwVfSB9MJszW2MWPbPUTfrCTvhb+fbV3V0dwBm3p9d43xrSu/xr
InRpGLZIjLLtVRsGe8PkbYklOPIIJCuG1o5CB6Pam6uUARgZbDl203MCURLX
mX5NGESk6f/zf9s03duBQlbpcA7jOn1qDFJZYkkiy92w/1VMdzdtCrVe81fb
1kuD10PHwuynWuBThAPr04pFFCsKxz3Wj4B5/rbAjSrDIBhecr1gdhSNqdEP
/mCiwQLrUMLyQgdEU+XXPV+YQLcP5f9WsqTDs8pN0i9JjeCfdjymxmgOobnk
0q9ZVFj4WOE8vNQLfBLdv2XbaSiv/NH6p4rCoDio9U9vkE603oBMYeRrHMgi
VkmHxRaTtzn29aDJ9PZT5LdpxDe0BZ9lx+FZp5/H0/W1oMMf1ejvPIkOmmkz
fptPhtOLrnqM4zi4LLwa4UldB/xepjZZx7+Dd+zE+S+TOMy9sbzA9msKBSok
lqY7fgV7yplDnTM4zJS+d4i7SUVyfROlmeqx0Jv+ZAeaJ/iZZXyPw7ohRKOk
GkwU/oZGH8Vif0Jvn2iVEC0fWUJNgkwGjHe/QEX50uubyzhcNknk65deRRd3
XPdHEAzYA/u1dKIPGr+1nFbqm0CPostirk58hI3TPLMyBJ6qksjxO7cFiU46
uZeejoNxsVdzHnM4hBjjJYb8W0GYWXp8bU8EPN9Zsfc20adqPX0bOdZGUQXL
VJif6hcY060k3SWeGyW7cRN5BwnFPr7FeovxE/AYvpaWIuK7m0c3mNn3Ib40
ZaG/+T2H3n4xq9HEgt+9W418swtilqTnxRifwJGN1rcaiDoJf/8m1IhvC0T3
m1zQrMkCu7XAP8+7cIiU2V0+tDiArldcNa/kaAHrwQ55VTY62MDes5bhnDCj
pm9uSOoDHeN91lGyVIg8Fsag7ckM1oFVmu8Jv8+sOFnvQ/j9zv7tew4cYoJX
Izohap9rUOrm/3n1jkLyF8MjPSrPKMU5uttHIeWoopduzSBcw49fzGdYB/23
k3RNuKkQenJ+lyBfP0RqPnfy4FpBo/PhrzjnR5Gd/cy/ONKx7de3bZ9SSeKL
D/PMGgIW3b1aSc9HoCyp4w3LMBnF6Rx7uLWMirkHk1XCK3uxjNRToqYc6oj9
ktmJW+9SMdJJ7oTMMSJPVTE+O2Mb0UwJX1zg+zHQ8YzI0Srswmyaj/sI4N8R
cATvaa4ZAH1Jrt0pg6MY3/B8r+nmalQSufvbt4/JWNNAyaDJOKEDW6O0uSLL
UXiYYIVo5hPsYITour/6zXnDaWGtR7VI2iX8SYnne4wdLCWZCL1xlvL8UVVq
PTofGtDSshqEdW4p2ylC4OpU557wU03oqgx+PGilEINforJJSTjmH3vNmxwL
0M67evalzjvMq/0gjzAR36Slx9fTqQUFpQiJz4i9xeSrVM8fI3DWruueDUGt
SKErQCKo9xVmPJbrZkPg+48tizrktyPv6/dcGH+5YvUaC0apBB6SEFlQKNCF
NLML6u5muWAcImUShQTOJp9S6fq8B7kVR5WL/niKjWWMPPtN4OVfMjQKavpQ
2YS09HzxfUzsGKP0JIErv+XVCi0eQbRn6UxP829jFQNJ6gsEbnf+6/myeCpy
PyDv5/c2FIRyblXVEfXssMfXERMZQOWJ056/o7WxFc0r0avE+IFaXmV2s3Fk
4r0p2oaqDu/1/J/+3fd3swd/up+YRjKaLk95TlmBeHVp0gSBC+UyxG54t4jU
9aYnrcb7sNvGPQ/FpaiY/e4/l3KXtsOwR4nhpbRKzH23u+7RqzjIzKn6r6vZ
A4fVxhvMjiVja5UDvhjBJ58SjBIdEoRhMICi5Lr+O2xeP8nUSvCJeUKy3p5k
bvA9eI/rcEkcPEzA7+whzu/H9XkBTce6kceHbley+W+stq7wQOJBYrwnvm/8
MAXVGrYKN9+LgsRPSFR4EYchAzfugD1tiF9H9fj8bAyQSzy1HhH8I/PZ2i3l
VgvqMP0CB4m6vEWf3vKrMhXjcUy2VGTlhmvFpHDXtmYsqfnq/hU+OpScy5Vh
2SsBnseHqtxO4Njt2VMeF22qwV2KRWbElBduLr+JURMtAr80rtfe3wmdqW7h
J/GIA1qN3Gk1BoSuS11TUyjD4U1MyOjn7F4U8EZKr6llDHspvH2c41cn8A35
bs1/yg+1E5ls7udGMVMqaYH8cRBcH6+Ed8ZuARmPhsA954phS4QHsonE4flc
Ltv2iT70bFbt0xe+ChD8yiNYdh8H3RlruxA0gPp0lwu41QtQVd7/PNBuwHio
qLBZZWGQJnk62hc+WaxjpRL1/+Wkuu6xxSikdaZHY4tVF/zWK3C//m0Mto2n
HOBgpaANIt7w4noPMG5+4OW2ZwxmkzX3mYSMIt2aEplbV5rRzSP/dBq0aqRA
pVm3iqT73dEGziGIZvxOPi9IhmZ9baE6NIq2HXRlUaKQQOoax6ktR8hQvd0j
smPBFlHObpWrF6KD6KepWc2fzVh6dAb2uxsQfcqe18ynD7yPM0vl3qBiZFXd
4JL8PMTdK/Rx/7VgbOBWdkrSCo7VVRbI7Txaj9zOnUziMyjAIiRO8fT/wiHL
IkdUSE8TvaaMRXQVhmCujUcemRPj6fftXt6yakIh5OEjgSFhGDsXfkiI8HEX
dsm/crSZR0OKHCobh/OwfakksfFyHLs3ZJ2qqnAe/TGePR2w8wVWvP/Hzei/
PtGF/ebPsRa0zfgCc/jh97Ck7anHS+TzraTGTexWOeo9xfWO7u2BMRzjb3hO
jOdJmyqw/NaBbj134CUppsAbC8MT3jjhpy7Stg8MliB2XtUfb5ZdsO63vhwF
xHi19780zEZ60eyG9K2hAuEwtyV5ZIroU85HVm2mU4ZRxcH3ZhvEX2P3KWVH
bxL5v9u87dHGcm00emuLXFKtBZYqwvth5q9eLQradu3NKDLGp8ecO9OxOsuP
lpdGcGz9ssyzCXV5ZBR4z67dNgju6TaPHCR8nKs/l9ZTcyramyTxO2g1AF5+
qJZ7QODsdV7KQ9kjiCupUdHxxCcY9dq3Kkj0QUUdtdhxnX709XfW20vy2ZjG
vsR8aMMxM/NwQduJI4j5s6q+Vfo2LGgb87/3rrbyesIvJCfRVHWN7ZVhX+j+
+tVkgIhvLNoeeObTKFrh2p6WOBMJF5fcIm4Q53c57jRviVUrOj6TJ99xwQ4u
8e1NJxNxGNaGTZaeVKLVxdMv6CyO4N7dTeok8OTfxUaOmmvoqL1lmYlFL7az
1F/fqp8Kn8WlBJnHdgFvzOb4+vw+7I9/k0uzGhXmeuaM3nLKQyR7n/s3fxqG
PZedYrRrg9/35/VnL0nAMznDOtFJfxD7MM1M+FZwDN3/wvZNARquGmFavPoD
RjVXhB8N4mAldKbJcK4LBWbYs/b2xIPCJXcDXcJXGqkuXFKyb0Mq+yIsn+bH
gXxEf/w+gsde/SzQjGRsRZzdkaPHbpKwTuyl/GICGWs4eMaiq70Oaalo9DB0
ZgPNGn8q0oLDjrM8VaGvycg+42R5ZXA/9uCjI8ehHAq4RpN+MomLQYPI6PH+
phK4+HDJt8Ifh4nDxV5Kyx2IZ2qs+uPFPNhpEvlaogqHzYfGhpze9KCyGDeH
CfGvECydZbeNmKfZ5Qip2/wCIHIsZbid8LPDAgx7Lj/+CrkPxU4nd86jvhtS
749d8QLPsb1cp4g85z4yTV/nE4uOJzYeVYgrhdxgbwX8NQ7pap50f7kBRFr7
s/crXgG/rhZsYr+FQ3laO6MFBwlt8jMJrY0qwD4lOPx+kkP0332r0ZzOHchS
WXshNy8P/az4//2qtN6u8FxynYql03RQU18ddKd2Na10E/rXSGoxsomEpHek
/RsXIhezoz9mHUQ/Z7WSx1dUDhTdfy9k34T0DP/3j4cDZJ5l4v0q9jkJNmEc
fcCRIDgbnESFM+e5dI7IUBDPs7GIZushmPhB3SlVNAL9uz7pf7k6inZ+DmMr
31qEJT7M3/vpO4790Tinej7MEcFe7jxhpUqM6dvsTnVjHONiqyuoDZ1ETiF7
plq1ejDlYJbkWLkx7O7tin2nGjnAcY9RtViBH3zvTxgqIfjBPh331A4tQ8KL
uzQuvM7DZs5tGj5XiWObuTz1y7atoEpV9aVguVrslcE68kFWHLsulhHvNSsI
aye5RcdXX2OazFyb9P/eS25XuSrsWY/uvXrE37whCxOTFmOo6cEx9xzV0gJZ
PsjsMF3eoRGAbRB/E+BFPBep2zBUFjajyYhIXw+jaCx+ifXniwUc234rUJUq
XYLklTbWJVV4YAuTYkecifiWVhOhtU8I3aJ9mVsn/g225rPv8gUCrxbi43j3
NAudUyk53mrwHPPIo0nk/X2/Snr7jnSmG70BWp5WjRdWFUVKQ8T+MBTkDn1z
00YqprP+Vt8ysPhDd3hODOFY6ZszOnMOJcjSVLkk/74x5u0kt/Pv/dpNapkJ
xxLh40IXZHdstALy+LnRv3rj4KHgdc8O5aJi/vM8WZdvwMVpfc2/fpwzVE3o
0uwskn6m7urk+wUKA1NCrxI653tlnFjX5TY0z5uwmpmXCsofWddfGMPhyNCd
NriqjtIqe60cn3dj7/TflGSbjmG2kisXb/hthk1PIpa9mIYx6YzWXcFHRuDU
e/OBE58lwSK5gbnuZg6hJ0xyjZpwEDHOTPn52AxNT1xsbLgVA7lsepvbCV3h
6cmfkm3dhgx6jVJe8kfBdbLI2YsEjxnsf7OHUtGMLFRp9KvHPwDiE9IYJPiT
3fGSctoqP4gnznvGE+sB4yh+jQw37FbMrs5XQvNI7Z4yZ7Z5JtQcvzjg3YfD
wYjSLcozXchqzztgKK6Eu3P5p42u4GC94zrDZDkPLA8q3U2KbQaafbb/iggd
jg7gtGk6I1h4fMzcfawQhDqOPXb4QeiiNuUDirRe9GIf1bNjoBBzeR7uHZ6M
Y6L6sQUcj9rQuatPN1qKVqMDZ/7XD6WOgzTrF90qYZ8fjA56VCJBw//xU52U
s7yhnSpRrpGnyu17Mbdblvxx3VSsBdl7pjOVoAgm/OtJ9U4kLLjyb3zl9mPR
F34OqXyo6GE7bNaOkh7/j/s2pUt00gZV5j9rIe/EcMxyKiI0juh3N61cwhKm
hlWMZtcu18kOw3eZmH37eUbg8H2p/hvtZJRwyaHXQhmHvZaUft8/1RBoGH6F
PXMcCShOX9lfTcO2uuxKPmrQitUrquniddPoW3M7z/n1NMzY7wfZkKkTK+7f
V/LOnBUibqe3RRsnQQf0u/tP4AAenUKGpr2ovMVKA87XYpif1NM7G3FML4zv
yjHDOqR4xKmd3vMJm9r7mXeOqLcQ/y3+k2IktMWD4/WBDzhmI/woK9O8BCzP
Oos4/F5Gn832aC8kxEFn6VExRPD/ZvFT23KWtsJgnOMnfiOCFxhJkX+0K6Gs
7MjREwMMcCrry+eCkzjWsdC2PtagGpI7ixroz9dDyfWlUhChAsk/ffwwQz+0
ZQ2CtxYHWOxvlzXeQei5a0d+Rbv+ASnzP982ODHB+I6Mg7SNNDC59qRDbKwD
2vWq93d6bwRL9t+3KpbomFj1j+xEhjroe2Jit2WUGZStxa818tJhKRAmyT3N
8GKHhbeJAyP8EMo6v6eMju3MdBVx8KqHodtOEifWWCE5ZMxBVARgX5db8d99
nFXQz3nID4hDIFRMSVsMcsLMl//yNPOaQsAnNlF0+knPxUxHOjbiQ8kW8moE
N9eYmhImTrDb+0njiAQVNIUPa/Yv9IFI3ZLZjDcZ+e/Z6mZlTwFfjfq3fKv9
4GPlKPILjSCOqsTsNQY6Jm140nDd8RYw77Ebc8vmgXht9jX+CzgUHc1ll/Ws
AjOH13ZL+DxiFtrz+Z5yM3as77rSwD46xlsvWeQYPI4qde7pHd40hGlM9QkE
CJOxO8u7ddUNGCAu56S56o5+jOlmj7gUMxV7d2/jNsoBZhgTOrlL+EwWduTk
DisOgm+3q8+mUm3b0VBS1djtC0WYM4NadOU3HBO0PVj3M2gWUe1otXv21mJ6
2qWjBgSf98nfWpkrZgG/pNxTAwezsTjLiEeHCL3Ub5LAzj7FBGNJ6WCXOozt
nLetyfUZBi0vhTJGDU3gs9k9sU0vHo5cXzPMJ/r1iOxTF+wmCyz2X5WU6QrG
dBSvDgYR+ja1X14PG2SAceq+Q7dHY6FEyHh3NVFv5uTX7ZoP1pDPi9s5LWdi
oN38oQCV4KuI+e4bx/fPoQNNcgLaxl7wgJEer0bsI+OrtyydZ7eDBioR1yiK
AsVbg9jQAg4+ZXcpL0wmEURddH5zKxJw6adzmQS/sY5+txW2pSOG+zy5koIx
IPgp7ho7MZ5V4Kp6/34umNmzsUzlhynGysQRNU/EX8qoO/z6RxE6NnUmqKbG
Eev8xvy6ncAjfPKyrgQMoCPLig/M2x5isa+cWkkEfpS1fzP3MAnZuu4a3xIY
Dx2/Lx18R+TBflx6yFqwD5k8m8/QEYoHs80236kEPusyck4rvwe1TY3+Wn8s
CgTIyk1HiHm+4L07s2lTN7ruE1LDWBwAWjNe1k6Erju0IVA8RmwAfSt82GhR
O4KlX/+zQejGELatYP2SJKcIaGdiTUXcOLamO/L2+I8azOh60aoHHwfUR/0S
HN1PwxxJjjjXoQ4s+Al3b3G9AARv3/9oRyKOiZzvEEhUK4J7WgMW76LTECu3
jmGEXBpUXGPtvkjFYTe/3d1Ci17kvJ1f5wjbT0h7VtLyuxOHBZ/R7+FHe9Gn
VrmQ1LIsuDHP+OpDFw68Ox3R/dBGpPC7tyx7uRa6XZQq+Zfp4LjOrP4Ky0YY
qH+7uVixGvv56kryDzUcDtgtHbc5KAwN8p+7rgxng2Mmy6e5ZhxW2GQ3VEv0
oOVb7PfLYjrg6ucwp+2CNCjhzlSOXF4HUBHgdMqLhB1Q5vBr8SRDUfBL4WeT
gsApkfQEs+yGvtStttfujoFI187JPBl2iNt4JOmr3x9w//5h473txPw7X9z8
bMMI04VSK8Vc1Vi6w51tjeo4dPlLFpwWEQEO6fvuq/tI0J7I6rWriQzz3PZv
nGWYocpp25uRCBKo5WsI1D8iwx39t+HCMhxw9Wb2eEb9CAxd3kZ6YzQETK/V
ox66rIeGCx3XZhrbsSs7e8XPnaZhdTYqvf1HxlUEilV2t1zrgF9/tNC0NA1u
F7TGtftS0N541edJ+UMoJnT+n368Ulxhkz45rdL8tOFjqXgVlkUNMPPTIXyT
t9PRn1ivyrd1vJ+MOEnQerfqxxWcDENZg+H1pzZDFD0ri3aAAsbCy2cbjQdA
78uR6SCTNXQqM768pbUPciOe2JorUIHJXtFEsmsMibOk/+tzsgeoBzq91gGp
OJy2V3kdepm3SUjz/Ai0iqm6FYwPQeK2Kf57ebygpTXWa/VmFNSy3d9fOz0I
ldIG6ZqvuOF8QbioWCkV/FQ8b23+0wvZiZfXOzIuofL51J47CWRk5Tz77zmd
UkJ0//FJFe5eJxnjVBKQOzbn/DInQ6jjdgZ5RRylxlQ+3/l6CHwfNtQc/jYC
PjEVjQvn6Wiqb+bQSRcSpC6rJ/T5E/mXS8T5kscQBQVYPb46Bt60kZwHyd3A
HSzziPXgAlpZOfT7UNkY8GcvTlcwdAHni/urEyoMEC16I9f66BisvpqJ+Sjd
A+rzh9W05diAa+D0lY1NY0DaH74ttbwTVKzuCYi9n0MOgMi7Xj2Hqs0RGbnE
vnwOlpctqXRH9PHIBNpRGvTdYaMocneA1W5VlCM5i37/Eoj1SKPB5zflCqEt
reD68QQLf/kS+rO1O+pUOA0UB/d3V8u3gVaa+miG/gao2eere9SHBmtb3L9+
fdEGnx5d5O/vnEYLnzdsEGylQeH6Jtdtoq1QuDQ3/TB9CukpyjLYaNDhbtaL
k8ofmqDaifdqjeQ8igurKLG3pMP7tY0Ptw42gmSm0yWPrnXwYc7+84bFrRB5
YeJvv8PMPpGGr/OKIIUfW4QvXCXDxcA//u7FJGARPb9ZXY+Mbq4lVFrdkIDT
GTX/fDH9IbJrXi+GRM0lY6a4i/PFY/73QS3i7Cm7cjpVdpyBsZfxjZhtIXPL
oh0dG+vl7nn2kQF+neffHNKRAyPDqgt/Ggg9Kb6zr+bDPCqlDOJZLRmw2XDF
tI6Ew91V7xjBs4xAZo0pcPsYDZW2WqcNCX6ey30gcs97M1xU+va0+XIW1Bpq
6wx045CUzGGr2YMjLiGte7fZMmCj94Jo1zAOHoIf+u6WTaOywDtaP3KSgfVC
ofiJcYJPXOfzJV6vIG0tFeEcx2zwpz65erUVh4enNpPPGbWqyIYcc0gzywHl
uZevLhD6OfO89lY3vxaV5+fK7L3s/iDpXf+vN7BlOizz2LTKrx7rQ53PYsDC
TiS8nOhTQ4H5mhZ83Yhxi4fWrulGENoQJZFoRgfQeNaU9IEVnMXNsLZdffAi
o1xOJ4wKkfd02iU3jqPXuYjzelgvqNYylUg3UKFKJihl5AUNNTJ3fnCldMOL
l2MPx8+OQavxxIniEiq6IJnLKZHxArDFt+NfiH3pqulSW+h7jvp69jj5atNB
iHJ7lNOuCSZVY2szP1FRpQdq6G2ng72twImW1TrYoGpfO3Kbht5civbayJAE
/Js9+sYIPXmAbZOx51o3SmacTWTQrgObFzv99kzQQZ2euvvJK374tbHOnlGx
Fru29VL0LxYcuxs6zEUdYoLz2vte8ShRgN9D8PMB3QEgDuXV5bNEPVOepz9r
GALndqwq3mwEWo7s9Eud5wOVG9y9SGIMft9/abvXowe+r6YXJCavg+4dDBrj
tynAW9+7O11gAESHOz9GC3PBk9WcQ55naaBw5EtHeWU7dCj6UsbmV5D3C7nj
5fFjkJF575SLYxc8bdzWda6WBaIEZcS1NtKBn82lqkm0Be48ER99176AxHf/
PujcTYP6h5Lui0stEKWtdGfMkAnkVd9fsdwpCrk5Sf/ORes95WQ7HxHU8C5A
/BSJDjeEJiYj0+pg/wPyeY+3q+iqmOyntzoUcGfAXOfkB2DBXmZf2scR9EJs
rt1cfCdwXExc+FsnB0NcOzNLJZBvwdxm6ro+7OCDI+eMf1CxCYbwl3Kec0gn
/camTUvvsG+2Lizcf++R09FagiU7TCytyAfty4T1JzozZPtxeDxcCsd27gGF
Ugkr43OpcMu5YMd5Gg7CrAdPUZsGULKjlCGDRTpQ2UtU7pJxiMwz51oW7kfH
3VnDr27PBF6lS17aRJwe4Qvs2h/6kPe3N+93lKfBRd8HMfRRHI6X1mWymvSh
d1NaQao/K8DO9TpnhSkOdNqgaHAgJ5is1Ez7H+kA7Y8yzUPyNBCV6nJ6GsIM
TeJnbjG69EMA8PoIV1Og91GsyN2L3KCSvP/ogCPBF+XyAb1S5eBKvo9Ncq+h
CJ+18YkbDVDkSo2piaWDyCtVqS93haFx+8lTHRtGwKrM9UnQ0WHwfbpkS9rJ
Bi8kb97nGuqBzO8N+hrMYwCNbEkLcwJQFhhm/rqVDAoLqb1Ne0iws2nzpPTr
jfB07mLZZQ0qeCyp0/3T+kCltq/ujwEjhJQ94W5JHIQZeptzkPIoCGM3ZUdP
09D3S4sjUQUDyNh18d+5FhNNunn7J1kliqM3WfgKGbJeri3RSkjQVERJCPpJ
Q1djRw3Prg5Dl9RRVYsTw3A/iOHl75QxdHt9THUv8zDMNWxgu6U4AgN87gbp
XFSUFSmqvjeABu6StrOBD9pgwOG3v/OVcZT2xLGWjZ8Olp22PxXbmkHqyiBZ
MH4SfXENO3vJnQ7H22/0Vyk1gupswbetUbPIJtXKr8tTHCz9RP/VZ3C3pPC3
V6LIO9754nrt7RD6qPDf9zyPmXCZkT3FUUqJc4GO0A8o2zVwZBvBq0tbfks4
b1hC2e95D6hqJwPvOO/heIIPWzW/6nqzM8PJ08F60Rc/oP6V//0yw2Hjptby
SpWU+LGBYr0+oPo0Oqi9pIKavPuOsn00FJW6KyrlF8FrjJFvbf/Uw8Bi1mGp
H3QU9OjDwYAkOvDKprk0yDbAnzsMtw4/ZoAYlLkz5B0dDhRpMzgzNAJ2/Pba
6s51hO4R8G8SGMGer16oH5YaBhmgG/sVCQCLwYavLGPt8FN0C23uBA0k3Ntu
rpVuAo/VyYH3uq1Q/PIE+fxvGkjlNsXYd3PDo2iL48xc7TAQsNgxZUODP74L
iuyqQuD/0IJfebIfNG2HKh2cKfCkvsTk3pctQMl2iS1JHYVPcquqtbyD8PEP
OiStwwDH6zlIsuIUuM9XI9r1ZAC8Pe0mN6ith9HAUw3LL8mA2o40dvuQoKgn
586JDzxw/VnMspo1FciktgjcsQ+Ww96qPFu3jGzt7Jh8+6hwreAju/29XkA2
LffySKuIXckTz8ykwmmrlY3yawTfO/Cu2n5nh7uSDyrDQ8bgcm+K0L4fXbAG
nY4hRvOoem3PVvn1NOiv2fyznqkTBJyeBE35LiKKWbxD8lUaCHxSsiS7tIPR
1jWGgTvMcLpxvYX1HRpculzPSVJrB5M7Yht0ns4gXo8zX9qLaICd2/Uq/GUr
PBUdnLMl/JSZr888k1sYtnTvLZP4Mo6d2z1tk241jMonrAdFRseAzmuh99y6
E/7wkAfz6kfRufnZgKxvNAjhFD5jNd8KlMa+iGp/CrLJM3pYn1WEsa3a2OFx
OITlNj+4yicM8HF+if0nGawyE94aa5Ng/EPViSrdTfAgfP6OoQsVSvKSgdGo
D569iPHyqWOG9jRxgyIOGtjWpW8nN3QA/Gg5VVe3HibyxqYaehQhTuRi7986
f1VxS/gwsxKKNyizf6AzAmMJHreFyEOQFVlh1wljiCd0xeP1Ag3C0b0qAfMW
uJm9Lps/bw29PBH+1OLCIOiL7z8s7D4K/kcOzVUfmEQ/mRp7IlP6Yen4t/M2
CRS4WbPxRT/nBKLo/nR2yeyDul9BY/hZKriunH1mE4OjVbIrSJcNwNsd+jeX
RkehomuEVdJnHJn++tq3Ew1AdbRi0b1zBB+yv7xrVzOO/ryqb1TwCoY6FdaX
MSuEP/pu5Cjk1ItalTgCtojFgv9viysGhH5QbUApDLLtqN7WyRv3D8PM2qfb
hIl9WeUw1S6/WYnyujYZcXJ/x5jKJX5UTeJYWgr+EZ2+i4Zn6iI7woqxcMdL
3ZJhhN83WLQY1ruAxLD6NmPjUsxaj5Nl7S2OGSqIGQY+KURSUewPzr0fhGu3
JDmFLoyCLqP+uOITKtLdqsSddTADkw537bIbxjGJFQHpt0NyqGj/RtZdpz+C
Ufnea5rE/MOqH8UnHm1G5/c0ly6ah0BDo9uxx3/vWazLeMIHm9E0pWtLMHF+
9W/GSbcR53fMJVHAsWRWxWdzCPZtjPDbwgeGrgSkYmOPuNkDdKbQgpU4h5Pw
ILSz5X/kTRyFh7EKj1IaqGgi/NPOo0LnYIdDlt7ffT90Q7QbN/FDjxW5Uw4O
+MLdo7Fjf+9lttfrg2YYHclesREMJ8ZlevF/Ynj/AnhNTYWK+oJR8LvNX+Xq
vWGxf2v2NuLz8x0LrpfXFaCpbzs/HMqMh/hihSE7wo8vngxqbtTuRqqnDMuG
hb7Cyk9uBSkCf/NzWHDz43bEfvF2bz13PHj7qGyZJPAuMz7jEc129N0EHi/W
R4LSxcAse8K/f7p3ItE5rwGRKOYrQZqRcDhp2KeYwHNVbz5a4GxBElIkpmFp
EuSFM9ZQ2smgcidOUmaFgi74ijvcahsGV+zG6wvmwzAfzTR3NZ+M3P1DF7gx
Mljve5/dcJYE8c2f2fjlyOj027dflYZEIIUj719faKvi3/9kaSvaEhC4ab+N
BJwJK/un29Nm6gM+dosii6gbxUaKIZhY1CmVlys4lhF/iGQTU4GEnl/jOrU3
FtrORbprEXXY3FXNc4/lCkq04KlpK46Aw5N7lHmWiD4yHnbv3o5uZDj23pM7
iIJezUz/65sOAwewWCYVpEVrOrLB7wcUHYnE+wZwOBf+eO0iVx8SvZ+WPbI+
AVD6zODdGRwuTjsOrVq0Il7Z/JlHbTg8yXihJC2ejRUOxR9k3iKE9b8xvj9w
IA9lVf2vt+PPHRqy9a1T+TD027By+xDs2qI4V8VMBlxPeJciTkalWy32M+8R
BzXvQ//ykPD58eQ4jyh6yRhlOaqSDi1nN0U2ErroPu/9d0JrnYh6m8v++7MI
eO3xYfQwsa5+/ksrP961oCPrDxj6LnyDYZztXPEUjvFIcn/+MNanMhhtlsii
nQCH/FyE9xDzT7oRkJee34o+FjWbnp3LBZnDrtT5GhxKlTiSl3K60c/5TR6d
P3HMV4rSKtFcAG4d4rNCooKQUjl6YuvHErDY6OeyPwgHlaBOaXW+fsS1HHA8
KtYNyFKJLF+J9Q5rtfIVx7ShOoM9bA34EFjeRUmyGiPQPXuhLOI5BVEDK291
JpCg3qdzywkrMpyXZH4yWjGKHm6xLLZSE4RxwfSVf/rzOS7aHCaENFM2pTwf
EwKTaeN/37OK1E51Oe0sjL4mH8szUuyGhfwU1g7HMXALkzbadfMastgRcRkj
1qlcydfl/+krmCXWMov8PIqWnJrA5zkFOFX9Dkni/XBuz7mxEoUjqOMLqbpf
cxD8N3J2PXcfxU6GdHAxfLiEThfurBDreoEpkiZuf/57D/JMt6jxeDmSZK5p
vFngh1VsV+r6e9/0jsqoMKBVgRheLVexW4/CPZ74Uqu7g3C7/8A69jQHdKco
4YcU+SM4TH4a2kPULdtTuU11ncUo0Jv0IZ7I+5V9gicEOH9hJ83fzJvbuiGN
fINtgtJ+GM/LoxHtRPxfbD2rB5+WI6e2j0m7Wn9hjH6J0u3VOCis0h72vTqK
TpJxgZaBYIiVs/oQSPCYD8ZT9kqjF8U+tF4qFnLFQr8xkTKJfM5S6z5zTtxE
Xpu6l275hwKradaz2mUc1p2fc2e3bkO8pSYWx+Y/wGpurEkhEccit/KEHqkZ
ab6UND1+6Acm+OpPVfsgjlllSumHcUejN51//lhkjGAb6P4MG1yGgL+H8e61
wj4U9h7xnt30AY5Kc2SPEXGyf57QW2QpQfJlvz59z/WEIENWbjMin0r6jzqK
itPRyeXncalPo+ACJcKem+CZtEPz/FdPtaGHKVHyXdejwPrcrj87CNzK8IAG
D28bchRwEdptHwVduyIf8BM4C30xkVW7BRUqx1bu9oqElsNFm8MJ3NxuRcS0
tQXVaQovnE8keLKu9e0Tgvc83386u+9JK7ohO2ZY7RIGk7pNvoR+gAy9hbMu
pBb0sjBV3prxM4xxP+PIJHDHtWS3h0otiLwSPvC3/v6E0UYCvyuAgueDmM4C
UaQoM5P0YbAEqCHKLLL+RN0tKqd9j+lFDZXNS9biFbBjoEVQ4T4OXlIKu3fu
HkCcnazi+zYWw5gyNyxGE76Vx7bU/GA/6hU/3T5e+QcmniS48Ijj4N2rh7+x
GUQvIw0+ULY1gvxCy9CN13SQPtRCyvAZQt4Ho7hF7r0A48cMqRHEvNZ5Op0J
4PiERFMdZ7GpBmDck/0mwJcONaycdtO2Q+j8qowbe+4jCPC1eDpA1MMzm2Uu
AYGX6Eu8wOValm5YITMoOr8cg8D6tjvQOoIKZHaLBZ/phcp7pXgUhQp15EvF
+psoKP75E5KGdDMyPP7//W9eKU+EpVK3irt9Q5L+qyGoKJ+d70gcgSPZ8pG1
W6iI9Kd3d8XbYZDvP6N5K2MYAhKKSBeqyajnnCWj5Clh+NOv+e+8b7B4F2jy
TRhdPMCRv3ApE3sheuXnnz4cu1LBpRP2uRTJ/shlyZeqhVK3gxJprDiM7g+a
fSt1DhXnCC0/IUeDJs/hb7sXcOzUxyOnZJLL0cMKb8vAY2WgUPBmr8cLHCvp
kb6xvrYAZSZoM3gE+0HN61uGVUT/BV/vkjDZKbQ/pq9jUT4E3s2zaroTdbvq
zS1rG9mMdHs4i4SEPkJK90L5ZQJvGtf1DN7bjMIVfkqzXU8BDeVfjidwHARd
hvNPzrcjqfYBnxdxSbC6T7dHcwKHw7y6LA3uHcjqmDZbWUoG2Db0Kx4cwmH3
/o8tvRVdqPQzya0+MwuY45k7yroI3OTZxTL9bpRvNiO3PSkBrN6P5fRME3Ul
l3h0alsbUjTeLfTxTTTc+eXqbraAwzs/X7lNSm2I/zFb5qRbGvhJ+K96U3C4
eo650eFjM/q1nJyRIVoN5dWy0zzqOAyV3p3GlvrRPm2Vd0bPGoD/1r30pEg6
aGAmuk/zSChoV4XexUPtQPrtL7RqQejZKU1Q7yUjhjuPmGyuEvoEE5/mTarE
4n3OqLUpr6C957xfqKJqCNp2e6+mGg5Fzz7XRexoQ7uturzsVvtBMJlJWdae
AhLHL79Nf09Bqpzvpc23kyDjRfUr2V4y7Dex3rwQNIoK1LIu65QLQGNA1T+e
Hz6UkaxiKISuiN55sDzbD+k2LsfhCQXkbxgxXz9hgvQFbY9qn/oOU4nX+D8S
enJTIgu+g6EcXe7+0dF46hXG2yv0wZGIc1knVW/4ZRH6ODfzO2mK0KmPVm7Q
uBNBtddVVNvBDD17JmQ/kklBBu3/64Fz7Om/yqoUUHV6dDVL3Bj2Qbep+YVL
F5At2Z+7OXGDxTe5uvUG0XCpZ/6DB5H/ncOfeXewd6PNjTnC3zd8hjY1Xa8f
BG+IXBh4Hsbegq4nc9UekG4CFbvLbZuN6UBz933sGTGM+oJfXo3IGMWUdOzC
pjgHsa9JUUYpSmVo76NWx1NyfcCheeWI7ycqbFlmfRSnQEFc6Nk7TRtCrzn+
u8+FffU3M44L9akcCT7o4rBNGAz26f3L2y+prxscQ4SR2eavs2cZUkD8YpHF
ElGfd4szpfzP96AFXq8NCiajMBfjFV/jPAjJe3qcikkjyNj+F+xbCAKjLltR
UeJcXO9k//o2pg/9fOLk3v73Pkzm98HL++OxE9LIxaloGzaosBhlyv4dvg6X
TtRMEnVO5peodG9HA8JlP4cWxOG+x7p/ekZIVvqYna0o2q16u1mpSxQWr7/8
d1/5Zb3zm2BbEcTU+nggCCRgYKb3n94LUulsY08RRbO+Rn5ba2OQ//+/B8T4
yjYaOUo2q5DYY6Tc+tJA0camPG0UB9sQoz4f/y4kG1B3+5t9GuzV/0jYIBzK
gkJZGbb0IpJO7ksOqweg9iVXAifiMJe8OB+asoRy7J21+IJFwPpGzb95Mlpw
OhU2b0US0/0vY2UpsKHVNFjfbABeyl8yirQeQfvWWMiDpTugWoT07/3Y069M
Fw1vSqDMzQV5zxcoYJYvtWvn4X5wlecVfN81jE5NLnhcFKQCk1uthDNzP7h/
CbiBiodRT0CByb4YKngFaLyvFe2D/g3WCbGqw6hIncFO9i4V3nduuZnv0gc1
hfYvfz8eRrUq1/fqUYbgMd52Sv/SCAiIfuEsOD+Kdm7KO1aYTwVjY908tcFe
6B742jIrM4zenX3j6rWZDscKbGTotc1Yfn/5RlbDoyjGzqnAj/BFriX3Ood3
ZWBPg794j80/QI971jtE2jbC1hyenrCndLhqq0UxDdqO2rIvbM98FAFd7TRV
ZUJnarm5yFxPakaXrJwbF4M/AcNnUGYm+LCTSebUQFgLYvvdy+09HIjlDiWK
nSd0i+6S+Uuz5RIULq3tLbrKCyGnP6z++73/O55bOjFbkHjhYDxDXCawtFT8
7u4l9OdiXmH+r250J65gMXMiFY6YeGLtVOIcUSka8sT+GnjvK+EWToVKryuK
6TSi3gyl7HuX29BBsfAtjHgzOFYJp5C46HDyWuiO1WcjiC/uMP/Wtn5Q6jmw
IOBLgWWdLDdWDQoq3bt/zNU/Ag6wX3+2l1jXucSDKvc9/5uAPQAe0DNK
    "]],
  Axes->True,
  AxesLabel->{None, None, None},
  BoxRatios->{1, 1, 0.4},
  DisplayFunction->Identity,
  FaceGridsStyle->Automatic,
  ImageSize->{372.799999999998, 339.2},
  Lighting->"Neutral",
  Method->{"ShrinkWrap" -> True},
  PlotRange->{{0.001, 20}, {
    0.01, 6}, {-301835.373313844, -53184.089246447955`}},
  PlotRangePadding->{
    Scaled[0.02], 
    Scaled[0.02], 
    Scaled[0.02]},
  Ticks->{Automatic, Automatic, Automatic},
  ViewPoint->{-0.13770878388117225`, -0.05770288955128744, 
   1.9944188796186726`},
  ViewVertical->{0.010188945308526572`, 0.9995092556415729, 
   0.07405375076290313}]], "Input",
 CellGroupingRules->{GroupTogetherGrouping, 10000.},
 CellChangeTimes->{3.6887196665559797`*^9, 
  3.689067212088604*^9},ImageCache->GraphicsData["CompressedBitmap", "\<\
eJzEfQd4Vce57XlHEs303jvqhV6EhJAA0STUGxIdTDO9d3eDe++9xHbcAYMb
9k1y4yQ3idNzU+7NjQs2Nr0KEPb/1vpnZp99DiLBzrvfO983u8wuZ5dZ668z
O3/W6gXzlsxavXDOrJ7jV85avmDhnFU9c5etRFXU/wkE/s9vUV7oGeCyBAJu
0lnwayk7d+7kgvTiJBAjO3bskGeeeUaeeOIJufLKK+Xo0aOBKN0WJR9++KHW
/elPf8LagQMHMK2trRX7CxTb/Y4dOyZLly6Ve+65JxC0dT//+c/12E8++cQ7
3759+7TuzJkzgQ5aF+hsN7H61ltv5eXhojANcrUBl1pxYysufWOv+eabb5a1
a9fKggULLnnNKOa0mO7atcu75hKdNpSXX35ZFi1a5Orl448/1uN++ctfeufi
PgsXLtS1S1wvH00M64K8wDa6NVq3+n6tvNvAkfYu9U6b6zSKZ/EuUKej7FW+
+eabepd1dXVa/80338iSJUvkwQcf9K7ymmuuka1bt/qvsql9UE8++aS+mPnz
58vKlSvlrbfeCjT23QF/vKrIO4jy30GgdT11zTmN8l5UU3sjvDn39Jt/mxvu
qIsNZMOGDbJ7927561//qq9y+fLlvMEo+zyee+45fR6vvvqq/OUvf5HHHntM
bw67BswpAldE7Praa6/pro8//rheGndtFPGeeDm4zOhv/Rha/cMjGto6nt49
gYbeM4v5F57Zafu47r//fn2xvNGrrrpKjwMaou37f+qpp/T9c7N7/53MY2pi
r821qIceeqjeFtXQnsrfpO3jMvv/P3xerf7hEY5Z/E+z+bdBVl34nf8zxDe0
zzgCzA72wYtuxVHr/8bN13eEYhCt2PdAuL3ZZbarFpz+NfyZ/DPWbljPZbj3
Yp+LrcO5M8zVo+7/zf1e8oiIuka2zt9QGtiHwv1cXX0AbOEJm7e/w5MJ6jka
+R+zeys6t/VF9TSY/73Hcbl1elfN63lOIQH8QPgzuTwEhf6FwjI64g9YN+/S
9/5tG8//Ut3FfKPPY0348/hn0rmBrbP8qWsx9dTV9zzS/z89hZbmPeBmm3Ep
pJs1CX8URq+6SPrWJ6gbeqd0DcRPHXPruYgptu6yAPMv3+gluTuiTl9nk3B5
HnogEcIn1Twfp5nVJ5kbeVfgGMz/XObU8wxm/4Mr/S7P6ts/g8gjLtJ9W0Tg
nXpDy3qkkRK0VV87eSeNVFa59pN66kbUc9P/+s3Us/USdT5yNwwXtLfov6C2
l7o7P/bru7s8cwR2+1++Ez3CMZe7Kt6Tbmgfef1NIvbk2of1vImZ9fxf33/h
Co3GEe39r4VI/Rd5hT2VH0t6woR6/mN4PVf/j6/FEL2ePVwlvuhCml7qQuLr
+YPp9hZdw7JmePSlT9+snrPodLvZRc3pf3q0/1Xq0Tf6nrXPSP8Hp2p+qVNd
712IfWgh7F/yZC3qeWhDbN0HH3wg27ZtY8EFYqrn0SUw7Ev33yEvo7yC8sAt
N9m9eGQTuWv7DfLMnbfIS/fdLvueuE/P8s5j98quB++S+2++SV64+zb53c8+
7HGpP7J17jE7s9+3H8sXvgfh3ChNLn2rLeu5VbVpY/Qv+8krj9wpLz90h7z4
wO3yzD23yo+fe1DG9ukoo3q0k67Nm8jQTq1lWKc2MgIlvWMbyejYVmb27yXF
qd0kuVNLKUjuKr3bNKU7SFKxntShhbRt0lCS2reQzO7tZFyvDjKmZwfp1fIK
6dKssXS8opGkYJ+0Li31mB4tmsgo7JeF0h3/179dS9x0YqvmmCa1aCbtGzeU
AR1byezkntFS0q0L7iWxeTMu6VpQp02kqmdXadewgSTikNIeXaS0F7b3RunT
VbZVlcrLt98m9914YxvedZB/HJSEds11CWdshz9JatOcBRswNRsaSHzrZhLX
qpnEorRp3EDaNGnALTFew8Cie0Ev33G7XFUwRZJb8CTlPbpALvNysMQ6Ke/V
VbI7tZOk1s2lqm936di4kQxs10qf8IbqEnn8jpsb2mbmawf6w3rAbdvz0N2y
+4G75I377pRlJQW67cceCJpeuinUR+m6ewM9c2vJysoS69mTQT1aS/tmjWRo
jzYyul8HuTorWW7JSZOJvTvp9gndOkpu1w4yDmVsl/YypnN76dW0iWR3bBeU
nI7t8D83DUiSHQOSZUHfXngeYzu0h6y6PiVBNiXGyarYvrK4Ty+Z3bOHpPDZ
dMUr69JZSlCKO3eSQpT4Zk0lo00byWyLVofCbWXYrwKlsltXSWmO11TdvVuU
1HTvhtaSivPkdmjvSrTM6NEdlzEeqxNQzBqnZtcJtr5/ixZRMqtnjyAvBnsM
aNFCL4trpi5aJnboIINatpQBLVvIwJYtomVur57YdV6vnlzlHDvN0zqud27U
iLvTwaF1PBRLuhbUqe4tkzp2cPs2sNXcdUirViictwzK4FYtcQbuxcfOtRhf
HZZ0ze03COudzL7Yb5DuzVN2Mv+Cq2tJJAcsBABKKIg9W1zhvXeFeWeWttKt
WRMZ2bWtwUK0dLmisQxGex3YpqVUThgfZxqWIa7n7rxVnkUB/6Ehoe6Gemiq
2T9vm356j7a8TGy9+OgdHgleVV0opYN7SF5qV5mf2U82T0yRkv7dZEJ8Z5k2
uJckd2whZandpTixq0yJ7SKT0WSJ4arY7jIvqbesTIuVaXE9ZAya7c0jUuXm
4akyDsvbhybLDYOT5LpBiXL1gETJ6tBWtqYmyDaUq1Fm9e4h2e3bynUpiWjH
iXIDyhzUzejZXdbH95Nl/frI/N49pT9aAFqkVKONVqHktGurbbzSrk/t3hWP
flz79jD8pvfoLjNR2ODYuOb26sG2pa1jMloH36+2HJx3fu9eUgBcoC5KFvXp
BbOIrWRRn95c0zLFbNa6xShXoSzp21uGtmqFv1zat09QlvXtA7oc1roVl7yC
HaS0a2dZjnsYjm0r+vWVEa1bRROo+J8RrVsrZF0hDNNRtzq2n6S3aS1rMR+J
eaXy87q4fphyfW1cP27Df3PaQKHLR+C2Edo4Jtp3CJZ0zR0y0nf6UWZ3bo/S
zVHev5t/WYNpjPcv3MaCdbstCtO+uOq+rEcdlqJkVT9McIdRsrJf3yBuvQ/2
Mw+hjyzvyzVOo6UYBMTz1UycQNZtbFsp2+Tue+9U+FRPmOBUQ1Y/smO78rMx
vXpoXXy7ZlIW11VmxPaQQYBSWusWkorCw1MwT4Z4mNK1k0zo0kGhNrxtaymB
CFmdEqtNtk/zK2R+fG/Z1j9RRrQHLXbrLAXYf36/Xjqf1KWjDOeDLCmSvffc
pf/Ja4j26R0v3X07ZZ6hgUBjI//wv/zv5FbNJaVVC+mAOl5bf5QBbUgxnRo3
AoYHtWnFJb3e7lc0UZE2HlJgSo9OsrAwXz56/CH56aMPyA8fvk/ee+Ae2XPf
XYEG9eg3/utxdfmeHGtxaa4wqn1XP1foTZblj5cBEFvpfdrJDcX95YHqYbJl
copsm5gqj1UNl9umDJQZg3rL8K5tZOHgvjJvYB+Z1b+3jIe2MwZaSkV8Nynp
11XiwRUVfbrJ3Phesjy5n9RAVs/o1yNarh6YCCk8GgrQ1v4Jsjk1XjYkx0lG
uzayPilWNiTG4RnV9OgGzW0zRNwWlK2J8bItKV6uRpkJmsBWbX3EJQXFHMB+
Fuohg3Q+y8gdmROiAZwzv1NHPKeFgD8xbbAMVOO9EbYUi4QwobscsCV00ZAV
p8CobfkNtOViSQvxTDoCBoNAUywa6Po43EJ8rGyMj5NpZC+UTVjenBBHmAa5
EOigEGTVloR42YqShfVtuMurExNkdo8eSmbXYPlalGwQH+fXJiXo3fHOrsPy
9SgkxRuSQKLJiUp2c1Xa3pScCJVkTLt2ciPqXeE699Hl9u2wV5JsR5nfqxfr
o2RHchJgPxabtttN3B3rOCXW0NS4bUdKkizAQwSfBrkS0APdYXbXhnooz7w9
tM39E47gPlfYq0j0irsyznN88zmqUeA+cUwO7uJ6e/csfBKz8LTYBq6zT6wX
8BTCamPFxkO3b5dhXVtLWSzeF0TXKDy5bfbpz5w00fr/GikEHr51OyQ43i20
3qlQN3kN/A+cJ8bqezzlgsp8ie/QXCb16SRlfbrIaEi60Tita47X6eVByiUl
BvUxNpLeuDKIrFCxilafK1R3iOZKkLoW7pd1RuvqgKeajeNjpCeOJ2PwKrs3
aUzUYNtITKMlHQjqhjrOR7RrbXUTrEGVsPvKAkg3lu2pSXITCpdnQ/jeiOX5
WJ7QqYPcNThVCsCGJd07yzog8v4h/amKyviOuLRrUxNw93P69JTeTa+QSjwc
mggrgO8yLvfuKlsHJsjNQ1PkvvQBsjY1jk8qvx4tpuWlmamVZSbe5OP33yKD
+raRpG4tJBbPOqtve5mc2FnWjE6QGyemyQPFQ2RTdpI8VjxMbssdINNTekpF
XDdZMShWlg7oJ4vS+sqVKb1lThJurkdHGdutPV5rN6Xb2X17ytC2raQCV74m
OTZG1ibHooWtBRtV9ewmlT26yqp4CHAgvhzikvPVEKtrKI0pXuMpK9fHx8IS
VMgnxCozoUZZZIhRKlXZoFbhNImr+lKb6EM9wmMcoyi0VlZTDaCrUXJAKqSU
IP8Aeg5ZxbHJFhRtvGiYUMdBIW2VQjgnjVxjKQOtMMgmGGihLHGjYi1J1SEL
b4U016l2cfnmFFgpqclyK0ouWultqSm409vTUvDqr1KdqJfcmZaqer+bL8Vd
3dU/Ve5GuQdlItSue/unBeW+AWlonLxBiH95YEAaNbKg3I/qBqqcYUmrHxjQ
X/Kw/uDA/kF5aGB/wIWPgyT88MD+WkDhOmcdtgW5grM8PHCAbnoE80cGDdA3
tIqbsYKzeJtQJnfsqNTtdsU2s1uMOQonZvUj5oxos/yHaMmzf8ySx0N4fU30
+nhnWONly2Ts9iBu4wEtaXrHK6kX8W6v4KOQbBjoj921Qxv32nklUjqkm6zJ
iZfNo8BnI5LkliHJRCGeN54k9IS78HzvSkuReZMneybyqtlFMqxXG1k+KlbW
jYRsHA4wDAGaobtQMQ3yKLwr6qxOL+BxD96xXdZML5IR3drI6uGxsnlovFw3
OFFuGYj/5EvBi8Mt81XyNfMCXB1epdpZfJvmnbbUF8c75BPgi5xkX+b97gnY
p8KXyif0EB4qX9XDg/TZR+kTbq7P+1FbHhs8UB5HKejUSZ7A/EmWIYPkKZSn
UTYAD3EwaBOaNQtSZEfR3LW+DGrTKFiDGWz1V3JllTUYylR/LcL+TWAUN5PC
Lp1kCkpy8+ayJqGfrExAo0rsJy9kDJXdo9P5xEKKVOt/5huC0l8GA2dGmlw5
oZ8kdGkheSldZFTv9jItradM6ddZqhK7y02jU+XBiYNl9dA4uWpAX8nu3E62
DE6QjQPjZW3/OFmZCgMoGUZ9Yh9ZAO10bmxPmQgNNhXaJA0iXG9QFsf2xk0u
ju0jV/XTgjVMoc3oIu5QukCzDGk4Uco1w8EvI1RfxzSoqntjJZuRbdpo4cPq
igOptOvO9gA1D/DQ3L70JtCTQLOjBwQLjxsF1iHzZLVrG0UhGKTagpdAcU3x
OcYWiGZcAMSgkYgtVAqCWeQOlDu1pIbxCBseGbIvxA0bGBvb/aZx4URoXmjn
Dzn8m4ZlWtKggWoE0aqJbdrU36KCbE4ANRtUEcj5mSGD5dmhg4Py3NDB0FxI
rJtBstQISbZsV88PHSzPDxuCf3wB06bqZHlx2BD5vpah8tLwoUq4PIbLPIZk
zDqsR8nLw4fiCdI/8wo2vzJ8mLwyYhhpWXd5Fcu6zcyjWQG+YAvmJlcid+ec
pyvXVo8lkF3oL4byT1Uf4pW8bK4qyMuhWZVgLu77elOYRvF+cPzknh1la2Gy
XJefIjdD5b9rLECcNUCeGDlIirt2Dsr33JNqKs/yweEhjunZXlZPjpdN4xPl
urHJcnM2jhuVJg+NhAoARPFpYt8gnvQgHMbnTkk2eXBnWTI2Vulvy2gosaOS
5bYMvPL0NHl0+AAFqHdYlPe6IA/NGp6Q7/Vp2QjZu4X/hmW3zc5xm6jFa8e1
q3MMN4IyJKgvtqG+OizpnE2Ar/57WA+99hh97d/Hg2R5yTxgbLs6MR7beEqa
tvrwzQvDttcwbQJx3kXeSB8uO23ZNXK4CmL6N2glTEf5ICszKD/g5IdZmXgR
9Gm8OXIE3lI8bqGzGhpEGmlgRWFBXj06VZtLk1QLS1JPPHCLrCtPlomDoND0
bSf5yV0ko2c7mZrcQ+al9pbl0Jlq6OFJgNUGMqKDcsfgZLlhYJJcC1N5ep8e
ktkBfNFelUwZBrN6CEzZwa1bqvTr2KghvWRBusisy47OtEGecy3a+uRaaQFH
RZGsAn081uEzdiqRM8BWW4NL1S6IANI5VVoyUKQ+xJZ9tYUeG78zlWgmwTxS
M4gGApUfo+xA6KYYZec2lNtV2QEdgR1JSBTAJCMISOkHEqLKdp9KOVVZrGEZ
LVNw91NAMlT3UKLofMUT4CujtKHcCbKBqNwKqOCSRGwoVbGk0DQ4ToIs41EV
uobXjpPzhskG3FZBgmB1lFZzV4gwnANrUTJVN9BRVm3Mz4B6d9FAb8VNvpc5
UhsbLeU79Eb3jcqIkvdHZUCNohb5wagMr/xbVgaoOCWKKmaQa1FsnwFd55Ku
aZvF2fmI+Li4jVw+Ry1Rbc840h7EM3LN1DVQxQbP2/tnLuMkQV5QFC5tZBSv
GOAsh3m1dmScPDcJoMsFgLJHqK79TmY6TvZ2RnpQ3spIByHszUhHGSF7gJyi
3p3l/kkD5bHxIIexQ+SlbFBoaqK+cWzHgcBXUHZjsbHsAixpg84d0ltuH4fX
O2aAPJ49SJ7LGiIvZw7jww2YfWN0XwdlwrpS3xSWQG58JQ7iN1hdeycuZqfZ
T/d/3S5jHtTDrlB/3M6RPGyEFp5mt12utKe8QW3JBAZ8cUyMbptq9yNTvJkx
wprfDXT/MrSwpwYP0vkePJO97jG1UeJ5B23hXVvY+PnWQD1qvlKJpcr267E5
8ttxY+T3KH9AoYXwk+wsPYaShm3cOa/9HqiJlp1ciFS8EHt4DK1d/Tw1UaYM
6yZjUjrK8F5tZUpSFylK6CpjerSX/u1BHh2gh3RsI7P79ZQ+zYzTfULnDpLb
qb2M7dhecjq0k2tSEmRLUrxsgFG2Jr6frACLUB2mIaaEBGKa0rmjonWxzzhb
gkL91zPOVL/to17dMhSylIucUL1Qf09crAoeZaL4cCaaYT3T1I3I5Oqw8Zlh
dIvUx0KLehtXNNfpBHDX5lQio4fTrBiiuvaDA80Lc6bQQ8ZQMayJ4pRptgen
TEOsqqB8TgXhYFVyNHJkJSDvgQqOlXSeZOP9Q67J6yhOqjknlPPOuzZJHBKT
aHa20aV7DY9kBIwr6tNASI4FDEOQVppog6Qv5d9Hj9LyY5QPs0cpA8/VuFFL
4+dQD5aJE7GR8h3P790Lawt69wrS62e5eIGGAOgPxDRo97F7c193RCgQxA1m
N6DAehCJh9+Ny8EapzH6eHVfXBLtl9+O5bbf6JQY+vXYbBb8668wbSi/GpOt
cvCOEanyk/GjNTDxS9T9csxo7POLMaOD8vOc0aCl/8gZjZIlP7Nlep/usnfS
SHk/N1PuHphKoOKAn2ZnBYlLWFN8OD+2D4oP7F40GNp5r40fLnvGpsu+nAz1
j7rtP9JitQ4leDz/TLZZZWlSu6N70jtp3tC+2cZ3BrLWAoHCthtQ+oYGM6OH
ajV6vhnK/plYN7IFQkhlD54F5dF7qNpnT6PNgLvp31AQd9SmApZX1mQzZROe
aU9pLg1CGgV3onfFy6SAxkPUZ8139sfcMaqxsrn/feJ4+XTSBFUyhrVupRQ2
xadRudya9vUEey/irOY2LHHvbTdJQucWMqxnW4lr11wS2jbXkEBa25ayILG3
rErpJ1vS4mUezPSr4nrLRHDW+E4d5NYBKbKjf5LcANl0TTJ4K9HyFviFF1gM
PZjKEnmKrmryU6mN4q4ynhDrnh6hWDe81A92WmvIh266TpuNHDUd72SGOpfj
L9KObrRuWLqErrSOYtpv2zG/BfxER6Uz05xW5OMj5Upqbmxy5Npl1t+z2mpw
j8Ese3yQMfA9PrJcRCWd3MT6ArvsuBS6t2dsvaQaN/XuJOUi3kMF+MaaNzq/
zt7PLiuGHRcxkui4iI3pZuvqIkdVd++qddTGHS+9b/Ugp7mwoZGPfoTCe+cz
4DbWzbaQIvwoIIFI1TaJWWA4YPDcktD2XG9snFz+CA30V4YglCxAG+phB7Wg
hITvH3LHBDVi2VAjk3/MHSv/yTJ+rPwJ5c8oEBP4q7+MHxeUv04YB/78rwnj
tMEzUkmO/++JufI3FCfbbKQyyAWoDSus4u2KxrJtTA8wWBGKdQL7yzSoR0nJ
3Ya29oKj9Dk0kP+xf/W3Cab8txZcGa6J/ot+veXJYYPUlNRLDrTGLYzT2+Dt
/Mne3h+16N1rq7h3WJp8NCFbpSPr/mCf0O8MJUNdyQkq87b3mJeszAe8APNH
1DcwAOs5WvfR2GxlXr6IX2DOF/RzFApQNl4uz7Pb7D5BVuLZkpvNOx4tP80x
75zKk77/HPf+QeU4D1jjQzIt6RBNik2R4pTNn82cXMXTzevVQ5sFr4IinZ4M
3hgfBF6oPvxPJo13/mKjexVFKFs0BTtcPnF1l9ZNGkhsu2Yysns7KY7vKmVx
3SSpTQuZHd9TliT2kXXJsTIThh/9i4tjoSjF9pHbIXzGQdnanpakYXxDXHHq
CafSQTB6MTUU9W7jqklQ1d3UMgny1gMZVteIs4GwUFiGdU5vIkfNM7kfxj0d
brGpjnS7kT+e2/p2zGlh3Aes0u/7kHXghlxEAzz9iHXWuatzbiM/bcLt8AV9
zziAQlxEvsHtcf15q0NRb+LyS6hzvPqGz+K3PBS00a9d1nqgOvUGqGw3dlE1
EJft1CPKRgrTIInICMMGyk3cgVzFZXITdKQgJV/A0JDXDFF+RipCu2IbYxuk
9Oec2xwNsb0RBYoUj45CVES0UK0iVbF+odJTGDWRk3CdaKngJx8fadulev2U
UTkt2KO0PZOelqrHGuwQJF0EWhhn29Ah2nSs4w1kMl6F9t/R+D9GIW8RCJ9A
iFOQfzp5gnw2eQJOpNkHEBNB2Y/1GEwnyuf+kjcRf/4FpjFyIG+iBnQpobh8
IG8SzvBl3qQoCqwYm+zAPchwLvWBUx6xyngoAl7GQ1/NeGitZMv8B8OqDbX9
60XqBZsb+NjcEPYBT4JMNH0Ex/FmyZokajLmf6HwSVH5/wvZ88/68PiAn1bH
+ECcAo85yCo0DkqDP1rapBHBN/N7Co7fecorXxwV4iAlMVj310qBRs8kZ1Hm
sXHyUiir2SjpTnWKL+e0Hfjy+E5slEO5qKQeJarT5XCRSXLtq1bksB5twUVt
PS6qiu0maeCj+XG9ZEVCX8ls30ajljv6J6sCdeegVLkNStTNWB8D4498dDXA
R2IhH1XadDe+NAd4KkQ03AhuEo6LrDtlaI5xFQU17DxUXa8m4G5C1nwm5Bo2
cBvqMjoQ2uVkEyfRunt94TDy0IOofwT8Qj2oUB2TgzyltNg6nJ+xAY8nrS7E
OeuIBepATm97PT1kf9Hmet26iV+2Hsoy6wpWckkf7tmYPtsrqAp7ZzXJqBbt
sS4FzqkO7UO9U/eoV/vVnHvtLbKeqtEHVnenOsR9rIPM4xdNGACBBLp6VMJN
1JDmWE2JuzH0RnaGCaXy3LU60swfDc3oOuS8UtOv7X7OunXUQ12CoPnreKty
NFJVBRjSXfjiuIszgH38Qyj+3fINofqi5X1yELdx7uSAn4MMAZCFGpJ79D3Q
dqYXE7U6BxsBd+ChQDSZiDzkSpAUpKQ0SdVlFpIS5tgZpISTf5k/Sb4yBWuY
Gg9ztHIUbXK7sbEc1D3Y2kldZg3TRqzS4I9hsmjDZJbN/OlbfQFOejt4uKZw
oZBleaefaDHIJyPzSfGpkLieHzbY0zg557v4T5LQOIoTI2LYPNi8jI+crvyG
KtmN56W3sj//c31xkTqXyuvRcDpfPqt00OhnXkIXTaUe3a2dVPbrpglJA1q3
lMUwxdLbtpbNSXFyHUwwxyrUcG7tD9MsLVnzI7JhFtGxTGczw180rcAguAEY
VrgBQpd5PWQTQpR0Qaow3ga6FkbIQuvSuSXFFeP68asrpAxqnlRD6FRWky42
VlWSR21s+mHr7smzoW3SydNo/M+BStg0nSlUbueMUb1oghmqypBqvmfphBTx
uqUIZvI4mqB64Thht/Vgcj+6eCgeWP8OOQIqCK/7bsMRNmScoDzwb9aud+oK
5+QJP0dQz+XLp/5B9xXvi7ow9ZMPjXfC01moy5AknPpG4C+yBLHIirbfWM3+
l1Zz55wi7rcRJOHZSoGOaq6ahjpWJaYTk1zmvqRfyxJqyxgayEXDN8ts+JTU
f7GSmhKb+7Ih430EySOBptqmHVvwlZClnULgsOTUe2AtqGQS7YjDqS9BWL5D
rWZjNk3QTUwyVc0miryheoziux+XHJ0ECTrdFiSbRJMtopVEDFs4drEbDuoi
N2DJJb41sXuwNZB0LPnEWFryn0Ypy/ITr5VX4vQrq1pZW5PmJaZmtxE2/Mz2
SXLhs8SbsrpkLxUcbEfUmdne2R7Yvph7bzM1K+rRRLpePmf01vNMiYcVE9dV
sru20+TmGbCCBoEzhrVpJWvj+xnOSEkARySBM9obLQR8wfwqJjYzASerXVsN
j/vNnFCQKl7z+6hx+NUKulkmdOhAtcEkgsQpvFwyCEUyk+n9VOEsFnp5Epo1
U63iGetdYZN/0npdqFEoVQw1VEEJRa2B8CbXu+AGtYvXfBqF0yb40rnP3hD8
ASP6CxP1lTi409Pr6IPmLvmeWgcpgWbwT6BCPDgwTSFKyFP+02T5sTOTPa9h
BmjF7M/XTr2B2ihTqwhTaqgKeWu8O+qgTvEfdn9uJ0VYEyRIjAZiQ4i36sSv
rZXjVAqqG9zHOcgd6h3iifI/e62yt+5PtmBL9aHfQrqP53Ek3J24JGtQL+H+
yiiTxjMeP9RoEg7f1ufVXus+ddIXp+SpuO72tRShEv0LtWgm2vSBobr+uccZ
ZvkLVTD6Gt2jieoeX7piAc+5j0C4j5IIsW13i1BHlAj8NKCqRiPLGq7ezvWQ
Rn4acoz1pbPG6q0zihLvheTNVm6uyShRX9hnYDxK45Tmg6TnQHN9nS1jYlQF
JCI452vhq/qbvo7e2mKo3DJmsXhKPslgaj1KSLdvo4TcveNGKQSZlMGcqerX
XXI7d9B4OVvystg+hlAS4+RaRygd20MBSZYdIIQbQQzXJ5v0j55Nmmieqc9/
GzB2SiP12dJ/64jE+eyZOhPbtGnQGqyUuTZRLWD8U02tLkHTZAAIY6Bmdjjr
SHOrunTxVOHnKdMACRicJdYLQh55zfLImyNHmO5Ec5UCGJB906dFVEVqEJYW
eKHsvnEfHjyNJkp+Z1nQGes8Ik6D8DQCwJwOHD5ISoKPIqjgQ2u5+PenRkCM
UzWlU51U+Scr/X83zng+3HmutF4RmiTkCu5H45f4pr3/P9ZWJ+7/NN64K52h
/HvrvSOP8Bjuy6fI49h4P7Hqs6dB4BxskDyP0yLIFdzPBeJW2bSI/ZYM/Hzi
aSbWMCExODJQoBMlbXWVHOD4xNET11WfMLs7A0Sx56TBAWuzKM8YzgkaA+ZV
zXbxsUIYEUQQSRi0LyKRoK7HhBjIltXaQ8VpLlC7w2gmLvRP3LGh0XNeVU4K
/fUke1t9LV1E+RxANM8MhfCR/BFvj4KEuiloIWDvkz6kVvpYTdAuW5sKXcls
hkyuIEapeDKLhwYylx8fPEDjOHz1rjtJdT1aSo9vo6XEtW0uxSCVClg01exi
AQ2lo+3Sxq5UfCRKKskJqpXkglRUQwFBMGBLDYVkQi3E5d/viAhKM/DjyIS4
pHMjr2NHLyUXqkeQuTmBW1Qa0xh5zCroJpZjyIT+C8atyGHUJFwc2c1dOpsz
XHxsopfiYjPTbcyRc+cLddoG+TpS07h3gNGS6AQlJZD8aHh42oalmVn2XZEy
XOCQ90AZwWjDkzY51W9gcL+51mn/UQRFuDyC79nkNKfAOor5tS/OQ8r4CyD/
3+pTy9XGR7i/aBVgQw8hdYPXw7lTNXgM3YufW7jDQoigB0NRlJWOVv5uaYWY
J56dKn/AYjuSXkIWiuEJ6g/cd43tvkbN8EsLLnc891th/R/OTuF/GTmuvggc
FmhsYGsPdsLbOUgOeAd4xBCO+3BmmWQ0E5+qYYvv+CjHESGNIsIyAgOsDj+c
WLIGTZRPG5oYiPIZViE+sW6dgJprShyBKzwqdoXvme2F4oxikdouRcYKja3R
W9Rcn7troz8cbWKP5Jjsdu30fVIz1jgoMMP2b7llWj36Ss9vo6/Et2kupbFd
pbJvN5nWp7v0b9VCBmq3yF7q3VFqSQhRCzuz7MD8RvboBCacYTPG6iMalzEx
ZDwUkAlkBY2ce2yw/sEQnZgkcHKH09g3xccFijyjhuHiZ30uUS8lxecOdWFf
lyK1y7eN9aQLl/fk0t1cOPdHNu3EpENkeL7NDyylfGh9FzRcnIbgxMAj1ofh
nJs/saFgutedMfKEDX07y+E/rTufFPN7zxoxzjK/pkK4L/VZIYSl8+kYeghZ
NHxNpKG/4hiqtYw4UPszgZGJnl/ITw9/tdqH/xhSAGmFbZqg4XNm6D2SHpxV
5Ghlv6UVAtN53Ymi+uhluXWM+GmF/0VKYdLnQQd0nMuZMftD5pGfVnS/10cM
13T1NzD3H+tnF8cszuZxqsrB0DwQtDZLBME434rTcvymjJ9f7CHWfRvtt2I8
xjGE0kC7FvGYA66Yy4wyGgcoxAWt3LV/nueZetal3NSpY1pC1JKB6xqqmGH7
p++eDgGNkX2mMTK6zig1CQsKfrALu5y14/gDVI5XFhaoH3ZGPdpK728T3cns
2k7KoalMhaaSBjphRzLmTbFPFNsAxcgmUgq0EmoopBTOKWKphzkfyTgb7vWb
Ny4pd7LtbkJVjFn/Ls2EvOH8np5fDsYNLpMUUmpT92kpM2BEuvBnsVVbdyif
0zvWnfm2L7ONGgczoOijUQqxqUhqeGTTLcoErSv0NlySlt8oeWiAuWSXCbJA
I3RMZGiidECt6lG73YVquR/96nydypIMDrYwsUIgmIKeisfTlmmcZ5Ot4s/W
hllmhbpFYcC4Kpt43uK/Tcj1mIXM4GwYIly7NlEXbqoNkjoHn+CnPpNmqSUF
EslnAPgXk9WeUD0/MFiBc8Dimdh3bg2Xn+U45CsAhvxxeMpkOYRyKS5xqoaf
Q4hncgiP9XPJAR+XONfJF5YPvrLHMbzGYzj3eMTHJX4eUUAbuuCu9KUdyp/M
5X/IIjEei7xm3alr1MQx5o87xB1meOSAxya8WNs9xBHJl1MmKZkcmOLIZKLH
IUYNifK0q8/zXDgqys8dKiOoejh+dXOqImxwPwCnvIpXTX8BscdWRiBQFi5j
ChBeho3p8I7oQnBWUcHYscols+pRT/pcDpeYsZqaq5rDjuZUT8Z1bq/pdPPA
J0Nsihyv2Y2OcI1NHwG5aapooL1m3tK4YdiFHRjVsOlvuiI6TYR4ZAgmLFrr
smUtZ3zflx2rGiDdMR29XG8XTfUnntXYSIgJwmaEJZq5OWmEDqgPI5PKjBFj
8smaesrHz3NsmlKOiaDSQ/rbcTleDpl1RQTJATiM5gb1jj/YpKlFNj/yaXuD
LjfDeic1PSPQyMT3QJ3PWWvmKks0JAnNIoMMDzTzkKjhQmsEhIyZXOtkMygn
KaDlod1Sc26sWoaygS/E6LQJa2wAFpTNTYxvgBLdsof+p2UN7ktQgSmiCX1c
Vn2k4YDvdndkcQRkwaNMfr6GU410vkiB8MjC7tvKIxqL/jDlwzka/D6Sg+Yy
df+1fsXDEYQDus8z62kmlJg+M8g5VUwQua8XUp5ogy3qv1H9xE5DZEHnRr7z
nTofssaV+lkFw7BCdBgj7LdhKtOxzPi06mOJ7dYxSXixLbCds+WtsD6w2dC2
CScbwZldj6bR7/LZoZkZygLswLE+xoMZZvfpoT3cmWNDCcOHw+R9GjD0f4zR
YQ6YQN6kXufpA1bbN+BSp0BQuz8keJ3JiAyXG+b3Ybg8eadRkHlSmjf3fBX+
fHiXAB2Wb2o1Cacx0EVKRcfklmp+qT/JwuSThidx2QB0Q8+f8QebUUnQWyMk
YFKIGnnZE3+xGRRO9Fvm0zQJk7YU5c+VsKpDQ328zkAh3F0fApOfReMjyh+D
sAKogQogpwRQed1vjI5oEzBko9cwgcLhC4vfFYpfjxoaEkSBRpYZjHxfFQHx
tczsAkYNXBuF6QKrLDx9VBBFLkCjIKrfsCl79SLaHKJnjfIxjl9tCKEyZHIc
tGYOTRVevDpEfPBvUh/8w/yq1kXqh77zbxroR6tSyz/mHPpAkOgPKuijFf5f
gAa+oJ6Qb72bUfrIqMPQZIzRaXsNya60/fJY2NI/neyl0Svo6XWjLKRzkOo6
zW0OZ7BDs8gG6PNjS6Zdsc7kd8ytRxWIvXywd5R7t98o2V3aqRrARNW5fXvK
wr69bCKeSTplXJShV3oleF9uKI5cM8SGZmhNNlESlfkFdvw0mE3abw9Pioe5
xPtydthjFz3ti6edyHVUqm5dTX+7Bl7nTh7F7i3TzUANJlYabQasaekNkhbU
HnPR3tBVXscWTZvSviqmdwodu/Qamgw+TqO93kL8K6g/QcI5ShMcopTwluiQ
E7YjON6mC2by+bxgPIzYRvRGhfIPJhGtmFp6Z3A+WnHMt+ulIoT0yS/83jCV
Wp74ULHzuobn0GAbqISL8cQ3D/7SivbGipwGXtt2bjYLxgYKRt3J6333lQes
fhZQKn5xsUcIcp6voSePHXJd0MGT29F2R2dd+AV3yE1oTHsHV3NwKNPKJT0Y
JDaINPddRDVocyJ8pzbmwKViEQa/r9gQro5sQUkNqwsnVOiirFIYK4Tl83yr
4aCsjDVDmLxE7X+/nm1/HnQyWzTbi8zcUpFMRLvEf9c62a4VzUmJmsLNpknr
kwlPTMZgBBAovtIi1o0czLW4f4LiQPjwvFGhAZY7y6LiKTqS1rS+3XUMBOZd
DEGD7dq4saoyzOBkvpUbcoeAdl1UnPbspLYq8b4uJ8/YlMsS9sflwBCxKrFf
tRbYGxGuwj1Oec8M2f6EM10Q/DvXDYne2R+FbP5QCraV0q5bpQ62Qkk9NjzV
+rfjfKnVubbHxx9zx3JQalw1KdPlLZqAtuvkYXMIbI+L/5mY6yVMv6CxRk3j
0wQb15VDx6IzccRAtJ3ypbt0aB3TLZSkY3tgO599KNEn3XjZIEcBryDhE1Ao
eYNkab4QURvjIdZ52YjSxrqtQRia1zhl2ALeD+KDEcLvkIf2EH5ZR3y+bhMi
Q3FDlaqvM1UpREEO5c5ZFxURl4wMEBxwCeSO9VxU0GdfE4S6NV+3TtE6BSk4
cYqqPKpqO4CiTretjFP/LKXwZ5wAtAAmcfqprzCuR+uNsXCaqLehGdLbSU8a
x0PjCK4cm3PQoEGSl5fXlPBrU8+452N9SrYbQ6C+kZcvD7H53th7HOtucpeO
HLJURQ/bml8EM9BGCFD8Ej4ugdqh9VEbOHxy8CDPImUmgjO33VAZFaYPte1g
YTt5OTedhao/YGh6FmaabEXNL3AdSk260E+1k6XJG3B9gEh86m7r3dPrOPIb
083I6wHhuiK5HlkuOZ/uAmciu8Dbf9meUDZWr/n/49ESXLKxSzhmCpARug09
G9oF0fZbqfp5qO0ZkfuqjeB5gseF1C1YD3oST8G61hsukm/OoAjTRnYcSVba
sSQDOhxlQ8VqlBoyduxJHHF0Sh7qjgJ3R0wxkjegw1E6fLLo4UY1jvGw7MN6
IMqo5Ye4F1XhmDBJbLFqFGT1sUX5Mop8CL50zlC0Xzk2Qbtw/SU8XucM4pcp
fdOHGvFqkEoET6G/gqIWeFUU7+e2+H7yeeEk2V8wkWhmHfb9TBmA61jSNahW
+RPY7wNY/k1ujqqDzH7NhFRjj2OKHo5qZIN52i/eYdj/UZT6xutvWQ/Wuxml
GbslXb5mPUTHjc6FCT27Xw+5kt2/+vVWeU/orbfdJ+iuotp6s+0j6oTvZNsP
/VFrcxZZDxoFL5MhOSyNS2lxUH7DF7yzYxZ4gxU4d5nrIGz7KavkJZRdX1Sv
/x0oxkH5F5pcrB522wm7tWrRlLquT+rvx43xYOyCcn+ytrDx/A0yCb4+KKtz
jN0GmoWFyD+2ibyf+BJ9P7Vek/C0PuN7DZcmBHNDL+WGxckihwHN5bdqMtHj
FeO2Uo02aKxXrDY0QtQAleOnYMmDbR7hHhvkyE5NdBBLg1timXNUN/ZksDGZ
o8xQscalHgh6oI1R0Eb57VIDVr1akx3cwMv08Gu/DrS89UnRlsz8ofLQs2Hq
c5Q//kVTFSht4WSrJ0s5JyL96CQyVyUAocVAaNEkeSljqLw0kkz7WQEVakUo
kMvyKcrS2D7yq/HZ8l7WSG32TLfr0qiRlOSOIzLdJwn8XzNqeZkgbez7+IYb
DuNbQHOwStrx0Isnd+0oC2MhaXGtw9uEJC2d7qb7tgm9T+jQIUIn7uTFoV1c
zA/LV2zbc9l6uyMCYe+oZO0W1m/fU4Rt/FwlbLaRsK4/0H/kuLx8Gy83UjVI
LRgw+o3tXvhb26fX9BQf5AlWTwGe4HXeCbCDTy6eqEukdYrwcuud8vUYdDat
F/2MjsyhD/o6B4ZZcPk2AwWN2K+B+uLFQYsAF6ry4YNDtqhc9MeiGlrFmMLT
YlKLgSGWGsjRgrygHCvIwzpfADuecIBJ1DQx28y+HJeNyLalgR3cOY7Ocp+A
d8GsgA+wMWoxu7uwiTzGrm1g3VD5fmvW9U2yZmuMJ0cNOKO94BIN1pcZt8ZK
tII0OgycmAdVPrY1khJ4+xyY/LwEGE0ERkvN8n5g9aXMYYrVzwqB5fi+Ov8U
ZWlcH/kI+Hx39EgdHZhjpgKXs+rBZSMf3hy2kr8t3mb07SF5wFth106askvD
2olB2qE3Jpn4NLVaNxxipAh81g6zstX2AXCGp9Nkp1qj00WM/DibYUdXcmLP
GZxe3zxndDqD02qwrge86zfzG3aShwqrsWUbHcoNST8XLv9zSHHVMd9MHKiZ
4stFdp2h+bH12n7iC/64wM/LOuYcgweNPHeso3Z/RGS1sy1jPMf5wRDCrK8l
xguUWGmnzdzYiOqsdWMzoS6kh/rqY7gS4xeHBXksIBACLUaBthvKhwKtKE/H
eI2RY4V5DeVoYZ6e0DuIBf9akAdwF1jV14sAjeRAi4cLeF1vjByuCd4owJLR
dplAZUdXNwltqON9h1mdVpElgA9YFXZiAwM30+GH7Ycaqo3lWqwpskBz6UPR
oq0i6sFsv4XZ52WTZVUSoFY+GcuAGiC3H/UcCvOz4olmXmRg9ssJ2TKjV3fN
hmfm6tJ6sPMt8NRHxtJZ29eolUUcXqlbF30alF3s9s/+c5RdjMSw80ukOvmU
tQyJJWrK7Evzis+Bs8umjoYsQhtmsUN7EEMMSpthToEiNOx/98kr14feWYS/
sKm+LtPcDmcSiNKu1U1Uffx9rrEG/Zag6WVqrlXVRQjaKNUZm4blcfn1RjfA
oBNNNsBso3Am5SI8hymUZ+XPY3pdUURP5WQDnkYXqYzO13XYKHxBa+OpTZ0+
gqIp4Oocjo5o3U6qmGaDT34ZnZJTYIPUeMwDVkMPWMeK82V9YqwcL803ywBY
Y0KNxwFwu7APCoACvAFShdwAjCnwuAaxlwCd9UgxsHe4GFLwcBF10CIajoXq
P6Z5WQixVuAKjMgCZmJMIaJeSx+mu6xR5lgdZ7rEBg0BgZEa+rBlPWUBk+oS
rT6b/fleiSay1LaDmueBi7ILoPqiEgBLjtX55xWTZT/q9gNonynI+smItmYI
RY6sAbm14rtiynwtoYf2np/au5vMAq74JQPqhBy7muOC01fKNFGaavS8cMgM
2y1Ekx1cwKPYfkAmMTQOYeijGyjEE00yepicI3SGDhc1U78NQ7cxQ5SmLyjQ
pKNSZUVmMHhmmXGC5qhXhYLI9efUUQuYrnAFpmPDrDIXnXRW2Pdsf+Pnhw4x
DpUoDWk0UgXwYw9XoWwE+15VY4mx+p5vEAgXnDPmizVpbPAPLSCk5BFAFyl5
hAnRQPjsGjnCeEiifYbXZGNQ7aIoMtsIlmO2ADSNLWo8vBTlK1bWJ8XJ8fIp
urx7FLZlEiNAUBQmxMj6hFguEUSAG6bACBZh4oFUsUTEyDogb1cWrm004F2W
L0fKcPyRsjxw2JHSPDnsLyV5cghlLc57SJdBGsVA2cFixkQPFk2Wr/wFiHst
Y5h2p34tY7i8OhLCrJAWXcEk3I4JVUz0Cn0n9KvoKENg/lXqT4Ja2NDCiRv2
Q82jCuiH1BdT82RVSqzOP68CtFC3H/D6DNDiqKRMIgAUVv1rcOqrzpdqwonJ
A317qTm42qYUMZeJ5hWTGlRE2b6YDDU8Zm0W6lBsm+z2SfHkoPSGz2G51zor
p9lh0DQZyHo37rKjR+jHLBgjZAphszA/pRmbyIze8pELJdh0QW8E7cEcdYVx
hKZhI0b5TSnXKcAbHAqq3AvDhsRoVLCxl6Dr7yO039fXkMHmBjZY5fM+GvvB
RMjesF7DN3TwSqOtOVvI092IihFYZHCHrZ84CBpD52L3RfAiZGkJGp2Mh0Y5
EaRrDXTa1IPVcQsrQorfIDleCWhVoAAUuwEQQux4SX5DOVaSj0tWcJXkm1Kc
r5CDhCpWfGHbUQIPIFFsZQNbFThNTrrsykkHwivzeYeVgFuFFkrVCp52bVKs
HC7P88qhct7ToTLcx8FS/sPB0sny+qjh8nrWcFkD7H6F9TUJ9JiU4Hl9WYzJ
geJJUXKgiOrhFxA/dEJqSeiHihLYaND2glTtwMUczZTAoo21MtEqfwRVdZ4c
mJYnq1MBrBoAC+svjxkuK5P7EQiJFjj+D+51tEN/rp9WIsO7tdW11H8NdP31
5DUAHTN2GEFY2s/YWdQLqbPNs67GO+xYCbRxKLvY2p/2uRevtvogAeeGt/MD
7l1fZOAD67dwgKMOqBGBbONG9EcFwtJsxubYMVJz3LB2BmjR3sh2fzJgM7m5
MeFxAOOmCJjhpaM83/+LuvaJplB+GmFO+bLdsY/p8vqadaeFbIYmfm+h56Vw
HkIikULKaXDGJx/tJb4dcRIqXJPjwNsNrC9ifbgFdBE61Y66GIGKyqAcvyQM
TwCCG1Li5MTUAjlRZeGIemiLDbhTUI6VEkjUHo9Re8RaNBGJywRIm8guYJYA
PIqNFG78ptAxnPQYTnZsKk6Ekx+rmYLzVE/BMdVYOjp1CqE5NV8HOjtSpdCs
wl8d1kklT3sIwD1UCXBW5MkbwPYbOSN0fS2OOFiVJwdRvyYJKulX5bzLr4Cp
L8u08I2UUSU9ANjy+wIHUL8aRteXEFirk3HIgUqw1YHKydGUbVBJcvBWViUz
NPrFVKiPgCNl3Su5I2R1WqwcmJEvr4wfIRsqihVv+rFW81XDaBV8I7q2kZXD
41iglqbHR8vKkfH4/5eqMuSlygzF/swBveSq4bHcEiWfrS/EZEMhWttnGwtl
ZWZ8aL6pSF6qyZQRPdoG0v41YA8wwIYFya+9MTuHSiYzg5hHwD6BFGVUABk/
uF9HNRjg9QF61uecfNn2NFbHpObTJWp2kRfyi3BG3u0D9U8iAO2G/XPOSNf9
/zc2vOe8j9agMzlybiB7Jzf/akYx8+TnJQYICtKsi7JdLvxOx8+9yNOrOphP
REJ4tK8r7EGb4BJSPHeqR97v9oi2IXVnrnmi0YBQHYn1gTP6n9QBtYrcGJ02
U/eIw+4Ji90T1QWyITVeTkwr0GXFcaWHYTQxCFfyB60/wPOYKTEK5GaKXEpe
rYacJHLXQzITucerUWoK5DhOvT4N0noGlqcXkFMwBTFNB8KnTZGjKOtS43R+
tGYKnkaN4huHH67OZ2HGz9h0SO3DNVjHbvxO0aFpQDjW3xg7Ql4fM4KoBo6r
qBV/BaB/iQK0ypcA+1dQO9cAkl9h99cBy9dy0+Wr6fkN5Mvp+WgWB3AmRep0
M391wgiUdDkwM18OzMqXVyemex9xgjRVAJtvocrqkfGyKj1evlhTKJ+vKaTN
uZbTERCuqzLi5fP1RfTxbCjCZCMnm4og0T/fXIRSLJ9vKZaXp2XKK9MzJb2H
OeK5Kki7udkyfXAvWZAOlSArQV6ekSmfX12Mw68pxoN7ZdYoeXlWpqzKxiYs
c47r+hfxbr44Oc3inWNtcwxtGk10ltIQpXOHxh6T9ZkZQ8eOy7L/nu0r7EYn
eSPCMXqzHf/RaczOIeqw7hmcOXaQwzEhBw4x7rJuFmikwWDdDQ4UPqhqyNJc
oh3AGWloqFBf5vOAhuDuz5pD23EBzv2TJ4bi9pND/VptylFUKKxnnTbDbJCv
oWdoOnfnTuvcMm4YVXihNEfVqyCruN3NQSePX4RjV3fM56lpUA8HBG3dcbtf
iANamHVwwImScA44Oa1QNqTFy8kZhbp8oqbAk+knINNhyeK/wArUq9WqzffK
sXJKeFAArnw0x+Y/Vp7vyfDjVoY7JlAWmFmAi3xzIj8zcHx2oRyfxcI6TnGq
WQVybCZYoz+/LYilQGs5ivWjM1yZIkdYwCA7geWd40ea9ZkoOHbdgDidH8b6
oemki1ili4PToHYcrMmnV83SwUFg/iAk9Jr+cXJw1hQ5OHuKrBkQFy0H50Dd
+GrOFNwO1rkkawZiPneKfDXPLl+J+aC4kFTHE6K2TaG+ZlSCfLmpWFZn6hwW
9eZi+ixQvWpUvKwGqg9sK5EDV5cwfnxNCSbXcnJdCVj1y+tLUEpldU4iSoKu
p3VpJYsyY2XT+GS5owSq6vR0eXNRjtxVNkSuzFSv2JhERsF2lEp6r3ayemyi
vLogSzbMKoWO/i8xw1Blhulghrm9e+ow6LQu17rexNbty9w6IoyAeVxDJ51d
yp66R1+xIRMigaM3+8MlTIhiX7x/yzJDh0Wygl/6O8kfyQhu8A6XMhjJCE74
u4SeZS4ToIGXFG/zeNwApYYSGods58lejCyyU6oNNEZ5qrs/1dR5bW0cL9+l
0xwO44cRNjWngd8Tq+WocaRG1QPrqH9AExfVRXnsYnR9t9Wd0ZJEq3pJ4qQl
CRLEhv4gillFcnIm1qeTMKzyUFUgb8KAfjObX/kAbUTRHuClkDEq1DrgpWDa
yvjFQBT8dNfu7HSoD1i3hOFUh/WQ8yem48QA/wmQxAmQxYk5hbJncoa8OZnD
7J6YV4gndmIuCMRX1g+Il+NzCsEdcyiNj80Bn8zWQgLG9ApZB8AfRf3RuSjz
CuXolThsULwuH0HdYWw7DEJYCw7CK5w5BbJhLbSYQ+QU1B8CIRzCfmtBBIeu
xL7zURYUytrB0NAPLcR/H1pYAKJZOxjEsrBAy5ohWF5UKK8XZsjGqSWEVV8L
QyJs48xSeX3mKMqRa0roxIRc/+raEhamQmLaQOu+vK5EVmNOavjqplKUMjS8
7WXYZwcnN5cF2siacYly8JYyOy+Vob1RNzFJrilMk1srBskD04fL0/My5JXF
o+WtlWPlJ5smyh+vL5DhfUy6PT8nu2ZCkoaO6uMPl/rg/3T1RV8xMvwRb/ij
Z3cdjWCxjt7UR7VdWghM0dhh3QP32dHnORq+c2sTlM6C2GnTGvwpDU6j0GFP
7YBE2hHPahOhcNBoXw5vyA3wu3F2lPYoNRyeMi6AgLH/m4XRhs8HEJY9RDp0
HYk+1Swhk6jgJ47P8/yD7phhPF3GkEu5MVl0V3iKQ0SoxzMaaESFW+0xYYTh
lAM/E5xA/Qk1EE7o/htsnR//jbikBHFpXmljzhbJDlND7HBqdpF+H+/UnCJd
VpawasVJq1a8OWYkmYJXU0mC8Lx5usZpSyUFuuMiSUFNFZAC1RVHCidBCifn
4r/moVxZJBuIwpMLiqLkxPwinh/IxpIcv5J8gCmoAczRWdbjQo8B+sfmoywo
kmMLsdOiIlk/BPWYHwWkj2LbEUB85+SRsnPSSKWGtdAJDpMm5qFcaaB/eGGh
rMNxRxZj/6uK5MiSItlVnCk7izODcmQpr+Pw0iKuys4Sfivj8DLWrR0WLxur
SxRpjg6cGrEWMh373QRYH7qpDLbKoe1lshai/dD2UlMg7rl+EPPXr8yS1yHy
Cfk3Fo6WQ7eV47Dby9Gs7igH4x66s1zWAtKH7yqXw3djGXTg5vfPHiZPLciQ
l5eBDtaOlR9tmSAfXZ8nf76lUJbmJnjjHw2+FBUo3jvUTwCd5f6bbtTh0Thm
2WI7fBsV3/oIgLGt+GZNw3rv+GNa1RfHstScmMW+OkA/GhVdgb5vygfth2YG
2a44C/xdcfQb8r3NJxHYFcf0wlliPyFvbIilfftE2Y8o0HD42Ha54cBQ5gMX
l8Y7QOUPUrkvo/nSJQzqoz3UH3Y5gSbXyJ/cxwgVxXfDkFsuhNH1OratqTPo
zmeheCygCe+r43KQ8G/oId4c2cnPFVo2RKD9ZGWBh/ZTFu2ngLyNgxLk1JXF
uqzI9+sHNUY/UNSPScf1wawgBwH1amDYAqTjDoB5qgdTjWFywof4E/g/In4D
xHsk4gF2ObUQ/7+oWDYOwbUsLsa5Ti6G1XxyUTEfyeAEOQFEo/ACFtIQPw60
rx8cr/Pji1GA2hNLiuXEUpRlxbJhWIIcx/IxIPkYth8lI1C2rxsUDzAeAeiP
APRHINOPcDN2WzcUOsQyLC8vlqMrUFairCqWdSMSoHqspv2+qzxTdlWM4pqs
S08I9ys09LC/a2G2rMtNkl2LsmUn4HzktnK6RW4vhyaybnwSl+TIHeW6fPiO
Mjl8J6hhQqI3x2mx+70VaEj3VdDJdH+FrJuM4x6okKMPonrXymxot0cfQnV+
suzdOFZ+eM0E+eX2PPnTHYWyZEKCrJ9bqtbNsO+C+qGK+gkW9ezWNsL2AmK2
CD8yylFB2Jcgzw4ixI65/MSeiwS87htQ7C33sRf3oRefs5DifqDXydZ1rjXO
g1+ZoTlsH4Ax3ijBmjY1OKKPToSJ4Jf1vsHFXd86f+/KVeypo8mIriNO0I7X
7bLy15ohdaJtFv5O4xCI9N2TFG0szfjyLEI36Ec0PUAW0IY1sN5j45IW1pTv
+bqnkeFdPX4IHZzndvaQfbKsHmTPIrKL5TRQvRHgOb2gRJdPzSuuR7YXKMo3
pMRFUcATby4qMJVK94mp1Pm1rh5Q62msGN8AiUxQnwKoT80PgRqAllNXEdR7
i0dFyamlVJFPAZwbhybIySWKdkzbyMmrAF6UDah3YD4JMJ9cXiInV6CsRFlV
IhtGYDuWTwClx4HWYxbouwoz9aWtH8ZhOtcPT4BGth77YkkyurY1y4DtsbUl
cnwdyvoS2V2dJbunZsnxDaU8JiPRqvQOLM49wLqMfu3l2N2VcuyeSlk/MZlz
kN6yHKgk91ZA49y9LFt2L8+WY/dVyPpJSXIU86P3s5Qrfo8+YOb8bZpXJsce
rqSN80glQzRrcmT32hw5/lilHH+8StYXJMuJJ6rkxJNVcvypKlkyKV6eXzFK
VuUn8VrSvwuujTOUajZD53QGUpdltI+4ZRdihtdpvjP7iw5CugEoxbn9OvuR
ld22mx6DAGZgQBNGj3QKUozrB/MG9A/D9EVfNfFh+mnbj+fPYf14xl2kv/89
LItrQtjAvDpOQmikTDf+pUt39PcCt/4+26Ut5NtfpwJZLXfzDVwCOxSYW0+w
btBs4DdtprBCsjC/iZwszA+yPwVxFK91LBbz3fw8ED6vB86n6oHz6YUlKiRP
LyrR5dPziy8W3jNCwhu4JbyqC9AYPAzbousWzyeB55MReKaQPjWPCkJ8GJ5P
A8+nr8J/L0FZigJ4bhyeKKdXlOKuT68gvDcCcqdQj4L/57SLymQH5VOA7ylA
+dSaUjm1FmUdyvpS2TgyUU5i+STqT6wGRLHfm6WZCuHeLZvKrrJMOc76NSgK
41LZkJEoJzZg/41YHpUoG7KoemMpKBk92tWL52itIxr2rBwjJx6sAs89VAXx
vAHy9MTDVVr2rB4jb67C5keqTP0jlWb+KGB//NFKnOX4Y0D6lCQzL0gK6slx
lkLsBdCyvLlhjOzZiLM8UyUnn50qJ5+bKhtLUmTvZlivWLDXZ7/pGRj53QR2
aguTCkal2Pn4IlX0+23OzFPW619mO/dxH6ZTO2FN29x9bdCfG+N8evNsbx/X
ac+fDON9Q8SX3/y0y282H9bxgnjhoM6tD9RGP4/yD7ht+uGZ7NzQYA1u6KcG
kaM8mG7mTDsExKNDAjsmLBPsmN+Ppvp1tBXSBDC7RxHkKE2J6iCXLMC5DZjH
mpkq4K3+HmUkOpmiiyL8ZCTCa0IIP+1D+JnFJbJpaKKcWVIKtFmkLyi+SIif
8gnxDalxBvGpiviagkAHUxeJbqjhp4DuUxbdRlpbReES6D6zolTOrERZVSqb
0nFdaygsz6wuDbSWjSOA/NW4zlWmcP0U14Hg00D2aSD09PoyOb0BZSPKpjI5
s7lcNmYm6vIp1J9cXwrSrMoKtJANIIBxvTtKq0YN5Mg6yH7scnIzypYyAltO
biuXk1ejXFMup65FuQ6nylaZaIetMdimHp4Z154FMJuSgkkBsca6vevHyqkn
p5KYnpqKd753w1iUMbKxMEXnezeO4SN8ugq0fRKw3bMxR/ZsygF8AWkUxyfA
LHSaLWPwl3u34pQvTpW928bKxtKU+r7UO+q7IDtJB7SgKKUaTr81Gx1j80yy
udVmw+XZkbMYz6OZ6z5ZT3F9oy9m/55FtkF1Slis/mcRKW6PDOrv64Ib3vWW
jgCHal+XWxuza+brsZB7UcK17xtianaHda8NRIXGbMrzxmayWW0jTKfFQyqq
Q31bfbq4zaEOOeP9+LaWtnOQOWXaAyoMOIL3pC18zict+PdkMjh2sijfody3
ETom1gIjjDQhG/hAfsoH8tN+kC8wICfANw0DoJaV6vIZAs8n2k870U6wzzLn
2TM+Q/bkjvTArXMfwHW/OUVhANdzkUCsje0AfgYAP7MsHOCAtdSuKZPadWWy
CWisBXjPmGWCfl0ZzG/Ws+4MtwHAZwDsM5vK5cwWlK0oQGktULppdJKcubpC
109vLQdapvFbu6cA5o0A87i+HbUw6H5kK3gCgD59XYVszEnCX52+sYL6xE1Y
H5PsA3iMJ7w3FafKpqJULnP/Z6oxebYGcDz9XI1sxMa3toyTTaWpQdlUkorj
uLqxNFUyE9rL20Ds6Req+Q8vkgQ2lqXI6e9PlVMsL03V/wva/9u8qFwyk9rL
FsydP23sd4FzusKZMCNk2AfDH6JnII5WNYXqEzqU92D1TmuXXZ9FvcMO8bvP
G8EuHMquT5IXdLMC2gwVbrrfLrbfNV1sR8D3h99pGURa0vX1nYiEsu3WV4/e
HYnhw27wCtuNJ5RAY8RzdKSbzO8Ed2LWIpVUXUhnmQMlcCqnUPaOSpe9melX
yKli+qY3Qh06VaybcBpMY7hnYJgf5bIhMU7Be+ofgPeMD7y1ywEMSLzaFQAA
ls8stUCOkNqn5xWFSe29AHFmh7Ze5P6UA+7sEHBP+4G7MCSZN8E8jgRuLYBb
64C7tkxBW7uhHM/mnZrRgZ5SC3BuykyS2o12jvVaSOFaALYWgK1VwFZI7TUV
cvZaFKDw7PWVsjknWc7eUCm1WH9rVra8PTtbzmD7GaxvykmS3H6dJDe2kwzu
1lpeqMmQYzfgPDdXyqZxyVJ7a5XOgRgD3EYKnlGJHeRtALH2+RrCkviUMy/o
cpALmLxYg9e5qSxVal+qkdqXbXmlRt65dlxQRiV1wOvcVI7Nr9Ww4C5rX68G
TjdVpkjtG9VyxhZiePJ3wWlvSWtpcEosUMq4flL8jpj7jMmj9vsdVKaZfVLR
rctFFjItamLejXD373YUDIfRn/uCW06Jpri1Y+joAFPeZz7D+2LYgWgCJhje
0gxRbT+E4+8WX09C60VdML7MDxtS1Rf4jvYU54iUF8VoVD1ua+rP+Q18oDxV
aACp6CsGuEqmQBJkpcfI6dIpmJQ4eGKJG+keKsEG4ranHgUYK5xPlU6RvaNH
yt7skR48Tzt4zgE064Fn7UpANB1NfnW5LrPOL2/P+OUtlOvTPnmrcmVj/3hM
BsQHYjU6RnOYPvO3pmQqLM8AlnoeK083wRQ+sxz/7cGyzIPlWcDy7IZyOQsY
ngUEzwKCm0clydmtFTp/Z/poeWdGtpzdBvgBjmc9OFbKOcDw3I0oN6Fsr5Jz
O6pk89hkzoHyK3PQ/s9ur5SzO4DWHQaBuXGdcP3j4zthW6smDeRvVxfKsVsr
ZFTf9oqN7trYW3kK86RBXaRDy0ayFvbr+uJk2QA7lTAE4uTcS9PkLMvL02Qz
sHf2lWkGg4Al5lQNXiF2X63B69tciR3emMaCDWd3ToNR/M6N42RUSgfZPDVV
CwX45mqz/O72cbr8zg7gGwsRRvvE74Lh9j4Mm6A11WYOkU8jdRlT4ezHvNh4
XT+sSmDY9b9y48rRy+Ubpis0gFxP70vJg1q11GHjTHCqk2rLHB6XTmoPuxFO
6ou0ZCtefRluF2H3c68vb7/AxeLVn68SFcJtdFi3d5eQEq3QjQ5zRUGsNrQq
7sYQcGkoFTPsA1QSslr2ZgGGo9OhzZ0uU/xCctptAQV2FNEaSDRiOAvYLQe4
K4DZqgLZOxYHj8u4JHZrid1lBrvE7eaRwMjacoPhVWUqbmuBMRW3VxlxeyZC
3Goke66ZG1FaFBKliwxu3yoaBf07gTp4kMClXIE0V90yneoupmiQ0Hzby+aM
JNmcaco700bLuS0Vcg44PQecboaeO6pnO3kHIvIcsXp9CK/nb6qS88DreeD1
/M0ot6DcOlXO3zZVtoyHqfjuojF4Yueweu52lDtQ7pwqBandiN2EzpgkdsaF
DenRxoHCfg3LjMycBXC+d02uLJoUJ7fMGSxlo3rKG5tz5NgLVGSrKTPl3etz
5fzr0+XcG9OBzbSgnNs5HW9uc1UawSlv3zBOS+1OyNNdNfI2oAooyrk9hO+5
vdPQTN7dkSvv3ZIrW6al8W9VNY6ux8zN+y5YTVFsXRmBVYKLr4J9J12/Saaw
OxM3Uta6YV15jL+PvhsU7hc2Ac0NR+PSUSPNWprRkWAN04ENUANmGNYrTD/i
YeYbD/WB1RvfIj/CpA3PL/PwevEwFUc1i6P+/K8Tus2oxZ4KXEgdV33Rp1QM
bwwTw0ApC8Uw4RpNCMvp8gLZlBQnZyoKGsmZckaCdBXVXAtyB1pLZQVm9zKG
fDkdQR5QsXwa8D4NeJ+GaD5N0TytUDZCwyXEz/ggXhsB8bOA9dl15Qqxs+sr
dPnsGkI9JLJrI0T2GcD4rfxM2WvF8N6CUbK3MPNi03b5pbVkANv8Z4RIVmhv
NfB+d2a2bMlOxr1uyUmG8tmrPZbGJuOhbYFViiVTxgHIW3JToOMC01J3Z7XU
3VUtF+6ulq0TU2QLSt09qLsXJmrdfdV4I3X310ifds1kQlJnLX3b6xBURiS3
9EzcrYDoBaC2DmVWbl+5c/FQuWXhYJmB5ROvToWaWwMYp0rdm9Pl/J7pkKS5
8u7NuUE5/9Z0XOPmmjQ59xYE8d5plKuQxXtrcI2UteffxRHvmfLebQD3HblS
928z+K/l3wXDcQbDvXsqTqgpMmrkIsXEMEd0ZpIno0ovWgz7o8Tv+Iad4pg2
1JX9o8X93LqmXGTYGxnOh9/IcQAsfq2S3MjLGP14UvjYUV7mKNNCGno9Lr+4
uMu/yQ61A7t5ktbXXf/SEI6KyBKP8XuhnNfJADdKgRsphgFbotUnhgHHoEUr
gCubkoHYygKcGdMgqxyMsZFrDXQ6Xt4CXN+CFo3d5AzgegZwPQO4npkBqM5E
gQa8aWBCCLKLSj3InvUgC6hugPTLhBa60SxrHST12QhJXWsl9VuFo1TqKowt
RN8qRV1pVoQHqtQYsuucMVvmQdRoytmqKVP6nrsGkvbaSpW85yF5z0Pynr+x
ypO87145xoA0N0XeWzBG6iB96yBu6yBu6+4ASoHWCxatF+6pxnPeOpkq6NY8
o6Vuzad6izU8va8fmSZfP4ry2DSF7NDe2hmzm88zRU1aNQgowd+8OQOHfr1n
BsTEvh3j5a4lQ+XFa0bL81dnyZZZabIRym8tsEmpWvfuDHnv1vEAI0VL3b4Z
OF/d+zNky3RgeB+E93vA8DReytn3ppFoZgD2P5iuZd9dubLvnvFy4ccz5P17
J/A6vhOIExXE8y2I6XkZDcOXDqeJdmh2CmKGaj2jFyDeZceQ4xjr71of8w9s
Rri/L5gnhCPDwDoiTv3OKPdJWL+mvLxfn6A3iLKHXZvN1cgbx4PFD2BvVGDz
rWV/J82dNHQvDdwwf9RuL2/DCt5ghFf4lErfU5S+ezNG4IJOF1mJa6SuAvcM
S5nKVodTYrG2iiCOBwXVVjHjEctcYj3dHJUFUQbZb+WMDHQFcoHY6ouRq8IW
tmztlbBHBydcEr3ngNhzmyqBKCB4S6UuK5J9QvjsqjInhIPydklWoK0BtN9l
vKbMxIV8YKWnyXmZzm5B2VrumbVUlwlYepcA1CCRCmPUaMnA5M0ot0xVnL63
cKy8t3isJ1W3TMAcOKU0vXAvyn01cgGi9MIDKA/WyNcPAZsPT1Ocbs5LkQ2T
gfspAOIT0+WbJ6fLtiKor8VpOreDF3TRlt9Wtdh5U/OlV4emWojhBXlxsqo0
SbXfb4DPb96bIVuBx188mi8/fnCS/AjlBw9MlAFxbRSjW2emyb47xwOP44Ny
4Ycz8AYv/AiHAOp1PyIVnP/hdNjC536Aq5uZqvOtcyDhP5wh++4bL+/fP16+
/o8Zsm1ef9m2ssJB2J+qnXx5ujQhzCxnJjCxyye7cVEGMxvjMdv9i990I0Yq
7TCQe70xsMywjxxbzgywfLFP+Vd2IGV/wLc++Dr92Xy2YbDnQ7aDxDn8Wuy2
iMzE1G4b5lOo4cPx+7pmOgAbX7J/VJywflU2tvumKtFO3rqyUQeeMiJ3rx0N
E6i1Ild9VBaxHmoDBrYxBKWFKAoAuSklnlCtLozmKjGcEq8buGbqusvbYzLk
7bEZ3E1qgd7a6UVSC/TWAr21QG+tRW8tZS8s27cLs+Tt4iw560PwubUhBJ/b
WilbRgNO26p0+dxmg+Rz4TIZCC4fHRgU5pQyIrac/uKQf9j6het1RFnjdjP0
33M3GchC/7ViFdC8vVrFap2K1RrZt2Sc7Fs2DnCtka2TUj3IQsgqZC88hALI
XvCJ1q8fny5fA7KbAd2jD1TK6olJsmfNGHl/03j55rkZIt8DSBZWaCTG4Led
pzKPTG4vq8qTZHlZojy7cZQMS2gndy0aKr96OF++t2WUbKhOkffvhIyc1V8+
faNcPn69TP7n9VL579dK5a+vlsjW2aCGAR3l/fvYLL/+yUxMfjoTqN06t79c
+NkMqfspyk+gOX8IwT0bmvRPgOJ5afL+Q+Mla1BHDf5WeqhMuTzAUqGlE4o9
rNgziwGeSfYDay62y6TqVyxg9/hSK12mhhsR/afZ4Qqz62tNhdnFcSPHXQ0z
eG3Q5wWfN9l98sd6pALm+yJNwwzdiK6WF31zxw3dE/XPgRqhG+8xGkbAidpT
BrOK2KAVuKdR58Oug+6ZEp+w9aBbC+g2vAi6Z4HGs9CEN6fG051aQ/RiWeuw
DX/CabZBNFB7Fqg9C9SenVUsZ4Has0DtWaD2LFB7Fqg9u7hUzkLrPbu0TN6B
hvtO2eiLkHseaD1/dRWMzBQ5f02VLrMuUh6/UzUaJRvL5REGK7bDYKUP2S9g
HVwZxjnrfMfWb3zu5iqFrPqhbjdQ3ToRcLynRmF64T7A8f5psm8F1MqVuYAp
1iFZoQkrTC88SsfQvrW5geaA6jSF6teQrl8/hfIMyrNQW4tS5dijVfLp3aWy
fEKCHHy4UgO228p05JGuFrVZaR3k7NvT5MTeajm0u0r2v1YuS0sSZGlpgnz8
SpmUZvWQPTvGyk8fnCx/fr5YXrkpR7IGdlQRuWlWqmyEGN2Asn5mimT0b89t
uLRvfjELetc3v5wl33xkytb5/eXrj2bKhV/OkAu/wOXNS4M1P5ChJJLGB7se
0Auaevm4TdSMK+LWDZrCTCoGfCbbTzZHBnHpWHbjLDMdmp9mop7sDN1IR9Wv
fDoycXs5mHUC1gxvot+YcFlUPtl66Swq0x/aDSZ+OGwAun8C2egwyDrFWNMh
HUadOXvaFCrI6RSvVkFWrBq8UryWFYBgassLiFZTLF7PsvjweramSN4ZlyHv
5GZEy7lpRRa2WJKzusZpNwPlSMjOvRiy5wDZc4DsueUoMGDPrSqXdyqyFX6E
7XkfbM9fB+mXA+l3PaB07VQD4W0WwpsrNQKbTZVvE+AOqIbcxoAlDNez0IN9
MMXu83IC/cKQeu4WFCCVLuLzsFmpA5+/izpwjQpTh9KvHwLyHkZ5BIrolDQI
0umeIN1akBZC6NNYh/779bNYhjD9GsL0m+dRXgAsStLk+JNT5bMHyuSPtxfK
4vFx8uIK/VKY9Tq3UEFLRbf2g2ly/L0a+WpvlSwrT5T/+n6JLK9Mks92lcvK
ykR5bP1Iee2mbPnB/RPkvyBYt13ZnykVH83C5Fez6Dd+ZIJkDQaW5/dnxGeh
Thf15xLrTRRo5uUjMk0RySEjmTBIVzGHI2JaxWT7jUHnfqKrlhKKXwertqOe
77NSlEO9umGJ/iPC7eSXoozv+IeejFR5Izsg6BDldpjDSDU3NBx5o7AvT3mf
x7SJE5rJuFPH9TpSj50aEx7YCQNjjAGjsUid/DQ4nOL16SYQzxRDdgKFOMWZ
UiMza1loqFJsNgYMfRCMgCExd246B894Z3xGlJyboWBMi2el3cBppqkDEM8B
iOcAxHMA4jkA8dx8lIUAoB+Iy0JAPOfkJ7TaLRnJYWCsAwDrbgBCxgCQN1br
ct11Uz25+u6MHHl3eg4AWKkANJ4joOs6lBtQbqxSlTYSfZtzU8ICNOfvnKoI
PA9L9Dws0S1Qa+nQVTlJ6/NRi8AngKonoaoW9pdvnp5JwfTMTDzXb56dCSsU
dd+bKV8/PwMK5gv0EG0tRdX3Z8o3L6G8PFO2lKfJiedqZP+j5fKf9xTJleNi
ndEacI7iLcvxGOb0lzM/ni5HP6iW798wWp69ZpT8nSCclixfvAPtuSZJrp8/
QO5fO1x23TlGPnm7HBgbIPK72YDi7zH54ImJQQVgDNZnifwB5Y+z5IOnJuif
zb18DHaVjo0aqtSiVORQmAy5cghM970vDs1MTbfcdg2k+GW3QA697LoE2nH4
9AtILsZKLdZ+j0tHMyH+NEDPjn/RXsc/RpB09FcdJ0BdRSt0UFFyQmiIUTPs
qPkATz/77WjzyUs3pvhOO4zeLjUtAbF/iq4on5Q7rQiLI7qChBY1UQMun5RT
TbRMjcjykIQ7a+BFR99Uq3PKOULLwMsASKEl707IZKFjYWZxYLRs6Z/AJS0E
1+b+8R7AzgNg5wGw8wDYeQDs/CIUAOw8AHYeADsPgJ1fWS7nAbDzANh5AOw8
pd1GgAvm5JasZKnzgazuJiiNY6EQbq/WZa1TKUhlFsAEqM5fjwJgnb8R9Teh
bJ+q9uL5m6d6QVCKtPMKqmoFFYMlBNX5e1Eg3s4DWOcfqJE62IpboIDWUQGl
aAO4vn5qBiGlYNpW0h/4en4W8fUClL4XUb4/i/omql+eBXx98wqqXp0l718/
Qcs3b0AvrOwvJ78/TV7dkCNL8hM8fPWw+KJXKKN/B6n75Uw5CaNv/94KWVqR
IH/bVSqfvVcpa2anyFc/qJKD71fK8JR2csuKwfLuI+Nl2bREkT8RX3+eDcr8
4OmJ8sEzE1kl2xb3xxxXdhXmfzZz/uW8y0dZF/cFOm29WxJM9x0mGeXbLnkM
ZDIbyDl4mNAQ6dyh3ul8s7/wpJz7QpY3JpeFWPNL6pwhCTc+rCsO0eb7dp3P
Dxvwp+sf8vly1rnBvEe2aaNdcBqbpF3TjY5uVxff1Fxc62ZVVRJouxTSautB
mqIsDGlQ0sKRZmQWYHaehbAClACxIBdgBiraZnnVcn725aCsXOqAsjqgrG5N
hdQBZXVAWR1QVgeU1W0BwqA/1l1jTEKi6gLQdeHmGtmaC7TdAjGzA2gj6iDi
VPcEsuqArDp1nqL+FpRbqy/yxhhxBTTBxPMja0teqpx/CAiD6CK66h5FeWya
Ko0XqDQ+DaRBZFFcEVpZiR0lKwl6Wzm/8bKtYgA1tcoBXGI96yoHoKpqQFCy
UjoCkJsq02RtWYoMj1c/TS9txE1lIx7IxrmpcvZXM+XLD6BFViXIf+8qkU/e
q5ADP66WtfNS5chPq+XIv1cRmC7fYNvaStm2FP81TP9r6QAOyDcU17Okv5mv
rZj/bew4Spmh0BrpWOTHApiMy7Hx8uvJq9+po+CYz0q7BNwfWY3xp7Z3jD/p
1n1Rnpong5QXd2+72HbzD6Lsvt/qfS+jnhT5QJQfRwE3Qr8bWdx0Z9MBkj0B
1iBSgLmeLkGGMTRhgMHHOFAX9WiyDcfi5fKmhDh5e1S61JYUEFgKqyBhFWgo
Z8OBpdrhOZZqggywYqYLgHV+ugXVDJVVAYOoIVIHBG0ZkCB1cyLmc0ukbh4K
UFUHVNUBVXVAVd2SMqlDI6q7DFRdAKouAFUXIL8uQE7tmztW9s0bq8i6cCvQ
NT5Vvr7NLCvaxqZgDuQBTVp3O8odQMmdKHeh3F2jJlgd0FQHNNXdD9RAAax7
aJofSbi399bmQvrUwQyrA5rqYILt2wCTbdN4Y349P9MIq5dmEVGKJ2hk13MI
Wdk5R2SXLbvnyLap0Nr2YHkvylsob6O8M0e21gANqR3l7R3jZdPicuNcMT1h
1i0p1de3uCJe7SnA7rW7cmTj/DQ58pNqefHmLHnuplHy8Xvl8vmPp8qhj6bJ
+gUwAn8F4+7ngODs5NWXj6VkxRLbODtMMYmHsUMmvhJLzh+y1fZM22Wx5BJ3
fuALOPwsJ4QlJ5Mes0Mt/9GOG+c++eYNC3kZOPIlqUf0Da0PRDG+4fnNoPjH
XCpO8B9ogxrCN/GEKzwbSwsFEwptLcUTngSdkzSw3h49khlnSXHRsjk5nlZT
SjyXOMcGTIPWMbklNV62wHwKR1DdLI6WQAQRNUAM1rYMTAgMCCFnQalcAHIu
ADkXgJwLQM6F5eVyAci5AORcAHIuADkX1lfKBSDnApBzwSHn6hByLtxQbWQS
ZNC+BeNk3/9l7azjusqz/88DZ3e/+ducndiYGWPGVuxOEKThQ/OhQ+xuAbsD
UQFbURRRsMCgFbETu7u7JV+/1/t97/1wQWd21/3+ceDDB9QZPc97+pzeViif
S3thQ4Ji/JTXwlapxJTxvbL5lFjKQj9TerEs3s+UWixb4o+ypRSGTmUrKKRF
2J4y0lKW6C/SjWNFs1UZiSlbF4AoA8OrDQyf6OLRu6NfFyxtkCCGhkfQIiia
bkt919MS7cfvZfF1NiWHkkt6/C1QvDsQ4/yaVhbzlW67rQu7Y2lUO4S61MH5
Lc64uM0FlzNcMTSoAUaGNcLtXA/096mH69nuuFvohUfHjRjZpwleXwzEm3P+
eFvkhzERjc3+BYYaKAzRPgi/TZxwFEuYxYCHiJ6EHRFPYdFcIzIYonAn8ona
GPZeXT5RK9jpB0C0m+Ra5qL6uUR9k9vP8aM74G32EUCPfwEgIcq2k4+XnX6q
JUa1S0pLjN7Xk1EVQaIdEyjt6thOQcld6WF7L0rkooD+ayWtr+UoKvMU5pWR
1BdVXbxA1xrC5Eh2aiCKAFkrXSDN6yGqRX1FWtZHjmvnqgANVQAqJ0DlBKic
AJWPpRCgcgJUToDKCVD5JAoBKidA5QSonKamnOalfI6fYoIISnRPKnesP4ES
nwnUAspCOmKLKHGUeEpCZbZP5BvKl9OUrAhQwqJVhIShURkdt7K1ASZoymhq
ypIDZaKhLIXwbORrj6YoZ1BUsSWYAVGwYmIyQqSZifZtRmgY/WeGEhy+zubr
HEouvw7g1/mhIqO3J5T/blGBFviQHYgdM3pg21RLXcZQIWlM7yY4u80ZuxKs
4GXzPRKndsDFDBcMDqiPIaRpgJG+X7YBtws98fA4fb7zARg9sCne3QjG+yuB
+HDRH+P6NvlXSFI8O6Hh4sktPDWROxBLRxy//cZ0Tkp0sYjxqgyVJH01TXh1
Ym5alM3D5WmnbnLsQ3h0WtuZdiejvxybsqqS+xNlbn1k9IllxCIH8Q8g+s1H
EH28LOwLPUzKFpGqhuiL6oZIAeg3piOuwp8bW/8nmd2TdezGso7tJ4vWImsu
JECKuUihC3CC1PxdsBR6cSHiQ6grv1cSprps4VLMhQWiR1MWYaDQ/tCLEyhF
tmDc1Js/0ld4c27INnRGZBu+37YBotpR2lM6NDBHVMeG/OVRnRoiqjOlSyNF
GCJFMwTKpSNXQZoqSFMFQ6QK0lQxj0LTUxHrT8/HtolZU1QQnor4AFQkUBZT
llCWUpZRCFDFCgWe8tWEI5GyJlBGPuVJFJmsCzRZnXL6a+W0POWpQRKgKE+C
tEVkFCxQsZ0wZQiACNMuBSBkERr/ZhIe5IUKeBAdyK/38nUBXwfx9T6+LgxF
VLAF3ucF4eVuP4zwaYR7mz0ru0P/KJ9HFzMNyF5ljZVT22M0LVHi9A7oZ6yL
1o3/hKS5dOgKPXD/uA+envfHqxtBGDe0GYrvh6DkdjBKb/A5cNVfMjr0X7FM
wqpoPIm2EtlmQh3/6X/lZLyppUTkqkXNVlSn9VUuzbMToxfNyeYydSRRa8PW
rJLw6vQ7Aq7rsgxaJfpTLOlOCepbrX9lyi/o1vqaqSt9f94U6Rdv/ZIpqiFJ
+s8qJL2Xpkht/DC6YLd1B+yWmbr3QQKdD8EkKVitQQlqikPFhzDhw4k0uJpD
EJFRhNgfKRkR0keNfshLWV83c+HMmTlJdy6qVX1kOXdCplMnfOhrwIf+BhQP
dEPxYMoQdxQPc0fJCA+UjKKM8UTJOAZIkQyOor1kuqFsEkWkG6YyOAq3RJRV
I+nGCaskXLtoIbRMRAnRdk2U1dr2fG1Pt8mB4tgUuSNsULGSAc0qCiGqIEQV
a2hd1lLWBYn8XJXsnAh6pPuWSmA2B5usUMW2YAlR7jRbSk8JUsWuEMUKZVVa
IeSHqRCFESLKPkoh3wvhewf4ObQZ8uLsEBVCoPYSqGw/PNrhg6FeDXBto7Ik
6z/UaEl3cEO8/oMOtqt73ZGf3FMYIHRv8w3q1vytfL9/AF2/fXT9jnvj8Xkj
XhKsdw/J76jmKH8WhqhhFogayphulNKr8o9gM1OOfmvnTGX35m/kN75W2atl
Yk/rEBHsiZy6m5pT11btNfnt/1PW632v5NNDKbp5JVknk7l0pbJsWqBHvMWJ
J+Vmtvj4G4n4YCm1lVNBP1NJHlZ5B+MfgldDd+BCZ7ZMowwqe6ZU389YMYW9
//mIPWHFZJsG2dOaq3bbdsRuu46iTYMWLFx86EXDVBwhPvQWlBX3MSgZu76q
9JN5BnNhmvhhgLu58Pn4YZC7WS1E0U6VDHDDbpeO2OXcEe/6u6pTuYbKWQN1
Gle2a8heSLX+O0FpWBZlJ6VRWcuKi5ydmmUQ8dICES8xBqLLFyVgc2oKEDCs
CgJWByFvjI3Ifos8mMGCH9xE4s1dvPKwUHJz38u4KHeKLSrSQ6RVqqBrV8GY
SABVwZgod7YdOjf+RrFOeWESKj1QGkw4SDlEOUw5wvfDm6Fz82+QnWCHd4VB
eJHnj0e7fXB7uycGetbH+WQX06yQ2X9V4cvbrSfaNf4S33/7PwhwqIWhfg3Q
ooH0FCV3Sqri16bRIvG5R/tvUfu7/0XLBn+UC7lG/jOW67/kGz/K3yDkB4Ug
oXJaj5UdCRr+o6gW/yh7JkTvkshLCH0SFSnNE9wv8nu0XEfUzTfagc8Vajx1
Tme5tHzEpyrAg3WHqbUtVSo92prJahNClfdtZR+GCZ3KhdL6yXjd7gqlW6qa
rfpC8vL/ZK+2iRcPJ5PXZ+qR0LU0ZTrQqDh2Ev0RRKaPSCwI+yKrs/3EKphi
QQdJEG4fDY7Mcw9yR6loGS4d7M63S2l/SrUoaaiHucg30B8THl6JmMwZZMBO
147YQXkz0BVvBrsq+6GGGZQtMqPc5PaYd+PcTQsm3k3wlHPp78V8Ogl6P90b
H0jQh9mUub4ojqHEGlG8kLLIDyXxfogkQTkjrSU1oEkCTRJokpAcDGygpFA2
UmiOkEbZzEBoC2VriJKLI0FKcBSKvBl25sIemQtuxIo4BkTCFInP4iHZuek3
wqfjt4Obmf2eVsie8IQjOqw5cDQcOEY5TjlBOcn3I5pLmMaGWeD5Xn88zPbF
7R2euLLFDf3c62L5OJEeEqsu/hsNa/8O3Vt9g26tvlYKQQ3/BE/r7zGpb1P0
aPctpg0kmC2+Qrc235h9pcsFJkxqg+EBDUQuPbIqPNUGBT5aCP1fqgMofhex
jmaADqMef/6zvA8lkBjzk3IPW0tN7O6gbImr6gCqy6OaNzWlyFc2V49P61qb
rpjSEVVLTBpC1XZOVO/zN9ND9OTTEGmxUzVP7wtdR/8btaPfvCpHYhROTea9
k43C4uNvP4mVTD+IDiXrjsjs2VHFyiCMj2w5ynTujEyXzqIKNYAc0WUzF61H
whwN1sqyqgwVQnpKRStv6XCxV7SMHl3ZSCGe/B3KRnma+YqAiZ6euzRCAqXR
revi5UAXvBzsgldDXfFqOGWEAa9HUca4KRuWotzxhli9EZuViNWbKZ54O80L
b2dQZnrj3WzKXB+8i6HE+uL9QsoiI97HGzHOoTFKVvkjd5wN8qJ6VmK0SUWp
OkZqOltghJ2hSoik5hkqcwxhlcZoj2KM8mLtJVajjE3wbFcAXmQH4FVeIDJi
bDAqqCk6WnyNMfT0BEPjwi0QGdEMY/m5U/OvycM3eHUwEMMDG2OwX0MM9KmP
vp71EOH2ExqRp16GH9GuyZcIc62DCPcf0arRn/D3b/8b3vY1EeBcS7p9A431
YN/5r+jZ8S9IilG6ov6s4rN1YyySYzsh2GhvFvU5cNVX4freBJc4dD2rkbLj
SfQTipquljsX2YpMKpromJAdS2otV6xcXKzbyibgEpmKVS0qN7FpJwirL3Wp
ev6sZ7VtEaZjnfomwV/kqure019VDqTq5tokWVWN0x/xnlT9EkkfAlylgRrX
rJ6OJK3X1k3tte0sOuWFdRpKM8TgRwA1nKGPkBGqEJzSkYKlUZ7momJEgsZ4
mjEGGutJUVLgUR0bMl7ykI3yb4Yb8GqIC0a1qYvng53xfKgLXpCmFyMopOnF
GANejnPDyyjKeHe8nOCOV5M88GoKZZonXs3wxOtZXng9mzLXG29iKLE+eLOQ
EueLt/G+GEuaPqzyQ+m6QES5W1Q1RHp6VENUhZ4slaDq9GjuXCH1cH848hbZ
I2eBHSKDLJA61RJro7vi8kZPXE3zwvVt3riZ4Y3Bxka4k+WLe7lGPMj3w4O9
fhgS0AgjQpqgpCgUI/n54V5f3Mr0xKXtBhRtcpLWKD22G+LHtUHXll9jeFAD
tLf4M8b2aYxu7b6BVcdvMT+qNeIm0BKFNjQXkRTVIWe9DUYMcpMcfKkis2FF
Lwzo7SK/+iyg6lYBylsm07+TBSmxMUmkIEQyXRR2J6kbmLTVh5rDJ1J/8er+
0kqgKidO5bR4q+ZK2k+dEK+epviFiXD9yhXdmfVKlj7qta26u8w0LarERr+q
0tKnxkdmv8TUh08w9SHEgHHN65MpstSnsn/9wyBl8mRcO7Gcq3gEoSke6SGS
gKPUlMJo2S9kLnILohBFgkrHSRHFqUgvohUlPkR7mRlRPt5L5vFKoujAjXWX
Dt6rEa6SpxFt6+LpUGc8He6CpyNc8GyUK56NoYwz4FmUAc/Hu+H5BMokdzyf
4o4X0zzwYgZllidezqbM9cLLGEqsN14tpMT54FWCD0Y7NsZbcvVBZMI3BWll
okqONEuk5ygnrJIlPUf7whWWDlAOhkvPLi+eTMXZoXhfMMYGNsWtzV5YMrID
4oa3x8EVTji82hlHk1zQy60eTqS44lQqmaF3F0ErdHm3J0aGNUXxmRCkJ1gj
bb4lbmZ54mK6gT/nhFBaJX/HWkia0RHWHb7FlIEWsGz/DSJ8f8Kg0AZwsPo7
1sZ2xoZFXZCW0A3bl3aHRf0/oH9QfXRo9ZVmpER3k0bNZzHVyMSU0HVRwtR2
B4sVo2JAdIW6EUkEUtPUJYWCKeH9idS74EkEUVpLrSjs6qe4RRAlpreT1KFP
7bK0yD9U3TjWs8p9L53nZyrkVmlhN9OdT3cyneyqVr9VoidzE1TSNglfjzSp
7XwKUeYCKD6r9Eh9MCHlUgWpYiJVTDM1rkV9FPcRQZN7ZX/5ELWlVd1/UDxG
4FI81lNYq3FKkq4kUojS5loqGCqNFh/GC5omeJtRmyeq2TtK+WRvRIn2u4le
cq3XW/p2r2iVno90wVbPDtji0R6Phzvj8UjKKBc8HuOCJ+Nc8SSKMt6AJxMN
eDrJDU+nuIn7FXg6wx3PZnmILfZ4NtcTz2MosV54vpAS540XCd4Y5dgIr1cZ
8W6dP4pTA1G2PRjRxmZVrdLP+HRKxk6xSpImkoTDlCOUo72Qt9gBOQn2KD4Q
gncFQRgd2ATXUj1wcJkjfK1rY/ucHsiYb42dC21gtK+NzCW2yF5mCz/HOihI
csDVXC+MimiKD+dC8OJoAIYGNcL1bA9cyHDFyVRHhJCs+aNbYVL/pnDs9jfY
0r9bPKUtHK3+hqSFnbF5hSWMhtrI2WCDvZtssX+zHSL86uJBkY9I7ZnFfw5G
f5UYiWycSLWNUPuOpqoruMUxDZFbWKtm09Pbt8Fs+oFNf/tbWQdepK3L7/4x
RloW/aJufnp9qxayE5Zhf/XT0tWtkuriVRnbMjWd/yxAv6oCkLbIoBKgGmrE
JKIlUbw2RUwKRV+rFLXHh5+hqNhEEemJcMO4lvV1FHkojeHDFYqUwSploZYc
hRSwlAhYSiaIpc0CjFICUzpJCkGazA9lU8SHqT7mKJ/mI0Ko7o3kEgGxCe8t
HblXdOiejyUiRGazd3ukebXHg5FOeDjKGQ/HUMa54GGUCx6Nd8WjiZRJBjya
YsDjaW7yxos46fRkjru46CLvuTyJ9cTThZQ4LzxN8MJIIvRilS/erPfD+9QA
lGwPQs4sW+TNsftFR05vgDRkcIxynHKC+CwjPkvtUXKE+OwPwuu9ARhGx+7i
RjfsW2KPtBmWcOr8HVaN74TVkzrDtfv3NDJdEdW7GSYOaI7CFEdcL/DG6D5E
6GIInp8IQOqi7lg3pwvOEaETaY4IJh75idbwc6oFd5vvENm/CVLiusDD8Qfs
WNcD+VvsEGb8CadynXEu3xXn97hiSK+GKL5LIzy82ech9HeJkLgeITq/h6vn
LsWOPoGK8Pi0ZnN3NSkuilFN1UXZyqGZ73XN5T9UNpero1b9dB3lAlPh2w5W
+8nNRQJPXAT9hAXSX4EeofSzytS3Dh5z0/I83QaBL/RRUVV2FCfu7xIe4chp
slsd2f5nuSnuQweuFdkZQE4Ga9wowxQaN3LwkO7ZOBoRMRhRIhgpEYyUTPEW
OylIhew4VbtOy6aLVcplM3zM/gdlM31kz1z5LEVECal0JikSiYTJDIEm0mWL
ppEhLY9GO5sj1bu9mQvujXbCvTFOuD/OGfejKONdcH+iCx5MdsWDKZRpBjyY
YcDDWW54OIcyzx2PYiixHni0kBLniccJnhjh2BDPVvng5Xoj3qT64/32QJRk
BiN3np3MHZhsjR4azdbooMFJyinKaQK0whG5KwjQ8VC8OxyM14WBeL6HkZBv
Q5ylF5e/2BYp07phsHcD9Han9g1tBev2f0V/3/oYFNAQqXGWOJDmhJsHfDCm
vwXeXyZEp/xxj18PCmyAsztccGyzg4Qob401di23lJq2c5UlstZbI8CjNg7u
dEARoVm3uAtSlnXD/dPeuF/khbFDmgKPQwjRZ9qh2hKib//jP6SCC0XtrJvY
EK6XsENJLVvIuWORc5B2SL3UJsKj6js9ZL7Bqmo+/IraESF+P3F6Scwlfmpx
7DDlDIvpAou8vKICRJH7J+XBNOWsyq9MG9irjgNr0Mg+cLPvKiMfyj+Cpvhn
oCmhsYls3UC2b5cMpTs2XDcgoU4gyYkiMU1ED0wshxJbLcxFYUeUb2do7dm6
/RazfMnNbLGDuGyOL8rmShEz5/OMZko/qlhT82GWN95O98QrhjrPhWMmLEwk
ARnrhCEdfsKd0Y64M4Yyzgl3opxwd7wz7k6kTHbB3amEa5or7s2gzDLg3hwD
7s9zw/35lFh3PFhIifPAgwQPDCM8j1d74/l6X7xK9cPb9AB8yAxCaX4IokQF
qJpjJoHRw1IkgIkAzlLORSBvNcFZ5SBTBe+PEZxDgXixzx9P8o0Y5NMAp5Kd
kRVvg3VTuiBmWGt0af41fGwZqNvVRNfW32DRhHbYvMQKh7Y749ZRX4xlyPP+
WgienfHH3cM+uJLvjt4+dXGU8AS50UFb0wN+LjWRT0ct1OdHHN3tiF4BdXHx
kBvuEJhnV/0wbiit2N1AvL8TgOgRDP+ehCBva09RHYr7HH7qSH7E/nVRfRXX
D8er/eNiFkN0DWkpBtFhJC8xNG4k9+JouTqRhjD1uOoW0mmJcH2uTksriCnC
jfLUsc2nNlWpTeG/qbLKVZlm+qPWRWRWmaarYoHEAL0gSUR2Wg+4bAE3+0G+
J2zsp9gprs5OuMJOicpOyUAP2dJTyQ6ZGa0MFplGaSeqA0NTfZDVqzuyIror
Q0KzfVEyR44ziEzCXLFDbZ5AJ8ZoLjZMEJhYoxkjnwVGOcUuNq99mEdoZnvh
lcgLiChmMt2xCYQm2pmgOGJwxx9xc6wDbvH1rSjKeCfcmuiE25OdcXsqZZoL
bs9wwZ1ZrrgzhzLPgDvzDbi7wA13F1Li3HEvwR1DHRvg4WovPFnvg+epRrxK
98fbzEB82BOMsgOhiA5vXmlVTJBQzqignKdcoFwkMGsIzBoCczYM70+F4PXR
ILw4SGAKjHiY54MBPvVxbJ0jdi7qgcTJnTB7SEuMYDTzzZf/iRaN/kS3qyni
p7bHlpU9cHgX/9tP+SJySDPZQff0HKE56o0re92xclYHxE9qI6EJdKuFwjRb
HN/liNWxHZEU3xmDezfA48tGvCUo5U8YyY0kKE9DBDCi2+9psBjBGONlYmPR
55DTWJIj+ofc//qtdM00102Wkpox+mnZXEY/4jaJSCKIPqIgdbuFdn9EzPRW
T8pJq6MrH1VJyJEY7VD4P3LdNGqUBeU/SnK2q33f1TNxr7Rqq3mVEUBHTaQp
+pUMdv6OTNofcYA5sxM58lCGJYr/SYZKBnsiUhRNh3spDI3RGPLWMaQO24lB
OzphWX3oSfS1NBcTdnwqmGYX1PkF09KHhWJWoWyRH3mK8zNzQ3m8n1zSIoYb
PizwwdsYb7ya44kXszzwdLobwxtX3J9EPRPsRDpiUKcfcX2cA65HOeDGeEfc
mEiZ7IQbU+n9THfGzRmUWS64OccFt+a54tZ8ygIDbi0y4HacG26TpyHk6d5q
Tzxa742nab54ke6H15kBeLcnSGYAyo6HIbp380p+zqkMkR9colzuDVzpjbwk
skQpuRiO92fI0kmydCQATw744eFeH9zN9UI/73o4mGSP7QsssXxie0wb3BxD
Auqjad3f45s//yc6tvoKtt3/Bk/nmghjxD+0T2N0bvcNxg62wIh+TWQI0z+4
PooyndG80R8R4lkbh9PtcZphzuUDfF6c8sTwfo0whkan7ElwDeB5iLmgyUy8
JFdjJUOf57k1Uvn5QXpOgh8RygjrIpJwostb9OKJMqw2rZTfuYOyHUbtYlCu
fChdDIrVsaxidQboqkOi7DpEV3bdJO+Ct6qyPuLn2Hmu8vNzS0xVhpTeBfPq
S5icHc108NSS8GgGKLNLB2R261ANHoMJnpJPwCMMUGT7higd5aVOB3nr4CEw
UzR4fCU8wvCUxBiR1d8KWQOsKqd9FglaSgnKryrnGNRZhvLFYl6hfIm/mUFZ
xuDQRE4FfYj3xduFPng93wsv5hGi2QxhGNbcp4d2h4bn1gRHCc+Azj/iapQ9
ro53wNWJDrg22RHXplKmO+HaTCdcn+WM63Mo81xwfb4LbixwxQ1CdCOekuCG
wY71cWe1B+6v98KjNB88TTfiRZY/Xu+h53MgWIYyOQxp8hIdFXAuR0hocJVy
jXKdcrM3oga1QMkVAnQhFG9OB+MFY/+nhwnQfl/c2+ONWzme6ONVF/vW2CIt
thsWj2+LSfTS2jT9EhH0wOy7/RVejjUxN7o1kpd0Q0E6/1+Oe2P0oKZ4epkG
qcgHVw+542y+C8L48yLsESD1ptc2ILQ+hvRuiJEDGmMsAercXs76jbLg33de
ui3wIlh8pchYL7PFnwPRj1UgEik4S4Y+IsW2lMZFjP1tpOumrG1pK8eUtBGl
Q+pharGmRRgg/YifZoD0LUBa+4/WtHq32n4zPUCP1c2i5qbt3VXOylcuEK30
3DRstOKPmNzTYVOzCjbC5hTT5mRaEh+rjlWwKamCjYcJm1JiUzrCS25cKB3j
LbEpJTal45UNC9pAeOkMdfzU1MImBuT8kD3YitLDXHAg2oHEtI828bPU31yM
/QgPTm4sqZxjEAOopXzvw1Ij3iUQnEXeeLHAE09jGPPPYQgz0xV3p9OaTCEU
tDZJgW2xNqAtLo23x+WJlMkOuDzVAVemO+LKTMosJ1yZ44Sr85xxleBcXUBZ
5Ipr8ZTFBgwkODdXu+NusicepHnjcbovnmX54eWeALw5GIT3x0NQciYcuWsd
kUdPTIJyQ4EFt/sAd/oganALlN7oxTif0JwnNEWBeHrcHw8PGXGvkNDke8pp
oQjPn5C/2gYpMV2wMKo1urb5GqN7N8Lw8AYYHFIfbZt9ickjm2Hl/E7I3NgT
ZwvdMLRvI9w86YWLB9xkMu1Qhj2CvWoj1LsOwo0/oiiPlkeGO154epV/Z/f5
d0jvrZzWppzA5Kb3lBA1rVYKSvj82EcPj7ZkcAUtiigBafOy4kGuh0fLGejz
1tryQKXzu+ZHXd+VHd9Vyz7Vdo2ZKTt5f2Xayfvx2JFcVqTf4vmx9dEwEnHP
F5UY/fRJjKT18VPae7J6dkLJz2BUqsOodJQ3Ijs2VDEiOhM0jHwrMZptrNIJ
KjCSM6aL/ZE9rAeyh/eQcJSukBNzwndbGcAPq8Q+kdUBwoFTJxiiXZrKqdPi
FX54t8wXrxf74IXIO4vU2Xx3PJjLwGY2nTE6aNdpZ64QmzVBbZEY2AYXJtrh
grgnPpUy3QEXZzrg0mxHXCJGl+ZR5lPlFlAWueByPGWxKwY41sP11W64leyB
u2leeJDhg8dZRjzb4y9bcN4Sow8Mckov95I2RqJzl3KPcp8IDSVCt4nQ9TC8
uRSCF+eC8PQUETpGhA764NY+L1zPc8flTAPCPH5E9qoeWDe3E3p2/gtmjmqO
qcMtMHFIU0QNbIIx/Ruhc9uvETe9LbauscLRHGf0D2uAc4UGHM92wv7tdggU
KTbalAj/n7B8Xnssj2mPS4folJ72xJOrvnhDjCJHNuXD63kQ/4JfiN1FUaOa
mtbxf5btUfLXESo+YlRW4CNSamI3Z73//V/TyjCjeoNCjAJaqDcttJy1Pl8t
jk2IM3HC7mitPdVH+Ewtp78xrdTULprrjzPpTY9u1qhG5Q7NGvodmlV28Glh
D+GpUclOw0p23D5mRzNBWbadkGXf+R+yI0xQZKdGKI3W2PGtZGemUceOXyU7
8f6SnVLaHMFNpDONy+oAlCaqg3JrhASibK2c+TEXQz/mYuqHXly0gQQlBaA4
0R/vVhnxejkJWsIQJYGhyiIPPIh1w90YEsTQ5jo9NGFwLk6xx+rgNlgd1Abn
Jtvh3FTKdHucn0mZ7YDzcx1xfp4jLsx3woUFlEXOuBhPWeyC/iToSqIB15Pd
cTvNE/cyvPEwyxdP9vrhOQl6dTwYb8+G4sPlcJTdikD00JbAQ9LzqC+ihrdE
6f0IfLgVjjfXQvDyIuk5G4BHJ/1w76gPbh8gPQUeuJLrhgu7XRDiXgc7V1jC
1frvWDKtLeInt8GCCa0wL7olZo1rjmmjm0kD0y+4LtYv6YK9DHF6BdbF4UwH
7N3aE/7utVDAzydzHNE/pC7O73dB7yCRdzPgJgl6RIJePwjAuJFNUfxMLEEq
eR5I/cneboPsdLmr2mzJ5xD0N0mQGCMSq4Y6f/knWP35z7Khuy7pEQk5fReq
GOsTixpE5eeIznMr0iXcRMVHGh9dwnqQOvegLjThf/7QKmnqGsqRcFOnge4m
uEbOS92UnpYxyFA2WlZJGmj0qGVS80p66v1T9GiWJ8uxM7Kcu0h6Sn+GnrJI
HzlAVzbBF2WkR850TzeatiGUzfVT5rZjlfmDSnpIzHLKKoWcSFcGt0mkZp34
ly1bL9ZblSUHoVzIBinmYlzOzFVufizbEIjidYRoLeP61YzvVzA8WeaFx4sJ
URw9r4UGmRe4PtcZV2hmLs4gKASnT9c6OD3ZFmemUqbb4QwhOjPbHmfnOuBs
DGW+I84ucMS5RU44F09Z7Iy+jnVxKdEVV5PdcGOzB25neOFelg/jfyOeHgxg
OBOE12dD8O5KGIpv9ULZw96IHtGSHhMBekSA7hGgm6F4eTUYTy8QoDME6IQv
bh/xxvX9BGgPAcpxxdldzghyrw2jc01sjOuM9Qs6YU1MB6ya2x7LZrVDwvQ2
WDilNWImtkSPLt9ixfwO2L3RGsE+dZCbZgOjW03kpVnjaJY9LhxwweCI+rh2
wg2J8R2RmNAJN8544uE1X4wa2gTvn/KZ9OGZ+Fv+8Eww1QTFzwMECEtUcMSi
aLEwGtqy6H8OplqfNEdi67uWSxDmSOs6Fbk40dAjZoq06o/myWlbTpTKz8d5
BK39QFz+/FT+TWnd3iq3bmk5BNWTM//lmSHTJT+5KVa5fKK3SLr2g8/BSjNK
ka0afBKrMhWrMholMZeqYGXUYeVXidUCf9NYT9liGh5iVcaop0xMbicqRqhs
nZzUFlilCJejbGOQ7Fsr3xQs0gupwcLFSwtWVh94WqAsNQjFKQF4l8xQP4kh
fyKjl1WMYpYzmllCVyyBLhmjneuxLrgSQ9dtjqM0Rmem2aJ3tzo4RbZOTbdF
0Uw7FM2mzLVHUYw9Tsc64PQCyiJHnI53xJnFTujjxAd9ogsuJRtwbbM7bmZ4
4k62N+6TrUeH/PH0RCBenA3G6yuheE9DVPIwgiH8t+hEGTusOcYMaYbRgywY
3jfF8H5NMLR3Ywzp1Qjr47viSqE7LuQbcDbbGctntkcw3bM541pgV6Il0ld1
x5blXZFKQ7QhvhOSFnbE6tgOdNvaYcnstnC0/hu2rOkOo3tN+Bh+QNZGKxzY
xWdGoRNunnLD8AENcfe8B67xdb/w+rh+hs+daz4YObQx3j6l5/zuaYDYV0Su
3pOvzO3Woja05BMc/Qts1TGxJcZ7BFu91AY6MTIhOnREdVXb0GVi64fvKrt7
1KqqPkrSZmO1ypDm5smrutVGIrS16R+1bNMPVFsS9Edyqx4WUq7e/kqitVOt
tqpYqXMPNfSNCWZKU48fPvDrz+GrtL9itkS9SOOrrBpfwmxFdWuMsqkaX36V
fM331/EVoPC1TPBFplYFVvK1njzRRAmuojzIDzkq28xIWcgWylYhISjfFoIK
da1IGd8rTgvEu00BeL3BDy/XkbG1DG9WM8xZ4Ym7y9xxazEdtzjanYXODI/I
GG3UmVl2ODXDFr2618aJ6T1xYqYtTsy2xcm5djgZQ4m1x8kF9ji1yAGn4imL
HdHb6SecTXTGhQ2uuLzZDdcyPHAz2wt39vri/iE/PD4RgGcMjV5eCcGb22GC
K7EnZngLs/9myBKOl7dD8PRaEB5dCsD9s364fcoHN456ISmuC/oF1UefgLqI
8BPnwps3+qPZXxHqVQdBZC3ArRb8DDXh61IT3s4/wNPpe6St6IqUpbRttEdr
Fik3tiaPscDM6OYoyKDzt5dh4wkDHl7xwqghjfDkhjfuXPTEupX8Nau64P51
hbHXTwLw5ok/dm7tYY5d23pUux62+N8DrVYV0MT4nigwxTapHJ8QpVMx3icS
5iIhXihBU9YM6Ze7Vi8k6Rc6VPbPmdagfKr71LSHSxiv7coCB9Pmk5e6wYhK
yMxNV0N0K05afNT18++CpRmuqPYNq4Hlq/iDk42I6t4Y5dP9UE6wyglW+Tx/
lBOscglWgALWEgFWYFWwkoJ0YBGoVAphihLwbCdM20Nou9JDzNxRLkdRQ6WI
TSNl/Lp4WxDebQmQ3TsvU4x4luyLx0neeJBItlZ54NZy+nJLDLiaQNtDX+98
LO3RPHIzxxZLIloj3LI2js7siWOzKXNtcSyGEmuH4wspi+xxPJ6y2AERZKso
0QlnN7jgwmYDruxwx3WydavAB3cPGfHghD8enwvEsyvBGDW4GV7fDcOYofx8
P4z63QzPbgbj0ZVA3L/gj9unjbhxwhtXDnvi4n53nN3rilM5zji+21GmtcN9
f8SpLEcc22WPwzvscGC7LQq29EQ+fb6cjT3gxwBK+IDCXnm5/oAGdX+HRvV/
D3+vWgj1r4O+YXUxuG99jCRXwuF7/cCIxzd9cOeyJwb1a4B7ZGsE2Xr5RCSB
dmwVUI0b46mBZbb0/xIq0R+ktXtX728QM7Ni4nw/oQrT7R0SSYoq2x2qQXVT
N9R3rxpUGlBVN6J8YcrtidtDpoNaNfSXLKtsiNzZoV2NT9D0T5MU+kskeZlM
VFTHRlVIKidJ5VONck+qJGmOv46kAJSTpPIEypJAlJOkcpJUvoou3hoKSSpf
LyIomiGSJFy98i0hKKMpyqHLljPDDuU7Q0nTrlAzT5TvJkmZQsLkloSy3aRp
RzDepQfizdYAvEzzw7NNpGmDDx6s88LdtZ64vdodN1aQpmWuuMSI6XycE87Q
0zs1n7SQnsURrZDQqxUOz7bB4bk9cSSGEmuLIwspcXY4Gk9ZbI9wpx9xcg29
ww3OOLfZFRd3uOFKtqdsHL11yBf3Tvrh4bkAjOjfFM+uB+P5zRCMHGyB57RQ
T0jSsIFNcZ9W6vY5P9wo8sGVY164eMgDZ/e5oSjfBceznHB4pwNCvOuQIgf0
CayLc3udUZTnhBPZDjiSaY+DO+1QSEu0Z5sNcrdYIyu1B2bQOjVq8Hv40hvM
z7DBsQIHXDppoMfnhbeP/dCh3VcYO6IJXj2i13rbBxvXdcOm5O6Spuf8/qgR
jTF2jIfZin+PoNomgsRG1HHqXnJ9p7c2MCF2pohERYi6q0E7dffRfpRPEKRl
yO+pE3u6m3WVm+20CaNncq2Qlt5LVyCqHNfT6KlROQPRVoZQu9RF4e9UgDSY
TCB1qgaS778A0jCvj3w9kaIo14EkTFKUVRMdSAE6kAJ1IBGc1XqQghWQNgmQ
QiRIwq8rzwgVECGH/lnObPF4Kc8OM/NAeU4YKoTkkqaA5ijLCUVxZgje7wrC
mwzStM0fz7bwOZzqiwcp3rJidDvJAzcS3XB1lQGXlrvg/BLSxHjplLA7pObo
vJ6I79MKi3q3xMG5NjgYQ4ntiUMLKXG2OJRAWWyHMNJ0bI0DTm5wwuktLjhH
mi7leOBqgRduHPLB7ZNGDO3TBA8uBuDh5UA8vhqI4STo0bVAPODrTWutkbKG
AfcZI66c9MbFI544e8AdRXsNOJ7rjMO0Swdk5agOqbLH2QJnDAirh0uHXGXy
7kyBE07uob3KdcChbDvs322L2OmtEEPx966FnHQbBPnVwfH9Trhyxg0Pb3rj
3TN/jKB9enTHm/Q0wqjhjfHorg+GDm6E4cMaY8RwSdLKfw+k70wZP6Hoosdm
orxt1UCt2VooNVt1ZEKUnPappkgsO6nSXidBsqoCkr7UpAVR2oJw0+FH+tb6
lSZag4NGkr60JGYgqlNUQ78G0kzZV9zaRNL/FUVlH0VMvpIiETFpFJXP8kd0
jyaomBeACo2iuEAdRUE6ikhNUrBCUYqgKERHUaiJovLdYSjPCkPOXHvk0Csr
zw8XO+/3hJs5oWJvOKKDSNKeMJTkhuJ9djDe7A7Eyx2MYtIZzWyl15Xmg3ub
vHB7gydurHPH1bUkaTW1coUzzix1YlTkgBPC7iwgKfNtEGJdC4VzrVEYY439
sTbYv5AS1xP7E3riwBJbhDrVwZE1pG8DKdzC32OHAedz3HGpwBNXD3tjUK9G
uEXv7Q6jo7vn/XDvoj+G9m+Ce5fo1fH1Tb63fpUVkpZb4uJxL5ylTSoqdMNx
2qQj2U44QJtUQG8u0LM2DtCzO73XCesWd8KG5V1w/QRt4DEDLhx2wdmDtFWF
TlgS2w4J89vhYK49QujZ7c+zRzzfW57QAVfPu5MeH7x5zv+GwQ1x+Zw7rl32
wN1boot42NBGItNMe6XWbc3+TZR+b+r8bvOH36PDH/8op81F+0NP9dyyNjoh
8hIilBKVW7E3SIR+6g5+/of1rVXT7NdVRiVEPkIkzuWoxBBt2b78ZcNkvrxq
c7eQkWLCaKRs6dZlH0wQmesvouoSetok3m5C1EppTf0H8JRUgcf9X4Knii9H
eCpogqKtm0h4KhYGooLwVBCeiiVBqCA8FSspq4NRQXgqCE8F4alIYchDeCok
PARmuwZPmAJPNiU3XICDnFgH5C7gc6OisJeZKyr290J0SHOUF4ajZC/5yWfU
n8PoP5NRyi5GKxlGPNxGX2uLN26n0lKkeMjM96Ukg8zUnVnphKLljjixxF76
bYcWkZNYawSToYKYHijg64KF1tgXZ4N9CZQlPRFCfg6uscORFAccJz+ndrri
TI4bLhR4oH9oQ1w95o1rJ3xw/ZQPbp72xa2zvoxUGuPmOSOu8/VVvneJ/ly/
iEY4e9QTRbRCxwsMOEIrdCDTEQW0QvmihER+9mXY0uo44fJRAwb3aYD7Fz1x
55wHbp7hc+CUAWuWdsTqJR1xhjydIk+9Qn7CiUPk6qgL+vSqi+uXPPDkgS99
NvJLX+70SVccPUwLeor+6EV3DBzYUEREq/89bJSb68KaDK2jLA3S2lYXNa10
5UTdaSeVN1915Y5172oumOEvP/OJXUFXqzUJaXGQZnxMR0ur71zQLpaaRsQl
PqNlq0OHP/1RDoTLxfi/ka0MM+Q9jn+Jj76/wMfYT/MhjEvFLJUNGpdom6Y6
PoIUPpYLPoJ1fJCJ5BAdHwxktlLIR0UG3TDyIQKbiuxwumQU8lFR0EuggdxF
5CTOERWHIlBxOALRYS1QfqgXSvaH4f2+ULzZE4yXuYQkOwBPdjMQ2WHEvXS6
UVsJSRoNwSYahA1uOL/OFWfXUKFWM6hY4YCjSwnJYlsaFBsULOiBQJtayI/t
gT0LKXHW2JNAWUJXyKk2CtfY4mAKwdrCX7vTBUU5BvQJqo/zBzxw4ZAnLtEF
u8yg5soJL1w75Y2BvQlPkTeDEW9c4HvnaFzOEJDeYQ3oVrnhyB4XHKCBKWCw
k7/dDtmbbWD0qIW96bY4lu+IC0dccee8B0YMUlJtD696YeParnT7aHhoOIRb
drHIDX0j6uECX1+mcblKQAYPaognD43SHbt5wwvHjjkjJ9sW8+e3xZAhBrmj
LvH/wkfrQ4Mg6qLRchxCOU0hGrYTWzRHSuuWMh8mmlJFT4NYCCmqsdqpM+3M
2UXdQSXNP5MFJF2SW791TikciSTBF/qT3JWFo19VsSwina24aD/rnb0T++VE
Mnu6tC6dvvwj5U8Y16Cuspy7MaVJPYxrWk/ef4hsRmkudppSWtaXhSIxNJTt
3vVfIkdYFklOz6aIthVbS4MUcpYKcoJ15JCUdXpySMtmjZwwHTnhOnJ6mcip
OKASE94CFcd6o+J4b0T3Ij3HIlByOBzvD5KewhC83BuE5/mBeJLjj4eZpGeX
L25neOPGNi9c3eKBS6k0CSkGnE2m5ieRgERHHF1pj0PLGTzQjBTEWyOf1AT0
rInchVaktQfyEihLrBFIegrW0hSlkLYt/HU7nbF0Tkcsi+mE0wVuOEN3SwQv
5w+5U+s9cPGYJ/r3aoALxz1x7qgHzvC9In7vxEF3LF7YGQkLOuFAnjP2ZTki
f4c9srf1xO5Ua/i410Le9p44zKDmHE3ITZqWJ7d8MIbBSXqqJbZtssRjmo0H
DGbuXvfCraueGDSgAW5e88IdvnePwcyD+74Yxp8fRnou8/sHDznB17e2oGbt
vwfN30zQiE7prtQxbRKiMjvQSpoUcc1MvH9YB41mU/RV16vVMgP6iquaGVAD
mt+YLh5V6ZmrsnPkCxMx6rXcT3ljNSp5+bvJExtXn15Z1w7I7N5BsTTipIq4
ThSsWppebsqdFM3SDBKXHDyR7dlN9mmL5TtRnRohqnPlwl8Rxoj8tPDEoq2a
yDBGWBvyYo7Odb426wUsDgKWBgPEBcQFq0OAtRTiguRQIIVCXCBxCavEZVe4
DhciskfDJcKES8VRFZUIYlPUh59bovxUb5Sc6IX3R8Pw5lAoXh0IxvN9QXiy
hzF6LiOLbCNu7/bBjR1EJp3GYCvVOY2qvckVRRuccWKdE44y5j+0msissEXB
UhvkE5G5g1tg9sDmyI6zQnYCZQkxcqIhWkujlELjtNUB8TPaI2FWBxzLccHx
PBd6Ua44VcDft9CA0weI5SE39AmrjzP8XHTQDSf43jF+78g+Vxzc64qFMR2x
YG575O92QHa6HXZvsUHGxh7wdqtJfGxwIMcepw+54NpZRihEYTTVv2P7rzCG
npZ4PVLE94z5hzH+Z5yCR/TCHtHIPKTcp6SmWaItI5fEtV1E9GK27hNcNFDf
05+6/pldjj9UYWVyg/pyVnWxRVOsbtFMGhfRNTBLXfMjCjyi31Rk0vR5aG1j
99VqxkXbzaivnupXigjniyGL6nz9uorz9bLSsnxqorvKliulSDpeGUZVPTJh
V8TVFHnK0rqjwok4jRem40TMMgxwN3GiXDvxQulo1a5E0a6Mp0xU7co0ygwl
3K+YS4lhtBIbKD0yxAeh849foxMlyqEpohwpzhaIcqG4WiDarRmi3SkeFE+K
F8W7GbCD/3AEBQQF2YQtj0JQUBABEBQcpBzuDRAUEJSKU31QcZqg9GmJvFX0
OBiKlJyOwPuT4Xh7LAyvjoTg+UHCUhiIhwX+uJfvh9s5vriRyfBilxcuZ9CL
2kZYthhQlOqCEynOOLreEYeS7LE/0Q4FK3sif7k1cgjH7MHNMWtQc+xOsETm
Eiu5kyB3LT01wrJgclssnNaOoTpB2+WIw5lOMow/ynDk+B5CWEB4Cl0REVIP
J/j52D6G+XtdcJDf2y9sSq4T9vLnA/x+QvZOe+ymbclIs8a2DVbwMtQkONYo
zLbDSYYnl+l1pa7vJkP2Tfy8Y3sPvHzqj+dP/PD0sR8ePzKiXbuvzDF0WGM6
JkOGNcIQsjOYop0gW/9znEgYvv40HbU+okNcMhKrEESfQVqbVrJ6I3LPohtb
LLkSs0AnSYd2GVpzvYQV0beRmvLL+rm5T5xjf6ae8RI9cPpyZ4aSFlNSYma/
rn4LtspCX4WOqVXoEPGKOIeiWRGxSjHTtqOkozhC3dur0iGvbA31qKRDnfQx
0aF2vJnoEBVOjY4FlEUkhHSAsUq0gwWyh9ogc7A13i8OwPtlAfiwIhAfVgeh
eC2FcX3JBgrjltLNlG2hiPRphkhfirEZovybIyqAEkQJboHo0BYyRhFeV3Sv
ltJ8RPdWyMCFvoju3xJR/Vqi5HxvfDjTC29PkZAToXh+NBhPDgXh4YEA3NtH
QvYYcTPXB9eyveX6qAs73HE2nY/4rWIrBwnZ5IRDGxywfx0JYXwihg1yV/RA
1lIrzBzSHDOGNMPOJZaybS1rLU1NdCvETGyNvVtofrbZYV+6PQrpQR1gDHIw
U6SCHRm4k5Z8J4QH1WWM4oSDfL0/1xH7chyxN8sBefy5nF32yCIdRp86yKAp
2bapB9LWW8LD8AN2bO7Bn7PDsQNOSFzeCSkkYzhV/hyD9FX8WpqPR6rpoBkR
SNyh13Xrni9u3vNB8iZ5WGLD55Dx90+SsZw2Q2S5xNcikZxDbRM3VMR8tkLG
zzcEiGaAW/q5BHUOu1rHjXYJRXOttFkepS1UIPEbfTO1fpuBjEoqd8xrWIhc
cfUwXgQkMoxXjYbYjSiwEAunSvq7mY7PlQxVzjuWjvI0YVEqT2P5VGkErV74
N2GhpriwLBjRThYoWRqInYN6IGOgFV7G+eHVYsoyf7xeSUkMwJu1gXizPhBv
U4LwNpWyJRjvtoXgXYaopoTifVYoPuSG4UN+GIoLwlG8n6G7CN+PMgg5EYHS
ot7IpsGI7NsSkcRC3mIZ0BLj+rXA2L7NMbp3M4zsZYER4U0xLKwphoY0wZDg
xkieb4lr+UQjxwsXMj1wdhfRyDDgxDYXhunOOJTqyKDDHgXr7bAnqSdyE62R
tbIHdi2zhI/DD0hf2h2+RGPmGHpgUS2RnUIDs4kIpdHYbBF1RlsZju/bYYdC
qvx+UYPMdkCo/4/Yn+PAAMQee/le3i475Oy0Q1aGLXbz53fQaKRvtYEXw/m0
FCukJHWHu+sP2J5mRXxsEb+gnUTh+hVPDKVHdZRBxu4d1jh5wgUDGb7fIQq3
GIwM4veu3/HBuo3dMXKUh7AYKZ+DhRKvi1OSYj1Aty+/hM1XX0mDIWYQxIFk
MX8QoM4fiGyWmD2IUA+wVt+TM1DtmBb/SgILEXLo6ygCiXaiX1rJ/pqJtG8d
GgMxXK3lrypHc9TWsxr6e8Vmuk2hkyprkK6OJhq0eWp5AjxAvU6iGgm5OEqj
QWzU1Y6dChrG6s8vqqeupqpt0bOUCz2m4v1C0hAXoNCwVEloiTgjmu5TyYog
vEnwx/YBltja3xJPFvriSbwvni4x4ukyI56t9MOzRLoCSZTkADxPCcCL1EC8
2BKIl9uD8HJHMF7tomSF4HUuZU8oXotE1gHGFgzL3x6lMNZ4V0Q5G4FOrb9F
7npnlFzpjfeXeuHN+XC8PBOKZ0XBeHwiCA+OBuDuIX+kLLLCoOBGGBDUEP0C
G6KvfwP09quPCGM9hHvXRajXTwjx+BHB7nUQ6FYHAa61MXtMS+xaZYWMFd3h
7fgDGtX9PaaNbo4day2xc50Vdif3QGYKjcom0kFXKJcP/Dxq+J70nti7g4Zk
ly2CjHWwl5/zdtoiJ6Mnsvi93dttsIMUpNNl2sZftzm1ByaMp0GMao71a7rC
jURsTbXC7JmtsGhhO5w64YrLIoE1uCH2FThgJQlJ22yJwoOO6Nu/Aa7eFlWS
/oMbVmso+ywk/vaxpWDELVRXpLPE1yK60AYKxD6CY927yP7n6qmrq2pkIZcX
2n3af3qkrFpTO1t+XcVMCBG1mdFi503VYc8vqm/7VPpbpvwiEsJAiIyVRCJU
PbYtNhISiXHimoGGxEgP02obeSJEu/urITHDV7lEKpAQF99iFSTKBRKLK5Go
WMXQO5FYMJoopb/0Zqk/ni0yIq1fd6T27YZ7sd64v5AS74MHSyjLffFwFSWR
PkCSHx4lUzb643EaZWsAnmyn7AjE091BeJpNyQvGs72UfYwgDlAOh+IFI4oX
J8MwhsYhK8kJucmMNq4RjctE42IYXp4jGqeJxqlAPDgegDtH/HDzoC+u7ffB
5QIai3wai1x3FGXRWOyischwxsFtjijcwgd6qh3yUnpiTlQr+BlqyRZJgYR4
3Hk6fA9Ppx/gw/d8XGvClxGBaOsyutfCrAktkJXWA9lU95xt1shLt0GAT21Z
Ss/abo3dW62xY0sPpPNntlHtN2+0QmqKJTYmd0fy+u4wEIc1q7vA1eV7TBzf
DDOJxd699jh6zAXnLrhjAA1DTq4d5sxpjTlzW2Pt+q7IyreDRfM/yZA77f/I
YVKP0GntKtPVhTaVGHSVHZTV25S1WZrq2Vu9s6RtHPwn21PMq2+TrpKFqobB
+09gICyDPNobqjvW26/SMsgtGxoGYglnlIaBt2naWWKgG5aRGIgbbfFEQWCw
jLJCwUCUOZAUgmhDM5QmBePtigA8SzDiARFI6dMVyZSb8zxwM9YTtxZ54VYC
ZYk3bi+nrPLBnTWUdb64u8GIuxuNuJfmh3tbKen+uL+TkhmAB9lU6TwG0XsZ
JhQG4dHBYDw6EoyR9JHeXOiFbKKQk0IcbjD4vhqON5eJyoUQPD3Lny0KxP2T
/rhzjDgcJg4H6DsVEoe9HjiT54ZT2QYcz2RAvJNufzpx2EocNvOpvolP9A3W
mDmuBSYOt4DB9ju42X2HDQmdkbKkCzYt74K0lV2xeXU3bF3bDVPGNYM3QwEf
oiH6snw9akp8/LxqwUjx8awJb77nxe95UjzcfkByUlesW9sVaxO7IJEYODl9
h7p1f4fxRCE9g1Ynn77XEWcUnXNDv4ENkbHLBlOmtUQ/WoaJU1vAhb+HiKg3
f76D1FeHgc1XfzY1FGvNJiKiFk0oWjGjCgb6bTS2VYsYWp3vExhICpRZst+Y
HCPdxgzTnY8a1TFw0TCY/EkEPlTpblQu7MqKn4bAAPXsgGoJIjs2MCFQMkHd
nDlF3QA4U3cdd74y2CIRkF2NAbIZSyLAp79W6UNyiMwtlSYTg8RAPF/qhweL
fHBrnicGWNXH5ZluuDzHDVdi3HFlAWWRB64meOLqUk9cW+GFa6u9cH2NN66v
o2zwwY1NvrixmRHiNkbE6Ubc2umHW5kih+SP2/kBuF3Ap3xhIIaFW/DJH4q3
tATZKQoKxbci8O56uBxUeXGJKJwnCmcCcP8UUTjB3++o2FHhjUv7PXF+nzvO
7BGj9644nuWMI7udZC5p33aGEIya501shWljmyM5vjOcrf+GkX0bYlS/RnJA
Zc0isVypk2wPSV5GNFZ0wcZVXZBKZ2dzUjdsYSRs9KqJAGNtZO+wwS5ahYyt
tAYMCzYz6t20gWEC1dhAdFxdv4ez83f4qe5vicFvERndDFu20xGjBdjHcOH4
GTf0GdAAqXwvckJzdLf8C7y85ZazLZ/vD/XVVSfmNlZGlVeq3b9baQxEriZG
XQItCDhNArRr15X7ZHpUmQPTCNCX8SQBpgxrDX3IbFa59oJIaKdudPlV047m
Gmp88En1962q/qJNPrJZfaWbqq97pfoPVY8EqBYgUuwrn+AlFmKidKp6cn2m
cmZdnrmdr55ritOp//JAlK9U1X8t1X9dsCzXYWOoTKuWbgzB2yQiwJjgQQIR
4NP/ymw39LWsh7PTXXF2livOzTHgXIwB5xe44XycGy4sdseFpR64sMIDF1d7
4uJaT1xa74VLG7xweROf2pt9cGUbJcMXV3b54mqWEVdzjIyG/TCY0fGD40F4
Tifo3bVectS+7F5vFN9mLHEzDK+vEYPLwXh6MVB27N47TYxOEq/jxOAI/4yD
xKCQGBQYcDLfFcdynHE40xEHGAEvmNYGs8a35NO+G1bP7wB7y78iYUZbDA5v
gKERDbBkTjssE+P189tj5cIOWB0n5hs7Yu1SYkF/fv3KzvCkis/ik3v+3DbI
y7JF9u6e2EUcMtIZJxCHzZutsIk4bEjpjnGRFhgzzgL1G/we7rQaXkTH178O
8g444lCRARF8+ielWqJ9p6+lE7Ttn9b9T51h+7X8xvcmFOQ9AUbDWvehfpRL
tPGKMS7REyK6EsXolv7wuyg6XNdXtKuhoBUdtA2yujVKuvVj/1Fl4/Lrqlkj
QYICQVAVCN7rIPhQDYKSMDdZv5aT9/3FDafKdJEIkEvGajbAC5HdGsr9yHKp
5SwFglIBQaxRufEcJwYbxXlaDQJxUVMHwYYQVFD5kRoKbAlDpIcF3iZTMRkY
P1zmi1txXrgyzx3nZrgioltdnJjihJPTnXFylgtOzaXMd8WpBa4oijOgaLEB
p5e54fRKKuZqylp68OspKZ44m+qJc1u8cG67N85nUHb54EKWD4PgxvT6/fHg
VBBeXAzF+5sqDA8iUHy3F97eDsOrG4worgbjySXCcMEf98QQVZGvHPa4KlrU
D3vg3AH+ufsIw14XHMtzQjyVPGZqa6QzOF6/uDMWz2oLm65/4ZNr/qRWVB++
xvwprQlLayyc0QZxs9siYW5bLI5ph6ULCMei9lgR3wEGPt+3pVkiwL82Cvc5
YO8eez6/7ZCdbYtdmT2RsdMG2+j6TJrSAhMmt0AyFd3Dpxa8/Woja589cghB
UK+6CImoh6ZKFCCe/9s/3wNy+vYbeZFabHqZpmvpWN2ysqVDa7kV7wvbIFND
tWqatlh+qs1Wr/Sa96MpvegJrPFLGl+ZGJJLj5SJqZCPNd77Y40vVjVeVNZE
x0ZpP3elz2mIWjcwpYTEekrlsS80PlLsNBbrW+f6mlYcSY2PVzRejPLKBUar
FI0X7eey929DZW+T0Hhsp9Z7NsPbjUEyFfRwpS9uL6bWx1KrZlOjpjojrOtP
ODzJAYenOuLIDMosJxyZ64yj8ykLqXHxlMX0RpZRVtJBT3TDiSRKsjtOplBS
PXBqC2W7J07t8EJf/4aMcekhHeGfd4aaL8Zzqe1Rw1soI+/3w/H2Tihe3aLm
Xw/CkysBeHiRmn+ev+aMaPTzxpXjNDlHSeYhav5+Vyyjd7OQWp6ZZo3UVd2w
kl/HUsMtO32DGeNaUPNnRLagD2HZ+RvMjG7BWLgl5kxuhXlTRUt5a8TOaoOF
c9pg0by2cLT/Ozas64pMOvAhIT/h4GEnFFKT9xY6II/xbjZj2pn82emzW2Mr
fyaVBHiTkOz9jlLT41d1Rljf+toJT7OMz1f3v/znf8i9EqJlTmRFRZFZ7JZw
Uk9teqmbWURWVOswlydBP9EKq98hITKiWjZUKyqLTqkqJbPq2yJUdVfi3V4m
T0cdZq+m7k7/UN2VKfb6alsfZZgok6n1AC3dI518b8XLobpHWlPtY3zlysjS
RX7K0juxwmuZMrkuTyaLc8nqtEVFSnCVVj6h7sgIR6R3M7xLC5aZT5Hmub2M
KhVHlZ9HlZ/hjENU9+AuP2LfBDqzk+xROJUywwH7Z1Pm0dOYT1lIxzveGQeX
UJa74NAqSqIrDiW54nCyAYc3uuFIGmWrOyJ8G+BsLv+M/fyzjvvjER38l9dD
8eEB1X4E1f5JL3x4SLW/R7W/HYxnN4Pw+Bpj6ct+uHuBan+Oan+aWJ6k2h9z
x6oEPt7oweRn2GJ7shWSlnRGwux2mBnVAl3lkrqJIyzMMWGkBRWra4evMXF0
M0xm0Ds1qjmmjW+BGZPIwJSWmD2tFWxt/opVKzph6xYr7KF+h/GJfeSECw4e
c0YhdX8+rcG8he2QVWCPndT97Tm28Av+EQX8mfB+9aWO7/p8HW+p9rFqI0lz
1fWRYqhvg9pIkaU+0kWKs0/NH+SWobXy5lEPU5PRR0FtteYJ8TgXbIgKg3ik
f2Fa4m0uPHgZuZqFS5UWPybVWlNnT4pOnT9UV2dtBEJd0K10qYqhccpoUd4S
B451aRtVnaW/QnWOtG2M0jiqdIKmzpSVVGlNndeJXSbK2ENFKtV5c4jSX5dO
dd4RJvsgRKX33dZgvNhIlU6imq2ks7yYfgcd9pOzXeTTu2C8HQI61UZuFOOw
CZTJtsifZof8GZTZ9tgzjxJLO7+IEs8n3hInFCynrHLGvjWUdS4o3EDZ6IpQ
7/o4vovI7KEfcsiIO0X+eHwpiE/tUBQ/plqPpFo/7YX3j8Pw5kEIXt6lWt8K
xOMb9HeuUq0v0b86741rZ72wdnkXLKcjLkpWuzfbYOPqblhB51z4MBNHWaBj
m6/4zzOosTnGDG5s9hU6tv0KY4c1QeSIpoji98ePtcDEyGaYxBjUyvJbxFNj
1yd3kz7KQvoxy1d3xomzbkiglodE1MW+Yy7IP+KMnINOMIb8iJzDzohbpTQ8
7P58TRY7s8SgwgS5uKSqRy4ylWJvgejGPtS1MyJqfo9zPbrLp7TQ5HXqpaEb
1drltES9lprRvHH1SV25Uq7yaV3FOVGe1r1Nc3Nif/bYej/9Q7Uu1qm1aGgo
HeCByDaVuxCkWgvHROxfFOmYyZWpGEWtjepT2ohI+8Zy4VXZclWtxaKrtZpa
BymDpZpab1PUukKo9W7+E2SFywaGd+kheJFGFziZ7m8iVXuZp4xDT8ZQtemU
FEyyQ06kDYwda2H3OGvsjqZMsEHmZMq0nsiaaYusOZR5dF9jKeL2XAJlqQNy
xXWFVWLvtRPy1jkhyKMuDm434EQW1Xsf1fuoEXfP+uPJ1SC8vhuKrG32yM1w
RMnzcLx/QvV+RPW+H4Rnd6jet/xx/zpxuOKLDWu6I3FZFxzd54y8HbbYusGK
cWZnxNE9n86H8NghjdG25ZcY2oexaZ+G/Hccwo9fYUjfhnB3/h4eLj9g2IBG
GD6okdxbMHp4E4wZ2QRdu3yDuXRAVlBlN2/rgTy65ksYt66k09Kb8ebxC+44
fM4N+08bsPekKwL4QJ+/vKNU78zPUW8l4BR+tM/f/oaw75Udvwm6bjfN7xad
bqI0W2TZTXYrCPUWPTxCvdfz5/TTBVUe0pU5F33vjlaO/UVXJEK6Iju1oVA+
s8fW/0m5e/9zyh3+sXKXDvKUyz7Khov+aC+1j020JHgrWxFFskVuRFRiTLlU
lC6IeGaXLvVDpFMTdXFOgLrYI1DZPaWbmpbKnRGq9EML5c6m5PZCpH9zvNtF
Bd8WKCtNt5N8cXWlF84vpvfM+PLwHCfsowuSM74nZhhbYKp3c2wfbYXt46yQ
Ht0D6RMpU6yRMY0y0wY75vTEjhjKAlvsjKMk2GHXUsoKe+xe7QB/w0/Ym0Y3
ZwfdnTwPnD8gRmio5Iwvn94IwpuHVPJ0B+TscEDJSyr5s1C8eULb8jAIT+8F
4NFtP6TS7ViX2A1FRwwozOXf/xYbpKzphmWLOmIu48oJoy0wtF9DtGz2p1+h
b2g9sy/RJ7QenOy+g7PDd+gXUR8D+jbAQOrr4IEN0aHDV5jCMHIRH9dJKd2x
gyHm/uMuaNn6z+gzqCF6D2yAXgMaIIwORwidawtyM3i4m1nW5+hzLZM+C2sf
pu7B0c9AC20SqznEbiktk37epM9KDJncqqV0UH7uUa3LoFdvudEuZlff+tm7
ihq/N1CVG/wkr46KzhpNjT/8AzUWLZlCjaM6NFQHyLzVhjNROBXHckTh1FdN
l2uBo+p6iGc01TjKpYmyUo1qXJYSpM4sq7totocoaryrciBGa78UTWbvskLx
IiMIjzb7404yVTmRqrzMHafiqMoxVOWZVOVJPbEz0hpTfJpjolczpI7shtQx
3ZE2jhJtic0TrbB5CmV6D2yZRZljja0xlAU22BbXE9sWU5bZwtelDrKS+fzf
KmaKDTi11wMXDnvjepER9y5TnW8H4e2TUGTvEE1hDih+HYZ3L0Lx+inV+XGg
rPtvXG+JC6c9cKSQLsEuO2xJseJzuzODwXaYNqEFRg9tgn5h9dCsyR9FZ43Z
rxHCj79Fzx5/g50NH4jBdREeVhcRveqhdZsvMTbSArPntcGyxM5ITbeGb2Ad
6TCHUm97UY+HjnA3k7flsz/f19CUV1Q/hfKKkqT+QRz8feVMy2lVeUU0aEqA
8EEsTuAoJzwqmwH0S5o+obxm1Y9VV3kS95Eujl593+s6isVpGzGl8uHnTgvo
1LdUPIVHKmdvy0TPpFi3NNFHbQxT6/5CfWOMarrbT8l7LNO5GElydZlUX7my
bHOl+pbv0KlvTjgq8sKV7uF9EbJH8n0uVXhXMB5tC8CdTUZcTfLG+ZUeOLWY
gd0CesJz6DZM5ZN1PFVyjCXGe1ogyqMp1g/rguSRXZE8hhLZDRvGUyZ2R8oU
S6RMp8yywsa5lPk9sGkhJc4aXo61kbGGLslGqnE61TjbgKJCMWXijRtnjbh/
zR/P7lGNn4cickxzlL0PR/FbqvGrEOzY3lO2rVy75I1TxwwoyHOQLS3Ja7th
KT3qOdNbI3qMBYb0b4jQgB/RuMHvYfSsZS6qnFQ8o1dt+CrCf1nx8X/QqOEf
YPSpDT+/OgjgL2ne/E8YMrwxJk1riQWLO8DJ8D1WrO8KZ/cf0G+Q657P0eG/
f6TDopAjcmjirLS2wsXUNq/q8AVNh6uNlWjHNLRVzNWWjOl1uLojoVYv9eq7
U1Xfd6r6fnB3ki2/H3ypwmJwRL35/Gn19VA8ZFV9y0Z7y8ER2fIru7mouqJm
LzbxzTGqW/hU9U1QV5GLDXyrK50Iob5CteRWsG3BYm+RVF+5ayVLVV8xiri3
FyqovjhAFQ6hCu8Jw8ssqnAGVXizEdc2UIUTqcLLDDgSRxWOocc70w47J9lg
a6QVUvgEHuveBKPdGmP1kE5IHN4ZiaM6Y82YLlgTSRnfFWsnUaZ2Q9IMyqzu
SJpriXXzLeFuVwubV9DxWEcvPM0R+3Y640ge1fgg1fikN25eNOLBTX88pwPx
7lUoosZRjYvDkcmnbfo2ms9bRpw/44FDB5yRvdsOaRutsHpFFyyIaYcpE1tg
FIO9PuH1YPSuhfp1f1cDbi4/1BD9WTVEV4rZf6Nevd/Bza0mPDxronGTP6B3
vwYYzWiwe4+/YBofxRNntkI3a3nx0uyzNPa3n9RYcRxTzN42/u3/kxqrrUwR
G79EnkL8fOs//J5s8Rlt9r+mHJxwfcXWfZF/E3O6Wg6uyjYHJy26M5UbB1Qp
N5rOU+iU9T2V9QPDOtmIq12jUFsPxeXXf6SswusVU07lVNZyoayyz0rdxjqv
chOroqwBlcq6RlkVKTdu8VkrlFVs25LKujNEKqtYyvD/aXsP6CrLdP07yzln
yvmPFVB6hxBIJQnpvfeekEJ6D73XbECKVClKlSJVeu9lK0hHBQEFURBFLIgo
ICCQXN91P++7d3YCzHgO881aD0hJZi2e377ufj9V+4tqYNWn/2RKo7LQBfc+
LMZv+wvw085cXN3cDZfWZuDzFWk4vSgZJ+Ym4MOZBHYKvdjxBHYkNXRoIJb1
98OgJIZIibZ4p5c33unLM8AHCwbzDPPFwko/LBzJ87o/Fo3jmRCAxZMDkBDR
Cu/NoXvxbjh2rIrC/k0xOLQ7HicPJOHMiVR8cYbQfpmFH69m49cbebj3O6Ed
4Qwfn0bYsD4UX32Zjk8+Znj1fiy2bgnHyuWBmDvbB5MmuBHuzujd0xb5ue1V
C2H7di/8BTFRzf+C6KjmzyE6mj9ERTe3+gfatX8R0XEtYENVzi20RhePV9Fr
oD3K+9iiiI6xFf/3gRlEu3/HaIOnMip1QocXX1TN5qZxCxlGkprghbBg8ysR
lgNIkpPzqCe7hj354/9oObT25l0Jqgxvag2s1SIo86w9zA94PY3Q+4+1iyeZ
+z8kLSyEPrAg9KEFoealPK9najOrJLSKhFZN7Yaq6TxvSftTtl781qsgKo+m
x2S6NyCLFB+R0Moskrq7UN98wPOBTHYXa4Qe1QbuZI6ospiUHiWlHxTg+h5S
uo2UbsjA+VWkdCkpfScRH86Kw/5p0dg5MQKbxoRizYggLBvkj4V9fNAnvhN6
88zq4YlZvXn6eWH2AJ7B3pgzjKfSB3NG+WDuGF/MHe+H2NCWWDKTHsT8EGxc
RlLXktRtMTi8L14Nz539OBUXP0vHN5dJ6vc52EZvwNu7IYbQ4m/YGIYepLCY
silmvGvXNohPaImIiGYICmwMb6+GcHVpAHv7V2Bt/SJefvlvVv+NkJAmzyE4
pAl93OCQpggO1U4QT+s2L6Cd9YvPwT+4CS1oEqU4NrkV3LXC9v8C01efiKkk
zyTVK03eMjMnW6lMU0EmTHvV6t7Qoi4x/GL01S7sjR5uVn97zHetvQLb/NBc
f7OCDrWxVnzercPnH/RaR9h3wAOa/QdSnzbNilZoCmpOiD2Bz6qRmWpOtGqs
zFTzTOpWm09p0JgrvUk5el1aL1u8Z5Ez2JRfo6DkszK7M6qMGp9VVEtZx6H4
PFGqZqfxCRktccH9EyX47VAhru/Pw3c7s3FpcybOr+2K0ytScGJxIg7NJaMz
yegUMjqejI4kozTzC/uTv56eavN7d55p5W6Y1sMd03vz9PPA9IGemDGEZ7gX
ZlbyjPJGVFBzzJ9CN2FWIFYvDMGmleHYuSEKRgZbh98np0eTcO50Kr68kI7V
q0Kwjt5qf5rzn3/OVT9/dTkDn5xKxvsHYrGZSrqUSvr2LG+MG98Fg4Y4oqy8
IzIy24ps4uVX/gbrDi8JhmhL7WzT7gW0bvsCWhHNFq2e/y+0aPk87//Fl/6K
l/hXX673N7TiH7fmX21PiZX+iwN/ntMlTwy0pEwh+/6EU2k5lfYKmfuUGR2Z
XJN207oTa2ssXqoyzXFavHTwJFDrPmStWBUd/T1Jy28Jp/csOJWWUsVqjt5H
Uay1k9ZUlOXRNtvanFZqnFaN1tcyjddHblRHtbZnU7qpzZzKZkCpSSzTtwLK
GqZ1Wm5Li6p0S7+3UHEqkZRwWiWcHivROJVZzFNk9dNyVJa54v7HZPUoWT1A
VveQ1W1kdUM6Pl3FgHxpEg4tiMf+WTHYOS0SmycyWB8TjOUjArBwkC/m9PHC
9HJ3hHRujIlFLphY6oqJFV0wqSdPbzdM6ueGyQPdMXmIO6YMlx6IZnj7DZnr
J69zyeu7Idi8Ohy7Nkfh/T0xOHIwHh+fTMLiRXR3lwbi4sWu6MHI6RIZXUWX
dCX5/fRcKg4ejse2nZFYsSoYc+b5YsJkdwb9ndG9Zyd0y2mHuATa9I4vw5ba
2jW7HVKz2iKZIVWiaHBqa6WbUYnU4viWCItpgZCo5nDq0kDVnRKz2iG9qANy
qd1RKa0lafu/YNbwWGZL3E0pQAizuTqz0iYtb35KxsuSWVPxYbUeUH2vv6xm
OXtc+1W1GmYtU7Pmhjid17vJsYpXSWbV8BqPB/RQRzjY4CG19SG19SG19aHa
hpRS450O1LMA5rlijVeZKzYE26N6gsWImGp91rdZzs99Mq+SyNpgsXhvZ41n
WsWQSXitLHRW21uqTwqvpYpXmR3GOTJbQWZPl+LWiSJcP5SP74w5uLwrC+c3
k9m1ZHYFmV0cD+M8MjuTzE4hs+PJ7CgyO5TM9iezPd0xqcQVgU6NMKagM8YU
OWNMqTPGVrhgbE8XjOvjinH9u2DcoC4I9m2CN1+nrzDJGwtm+mHZO4FYs4zc
riO326Lwwf4YzHrLG3Pn+NC4ffRRklVLZfNPf5qCc+fTsGR5EBa9G4AjJxKw
c28UVq8LwfxFfpg8zQOVo5zRq5+d8j0TGc53tHsF4THNEUfuSvvYobiXLQrp
h+ZXdEJuWUdkl9ggk2ymF1jDn9FUMP9uZ4/X4El/opKhWl4vO+H14J/ntXmt
yoKETfIerfC6VedVyr6m6RYppklZ2JJXycBaJrFqZuVrpoE3q8XH7uYN46ZJ
FquRpgRALVTvWkirclF1VB/QVZVu/YcMqB4yoHrI6P9hhZZ3fdQnDY/6p5lL
BxJEWaIqbqohhLgS1WqiWi3TjDK/NZtnXi6qF/AslvbkPL01TToX8vWamJZv
NaO6r0gt56o6qEnr/tkx2D83FtWfENXTgirPZ+VqkFeGeO+fJa4fE9ejxPVA
Li7v7Ybz2zPw6YY0nFyVjENLE2BcEIuds/hPNY3mamIIlo8JxMIRlIlB3pje
xwOTKKtj+LHwd2yIylxHVBY40R12gqGsMwwVnTGypzNG9nFGgFdjvDHCDW+O
I7JTvbFwlh+WLwrE2pUh2LIxHJMmumPqVA9iEoP35bwfg1wGSgc/jMPR44n4
iK7AO4sCMIuyuod/tm5zGBYuDcC0t7wwapwr+g5yUE02KXQ/bR3qoYiBfmq3
dsgs6IDBY1wxcLQL+o90Rt9KBmEMxHrSFe5ClziJMtzL4Aw/ur89GMjFdFUr
Uz7886i+ZkbVh5GOPKM8mxK6og6qknNVEyh0BwTVZa4uqvtGGpQl31q3UKDn
qvTBq0J9T7eHuc3elGc1c5rAQ05/t+D0Xlet20Y4VS4AOX2YrU2WPKQr8Ihh
1SO6Ao/oCjyiK/CIsqrWAIkbMDwdVfpbESZORVLVVsapT+BUWumll1jaKGWh
3Hv5qoVSlslVb+LZKuWtQj2xqgf7B3VXVZfU/fMZyJO36rMap9UXKoCLFTDQ
bN8/X4Zbp4vx84kCfHeIrBq74cIusrqFrK4lqyvI6mKyOo+szqT7P4Wsjg/E
olFkdag3ZvT3UOZ/bIkMuzvC2/41DM62x+BcewwpcMCQYp4yRwzt7gRf90YY
PdgFE0bSzZ3gidnTyetc8rokEKMNLhjzuivvf1MYFXXz5nDlnaant8W2HZHY
vS8axoNx+PBYAgqotsZDcdi4PQLvvheEmXN9MGaiGwYMc0IJ8bRzrId0RmCi
qIOIZyEtewn/e8JsH4x72xtjZnph9HRP+Ic3w2j+9xj5/fl+iKa3MGKal2B6
6N9gWufJlX+oHxsqYKVVRnpZBNg5ClhXNdia11JLsFrOikiRQJoRZBtj3cpW
3ZZg84iU1hyvj0dZqYYaq25aXaAOq3ctWL1PVv8waaq4ALmJqHSywSO6AY/o
Bjyirj5SupqKKupqFd3WqqFkVQ+tJPSX9TvCqnnRm2lxgix5m1uH1WUWyw+l
12Cjvthtu5RipYZVpIoAsiFUC/tN7qqmqfsXkdl348gqef2SvF7qDkPvLvjj
Ink9V4KfPy7EtaN5uHwgGxf2ZuLT7V1xcmMKDq9KhHFpHHYtiMbm2RFYOy0U
yyfSJI/xx5wRPpgxyBOT+rgp019Z6KRY9bB7FX0zO6Fvti365dmhXyFPsT28
uryGYX2dMHqYNHC5YfpkT8yh6R8kfQFD5I2WZUsDCeuyZYFYvlw7iYmt8B7d
1HUbwrB5WwS274nGng9ikZ3HMGZPFJatDcGsBX4YT00eTN0sJ5gOnesjq7AD
Kvh9hzEMm0igI5NaYT5dh7lrgjGb3y+SLuxs/vfcDaGYzw9Gf/691EIbgfVw
bVjrsPlabWwtk7D/sEgPNP3HP1T6SF7Tkqftk5o0Vr014iKbsqyltbOsClv3
V16p6XLUZ74FWX7dc2qi46+1klemxJX6Y0lc/T+VDBjaUTvisA6ztdYaCXRi
JWElCQESy68hs1axVNgkVFFhq6iwVVTYKgZbVQNILL2BKnoDVRJo0ROoHkt1
faObWhilVneG8+cZFjsNZGR1ocWkRl1iN+urCKV0tUdfpibboT6UVGqJthnq
I5PDqqnr/qUMoJbHo/oSqb1CavuQ2kvluHWe1H5Kak+S2kOk1piJM7tI7RZS
uy5RdcLsWkxq50WoUtXyKaR2vL9KUM0YSmr7uylntbKE1ObZow+J7dKpvnrR
untmR/TI5snrBHfnVzGghz2GD3DC65UM0sa5oQcdyt49bZ/DrLe9Cexsxvuz
Z8vxwew5PpIdxbx3/LBoSQCWvReMVetDsX5rBDbvjkJ6t/Z4b2MY5vLPJlIt
h9Po9yCoji4NkEPHoBcNfiXjsakL/bCAcCZnt8caOhIpdDLWHoxFMn9Oybcm
rB1M/ehHHgPWkso/Cay05GY3b6ZerJLOc+l2kV1lsrG2QL1Q5W/OEcjMnjgO
Ug54mv86UPJZ4hPk1wq1TM0D3vxsbPfxxG3q6x3q6+8psUpf73bVerpqVgN2
UPqqVgNSX0Vj/Ro1QKVLR1S68nThce+ESo9O6ikOgzePrx0M/jz0Cap1f6B6
crZpvRnwtqxtylWLaSA7B2TAWiZLZa/ZKp61BWqnGUgrtkl7YpHq46pNq77H
7KOyWrSa9FV2CexflQBc7QFDPxJ7pQK3L5bi53NFuPZJPr4+loMLB7JwZm86
Tm5PxeGNSTCujseupTHYsiASa2eHYcW0YCyaGKDSqTMqvTBpkDvGMrSqpL86
uNABfaivFWk2cO5YD8Wp1ihOt0ZJVge4ONZHz5JOGNCb1A52QkEuQ+nCDs9h
wvguJGDCG26YMEEd6Suf6EY2gkOaYAoldDrdVHFd5y/2x+IVQVi+NhSr6Tsk
0294h7+eQsINb3RB7yGO6Oz2KgoYXfWlWzqa0dN0Ev3u1nBsOhynDaOWd9Ka
ufunqLrV8WfDVPNfZf2Y6Kj8LJi+pzD11B5lZ5ilmrfoCrzr4qxcAcsVM5Z1
VlPnuN7kog/KFZh9AVMaS/zW7b4e2OHviTupcfhdGE3noZrey9SaAtQ6vhyq
Kn0AlQoQn5V+QKVzR1QxxqqqqFHVaqpqNVW1mqpaTVWtHkVV1VMBag0fGfVr
+5ps4IMhyhGGGJ5YR7UlxpDgpJYAGJKdtJVi+jox4/hoYEeRtkpsH8/7skaM
53ApcExL/UtqVVJWkgKQuEr8VeiKalxDn3RdAgxUxD+uktNLpbhxnpx+Sk5P
ktPD5NRITneR0y1JeH8dOV1BTheT03nk9C1yOoWcjieno7wweSg57U9Oe5LT
EnKaR04zbRDl3xThPk2Qm9QOuant4GRXD6X5HdCLoHRNbY1MQjaMYA0b4oRh
Q514J8OGSQP48OFOPJ0xfERn+Po2goFh/xja6zemuGMKJXQG7fvsRQyv6S8M
JowDK50x/R1fjOaf92Mc5cIQv7ivHQa+7oqxdFjfXhmEZbsikU4JzSrrpPKq
Hz0bnIMVnAKfgCM/C2AC5w4dTmmaNe2aFP2UaR6Bs4/+GFJNSbXtk2aYLd9p
Mc8vq6AqKUbBOZRm/ncdzLtZhFOarXQw1Wxavgam5KnE3Cs4ywlmD57eqahm
UFXNoKqaTmo1ndTqkTx0UkVAQQEFBdRYEQZjr3C1T9UQ7fh0AVXzaNq4gvGN
KBiynGHIdlaPQMj6eoNpg5fa3uWibe8q56lwVZu7JJAS51RMPa71gHFDIvw8
m+CPH7rj9jdluHGxGNfOFeDrT3LxxbFuOHMwAx/tTcPh7cl4f2MCdq2OxZal
UVi7IBwrZodg0fRAzJ3ohxljvDG50gNjB8n3dsbgCkf0oXNaQVNfmGaNUMIZ
5NVYbZ+Qx4PystojNqo5EuJaPCc2n1ffgwFRzx7qkM+e4gP07GVr1QBuVMM+
/ewxUAAmhCPHumLMJHdMYGQ0lao5k05qH4LdY5AjxvL3JNB39WqIclkAKYpM
1Z1DZzaR9n79kQRVO/342aDsqqCUFkABScbN+hI2Wb9ihpLB03x9zKxCHzHT
oGxb6wUH0wPhphZXE5SmSN9k2S2hvJNKy04gh9KSm4C8Rxjv52pASllfClKS
iVIRPpVSrLrJB61+klrqPijog2JSNxjLQ2HsEQa8lavUUjaWiloaB4YD9EFB
HxT0QbFaoCzQoSzUhg4YNakGVmmdOiBqWfKv1fJyd+Abnu9o0fsToAFuz8HP
q4lVawyj2A3u7Yz+PTqjN4PzHkX2KMu3Q3GOLQqyOiKXLmUWDfS44e5YuzgC
K+aFYtFbQZg71R8zxpPJUWRyGL9lfzLZk0yWkMk8MplpjezktgjwagQ/ilhH
65cQHNAYocFNkNONIionmydHTvvnJBPFsDk3rz2PNXLpJjo61WOA3wGl5LYH
Y6O+xG8QdXQYtXAknYCxb3piIjWxvJ8DinrZYQh11c2nEXow+B8xxQOTqavR
aW2wZHc0Vh2Kx7NT2UhRKeG7VOhlYkamZWQaTPqmxNWUX893djL3/UnT6mWd
SsvVouJqmh7eNjVeb671RlzmE6kUmfydRA6jbylE3qPdvp+vbXzTFrdrqXwh
UvJO4mdWM5avZixfzVi+epClTGYqmYTI5EQSWUYiu5NIxvFgHK9kcr4mk8ZB
4TAOIZnL8p5O5e4i3YYX6zbcRGWpTiWP5EbpZ0Li+MsVOpU8P/YAfu4JwyA3
GLcmYu+mBNy5Rrn8mnL5BeXyDG35R1n49HA6Tryfig93JWHflnhMGO2JrrTJ
KfFtkRDTGrGRLREZ2gJhQc0QRJstb456uzeEh+trcO3cAJ3t68Oh0yvqjTVv
Ylnvlb/Bx/M1/psnilAmxrd8Tpbs8PZlyYJE8IlJ8sxFUnIrCqVNx5eQIjtK
CG4OLXBheUeU9bZDTwphX1p5STENpyCOojsaGNEMIyii7n6N0YfR/cgZXgiN
b4lZ68KwYGcUlh+IV9b7GZFsrJCUiqhYY3kO5y1HBxXhZDIikufiJatvmWW6
qGfwTaF63d7pjR7uaiBRx9EU/mjtezk1GdE6RN4ljcOkxZQ03i/Ul9YWa0X7
h5IBLde8SYl6qntZGO0hPMNJpEHTSOgaaSzVaWSMrqIexujiUSqjvUgMd54i
0jiMVL5HItfwrCeRm3i2ksgdhTqRRTqRxTqRPIzTcYrnjBBZVpvIb0njNROR
PRSR+K2nonLPpnjc+Z4e5hV6mF/k4/JZncojQmUKPtydSCrjsH1dNDasiMB7
i0Px7twgzJvhh5mTKZZjKZaGLqgc7IxBfRzRu8IWZYU2yGNgnZHaBg0a/B31
6/1NUdmu3Qto1/YFtOVp04Y/t3nB6r/kV8+hbbsXCKM0hYRHNkM0oUqgCyqV
zkzKZm5pRxT15Dfu76BS8P1GumDwuC7wofJKtag/rbt/ZHNMXByA6atDMWdb
FBa/H6finGeEUevUk6lY6Woa2bGDentT3mQSCy4BlTxqK4/fiitZ0aaVmpYV
GN3Vy+ryWsw/9NyRtitQjsV0bJ215ENqaEx8nMZ7+Vq36P0ibdGZ9OsLiVLm
lHy8uI+Vbp0e10Y9tsEYnvFZMJaEKGuN6STxrRxz/G2IddJ3i8uSMxK5lEQO
J5GVETqN+TqNBTqNhRqNH/Df7UOeIyTx+BNo/II0fsXztdBYodPIc0NopFv5
G8m8RddyWwL2bI7DnR9KcOObQly7mIfL57Jx/uNMnD7aFcc/SMHBPSRyayy2
r4/ChpXhJDIE784LxLyZJHIK451x7hhjcMWIIZ0xsK8DepHIUipbRGhThAQ1
hq3q3WikWpviCVpsXEvExLZAVHQLRNK9jCBIYVS60PBmCA5riqCQpqpVRPpA
WrZ+Hq1JcVvrF9GeLmkHu1dgS5vu4Eoddn8VLnQh3RgTedAtEDY8g5qg8i1v
jF8ciOlUyX4TPZRCfvKfUEgJvCVZWWljrd6ulFhHoBRjXqg90aJPTmk1+UsW
Rrtuk74YbVMtXilknIVC+tRmMkVj8q4Fk8LjcGcbvYNZr2NKfain5j0a3DtZ
qGO6WR0xWrPVEm+Lrcab2Zo60lZjLs87eSrWVjxKSCMe5HLNixQmjSMjapjc
xrOTPO7h2S9MFulMFutM8pwmk2d5Phcmy3QmyzUmvyePP+lMDu7CzyOJtPIA
bjMm304uqYJ3fiSX35LLL3Nx+bNuOP9JBrlMw/EDyeQyAXu3xWLb+kisfy8M
K98NxuJ5jMPfYhxOLieNd8MYCtcIhh3yGmNSQkvEkbviQms4kaHsnPaws38F
aRltkcrYO5lWOYkKmpjSGvHJrRGX1AoxtN7R/LpIMittS53dGsDesR78Q5og
mMIZEd8CMfz7CfwekqLMKLJBdkUn5NOiF9Oiu/o0RMMm/w8t27+I5m1fxAsv
/02J5Kn/BI9dmzZRIij1IdkdJq9tiUOYozffSxx+2pLHcD20qTO9Z3IiLevt
elij8TjocR67Ps6jaTeqmmXqobEo9coqaqPBgzwOSKsVzUDpI1kMslfRDKZm
1+gjLbXyGxfmqX2oikXhcEW+ZqlXif+Yr41Bv04mN+frPBboPBbqPPIc5T/f
CZ6Pn8DjJbJ4heeq8Fih89hdeFT6iNs9FI+4QyZ3xJPJWNz+qRg/f1uAa1/p
TJ5Kx+ljqTh+MAkH98arWaVtG3QmlwRh8Xx/zH3bBzOmempMjnJGt8y2yOja
Wi2rlgd13MhVWQVDHlm10rk+sgs6ICuvAzJzrZGeY42uDItTaeFTstohObMd
EslrB9uXEUk2JXVuSyb9aJyDyGRYXAvVehRPJpOldZRMZpV3Qh4NulOXV9X3
cQ9qira2r6iZ0tPPxmKmYlH2X4tRloJ3yKsN1MoiSTjKI9myJd40NC358ws6
i731jaYmFiX3Iyz+pL/VWzfMrru3Tpo+LGG8VwfGPyqSzSsqHvXWi5EMqw2e
ncyGGiN4RhJGBjEKRMn1TOGZlm0OYjAv15znkSSkrGDEygINxNW627hWM9YC
o3FsRA2MewmikecAQTxUF0aec4TxPM9FgbFMh5HnB8J4necXHUYNRBHJO92t
XIDfK2DcSSBpmG9fL8LPV/Px3aUcXPo8C5+fJpDHCeSHiTi4L45ARmPbxgis
XxWKlUsJ5Dt+mMOgd/qbHigttkFhgTVGE0pDJQPj4U5qmLMfxasXRbOcQuZM
aApp1PMForJOyjvMLumIbsXST2SDDMIqRjmRYIZRYO2d66OTQz3lLQaIYSeQ
kRTUWOmhI5Cp/PvpSnzr8f+rEeLiQ888G4NaUC1FRnEOxdkTuyyB9Eo9itnv
q003m1ZQSD/yVyYG67xt84PFHkWTJmprVaRE7vd0BjMfZ/BBhbYLUXqNH/XV
mjekIG7wslViCIohKjXDbAgkf29kaWJoMsxv62L4jh6y6JtwZf+hyjWu1gs2
EkhvIIMbxTiTw3Hk8A1yuEsYLNAZLNQZ5DnJf8NPeD4VBktqM/gN+fvuSQzq
/D0n+Fl1Bu4Swl1x2L01Brd/LsTP3+Xhu8vZuHQ+kxB2xakTKThGCA/sj8Oe
HVHYujEc61aHYMXSQCxa4Ie+VD6ZIJ72pjsmT3bDhIldMG68KwKkIW20M4Ya
OmOAjGPQgneRZGF/R5T1c0AJvcziPvYo7G2Pgl52yO9pB0dCmk4Y47q2RTA9
S1un+uhICL3pEfoTwmCCGU4IJZsTx59lFKRB/b+LAp79M/D9U376q77L7ebN
m+Y//69/o4zSGe/04ouKrtdVbG2PZQxnxJuUF44O6Ooollq8S0sqH9v1bLFG
wpwZt3gu9lb8U6jMfjKVsrhHSodVNM1VdBWFSihVzFCqKCVECV8ktWNWRXP4
kqvMs3IV6SYakpw0GtfoREogvUEPpjfzbBGXkWROIJmTInUqeQ6SysMk8tgT
qLxAKr/kuSxUlulU8vxMKm/y3CKZQ7soTbSEEnf5d+6Vw7ibcG7T4bwmcHbD
pQsZ+PzTNJw6mYxjhxIIZyz2yCDbpjCsWxOM4cOcMGSwAxYu8MW8+VLR9sZb
s7wwfaYnwsKbYsJUhjuT3DDyjS4YNlZa1lzhwfCm9whn9BrujJ7DOqP70M6o
YDhUNthJhSjSWSmqF0X3MiCiOZq2/Ce6MGyRcMWXYU8ggXVhOGNt/ZIa4CSU
5/40lFLTnDAB3bt3x5kzZ/irH374gT9WV1f/CUYzFKNt//n/lNcoYfRImw5q
L5u0v8mCKu09cS8c1tXzXEgQepJT0zCc5S6IusuYf67THW/xZp7WslmH0ft1
GH2oMyqtmVLeloYMKXGD4QwMOp+S7JnAM9mkmjyzcszhjCR5TNUZKR2qJ7uk
QqN2qOl8btFD7O0SZmuW2zg5Esap5PR9E6OFOqNFGqNneD4TRkt0Rks1Rq/x
/PgYo7XwvKfhiftyyohpLHbTSN++UYCfv8/Fd18T0y+I6ZlUYpqEY4fjccAY
gz27IjFeCiuvu2ANUX1vVRCWrwjEkmUBWPSuP+Yv8kV0bHO8Nc8Hb872xsS3
vDBuuqfKJQ6f5A5vGuRB49wwYKwb+o/pgn6vd0Ef4uvu3xhlxDW7hy2S6HGK
TvqENUPj5v+EC3WyWesX1CSGb2BT5JR0QnpG1Gd/Hs//QlVVFcaMGYO+ffvi
xo0b/3gqjS8pGuv/9a9qJFOagvzq11dr06Q/w/aFF5Bp8ZKwxDdiyyUBJME/
aTS/FmzuH5IlsAPUm8EW02/8PZnNfFE1D0kvxhNhzHs6jFWDuvJ7GHxsrexg
zA5S/RamXI8Wy/BM18VyDs98XSyX6HGMrC9O6axBKL0Wm/R+C8mDbyvUQBT3
Ucz3bs2EC4zGaQTyYIEG43GejwjjqaLaMH5FEL/m+dYSRp5fSd7tCoFRxPJu
xXMCoZWDGUP8oR3DCBc1oX7rl3xc/yEHV69k4asv0vHZ2VR88lESjh6Jw/Rp
HmqJza5dEdi+IxxbtoVh4+ZQrNsYglXrgtWTIrIye+GKAMxb6o+3F/tjGk3+
5Hm+GD/LB6NnesOPyjfiTS8Mn+qFoVM8MWSyJ7xDmqIPsSwe5ITMclvEM/AJ
SWgFz2CteSworhWS821Q1N8JHgFNrD7/Mxw+r3P48OFDjBw5Ev3798dvv/32
96dyqD3RK35kZMPXnmi59/holvu4stwBuBCq5tueEwit4swpn2t1DHcdl7LW
k2/SL6e61/SutWH2HVSNZriTjcpBDjc9CerWUbmTlZ56z4+PrfqnMeYGqTBG
1WJEEM1hjC6I5jDGVBnU3Efj6CgYx0RpDAp/W3UGJd+4U8857uHf3cezXzPa
xulkcSZZPPIEDj/n+UI4LNE5LNU4/InnhnBYrnE4zFVXwwpLNRQ2/yjjDw9K
rTqqUfM/7pLFm8JiNq5+k4mvLnbFZ+dSMF9qxrTOR47G4cNDsfjgYIxa4y47
rHfsjcRWsrmJbKZltMGqTaFYvj4Eiymb898LwuzlgZixJBBTFgWgZKAjCuhS
jpnjh9GzfTFqlq/Kbg9hwN5zlCsKBjiia2knxGS2R2BMC7SxeRm2rq+iYrQb
Mrrbi7X+Uxi+oGN4//59DB06FIMHD5b//ttTMcxSGCYyrJEizFCG1rKXTCrW
a9xcVbtajfMYoPYr9NJfSOirT6kLuk80zBYOZJ1nB7UNwNKTlqb3+XTjyaUe
yjOCxUnmJwQf9krRQhpxHmmY92cFwq/Fq7pRzqwJZUQLxSi/rWvhO7nmUEbl
c1TPmdYyoZ4GVFse9dV4wuAunUEJpffp4fT7Es4UKC0UDo1vR2ocfsxzml93
tkjnsFjj8AoZvMrzvQWHv/Hc0TnUGHxOIKzFHx7yix6WqOnxP+4W4tavebj+
Izn8NhMrlgdgyRJ6RJ+l4NMzyfjkdBJOfpKIoycTcOg4TfaRWBgPxWDvwWhk
5bbD1n1R2LA7Emt2RGDF1nC8S49zwfpQzFkTgpnvhaA7WS+lGZ74bhAmLA5E
cHxLjCKTAyd5osLgglwymlJgg4jYliq0KR3hCv/41ozJE87/Gf5e1P/o119/
Rc+ePTFz5kwrBd8/5G//Rf3pi+ZsjrxYJtZXpnmX0BeUrKBkugW3Uxa4XdGX
NhI1fnQJmlWkyuQ8KYo2xSuWuMlIhMieaoGsa36lCFiivctnmipTEfTANOzP
CMT+bkFK9oz5wVpKuzTEIk7hma3L3sLcmoaI9/QYRUzv5iK6kZ013HborY5S
8NtTpOG2X8ftAz16/lAi6EIle8ZZxG5O1OPIXeS5JMiV6MjxXCdyv5TpyJXr
yFngJh76gzJhzkQcf/tRiVV7Dbx7Bbj1Wy42bqCBXReCb69m4Otv0vHV5a74
4qs0fPZFKs6cT8Gpz5Lx0ZkkHD+dqLZv5Rd3gPEYQ6DDsdh+MBab3o/B2n3R
eG93FJbuiMTCrRGYtylcGdweI10xfU0YwlPaYMKSIFRSBPtN8EAJQ5nMoo5q
IDIjtwMB7CjAXfgzwL2k/9HatWtRXl6ufvXXp6qdhl4a0ROHTsrQsitXmsjk
WQDpGD8VFIDPQxl+tG1tsf5ZJQ6JHvXNyvI5ybo7OWqHIGq6gV6fQi9V62q8
pycR7+srN7Rt/prnZ5pk2JceqJROy2BnaElDKp2xLATGilCL8ENXusVaVU8p
3WqL5rCtRC/TmdgVa704gt1evdZslHqzXlE5qGN3WMMOxzSLa5xLqz2f+H3K
X5/j3ztfpKNXrKH3Hc8Pgl5pDXq/K/Ss/gV3pYo7/lBVbNUWlZWdsZuKtWNn
BH67lYtffs3B9RvZ+P56N1z9MQtXrmXiEmG8SBjPE8azhPE0YSzp3hHHzyXj
0KdJ+ICKuJeKuONYArYwkFl/MA6r3o/F8n0xWLw7GgMmeqDPeHdEZ7RTJbtx
VL6h070ZRzsT4I6w7fQK0tLUyxNf/G+g27ZtG0pLS8Xp+xfQvWSu7ImWycss
8iqLQCirPuWJOhNw2nINLdb9vuatCe0B7AiVsJYIo+5wbV3eZKJGZhPumq2r
3hNmYV1NQ99iXfelBWB/ZqBWwTMlqil1mJilLKuxRyiMvUItooxcrZKsRxk1
3dyaRZVmRNNmTm2Boc6bsHZAr5hIkvCwnigU3k7wnNSsqzBnXEDuzhXWMHeZ
55s6zN0kVrfKNOaGuwpxVv8KOat2ZI5fXl2sjtEYre3xHa490DBkmBMGD3XE
IB7pMRwwyEHlqPsMsEfv/nbo2c9Onm6Dq/urKOtli1OXuuLExTQcOZ+KA/QV
93+ajF2fJGMrw+kNxxKx5nACVhyMV6RZ05aK1JUNd0FeL3t4+DaGs0sDVTj+
8gnkPOlR9loR718xZMgQbN26FRcvXsThw4fRu3dvjBo16umu3kvmtgdx3SR7
LdOyUiGWljDJC9YwqC14qTWCGBv1F9XHbSqYuNd6DbGGP32ii6ZWogw1bWBh
bv8wvWOlm9tHenpwH02t1tXAQ80T704xqFIu3VSEYewTBmP/MEYYuuZZdnmt
1yPcrdqyY0M3Z4096fTar3d7faD313yos3dETwke5zlRpEUYYmpPibklhwvJ
4WJyeIG//2WRzmCxxuCPPD8Lg6Uag3fLNAb/KNeCXI0/4dFEX/ta9Inubdse
joGkbDBp+/U2tY8G+Dr178ebOfj+l2x893M3fEsdvPJTFi7/wAj5+0xcvJaB
Hn3tUNqzEwrKOyK/rKOavM6R6evSjsjiySzpiAyedJ406ltKoQ1snOrD2r4e
IlLbIr+3AwYysohLbiOa938EcNasWSrdIgoomUGZ4bp58+bTAXzR3AQmzpuM
G0pXrCSWpUtWPoqmdzlrNtCbe2u0Nzif0x4XkcxKqHmv0C19kvC2BXtib2U2
yxRdPEn/HjG6MKemTf1delO2ZFlkGtucZXk7W+mfsX+46jJU+rdCrxKvLTA3
Y2sdhsWqGVsWt6reV+HugM7eIenvKtaKdMeKNe4k3fexpPz0CPdTiXKLlP4Z
3yWDS6M0/r7m+ZZfc82Cv195blvyp+KKsn/J3Z07efj++yz1UOu332WiHxXu
2nVGHD91wze0uV/zzy7R7n7JP/vi2wycp+397Eo6zn7dVSnfITp/WfntsfVA
DDZ9EIP14vQZY7BqfwxW8Cyj3X13bwwW7onBwCmeaE/u4vM6YObmKIxZGIhB
Ez2R0S36q/8dd0+vzb2kN7y2UA1Yk+1t1WsfIknSMyO9CaYownJW1WKbsHq+
TL3gYRWikNrGr93m42FG6o6OlJhUNe6nr/rTJC2xlqTJsJSKINRAalezpFVL
wDqBWIXaa1lkc9IkR0ma1iYYobcJ6tUN84CUZkqlv18Nn3ygD6B8WKIhdURH
6rhe+/1I6r/FGk6ndZwkevhMIogiJWnGZURrRZQFVjw/8fvdKNGxKtWwGiGv
Y5iY4gXgUamGVFWJ/EG1yY27fTsP14jNhQupKC2zwdnPU/AFjWTPPnb4isHs
xW8ycOFKBj7/Oh3n+PtnvuqKU1+m4WO6cyf5NbK5d/+JeIya5IbBo5zxzqog
zOWZJSPTK4MwfUUQpi4PxqRlwShlIFvGeCIqqz3e+SAREZntMXZ5KDJ6qGTJ
fwwtTbOk5CsFhakMVGVbWlbzpqrUKw2rpiDV1M1var+SUdK/mOGyCqvZ20Op
koGn7b6eOld6IoSmcphdBxUi3JeZEosQ4SFDhEq3jjXJEMpVlYVcVesVNBlu
0uQqp3YiRDX90cM1RNQ0RG8tqhlqolQZcp21Nn3h6pDeGH1Ub0WVZquTOldS
mTglFTS9QnGuWOPqvMYVLmrm0riSfL1Hvq7y198LW8U6Wzx3iNA9LQ9MsjQz
aWVjiRbBKjErlqD1HdE6T0xO0NPPy7fG4WPxOHEqCac/S0V5D1uc/bIrPqU/
9smFNHxEn+wE8TtGv+zIWUYJZ5JpKW2w4xCjgs2h6DXYUe0ueV1KF9M8Ufmm
J4bxDJ5KZaqwRSZ9tPErQxGR0R5zjIl4c1ssAlPawie2ldWl/yxbUmKQlVGy
eU8KueJZ7fPxUlv4JAkibQSyH+I7C4fM/BCvNlQXrqaVVZItgXxRs9TMkp+n
mlsysSWmcJhpSbRuDk07oKSHRfWv9OMZlKZ0q8pCt6r16peMI2s9Kzl6stcy
65EP48hIGF+P1HTLtKBf3DBqliHPRW3PxaFSran0qM7VCb2RT/pVTknPis7W
WZ0tyXic1xNtEgp8xe97STOHxlVkbE1UDV+/8Ot/M/FVqvGlGUL5gYJlbeZq
xIjOuMWI8ztaufPCy4kE9Tqt7BLbuScS+2jZDhyNx5FPklBE7+r42RQcJUeH
6ed/SO4O8Pff/zgR+8ljdnEHbGA8sXBtMCbP9UFWUQckd2uHiiFOKB3spGoN
En3GZltjwDQfvL4sFKHp7fHWvgRM2hKLvJFuqlHqSWzVbB5t9OcMoTTsyfNX
kuOQZilpktqmSqzeaoJT2gCkvV5a8cUYWrj42kBxuNbILP2i8WSKPN0iT7eT
Y1Xz8o4AL+wM9DIPaEoRoUavErEn1lfriepZk7x9pOtVlYVeVU/UGvIMEQ4W
PSg1elWTziiAcSzveXyUeVBYuVbUKplzU0OYR/RBzOP6IIfw9InOk1T6z+jV
filgCUsXdJ6+FJ708PJrce/FFpKrtfz/Wx/NMFOYKtaY+p3nvmLqqTxJBuMq
efqcPB2X90PI08ZNoTKYgdVkY8OWMGzdHYldZGs/2cottsEHJxNhPJGIfccT
sJuatvNIPLYfjkMGNe69XZGYtSIQY2d4op/BGRGJrRAQ2VyVUH0jmsMvtiXy
h7qgz1QfGJaEoHS8JyomeWP8phjklCdaXX42nsaY3xHMadFMhYgyESyd8qb3
A2UFvnjvMkn0VXiI8txNS+xMy8CUkxUXhZuE6VcK1G+E6VYygZL5tTStIroz
iFAFeyvjJ1PpJoHaE+2LvXF+Wr6id4pZoB7pAqXW0OoCJZuTJC1riHSo0z5i
ylXk1+QqthRqg5MSJ5omeilOhgICdVQH6YQO08cyGVSqdXYKTGd1mD4XmEq0
StRFvRp1SQfpSrHmVF3VHSsKlHFDNIwbCdVN/vpWLaB0w1day/ApoBgSXr1K
oD5PxbHj8dgrCf6NoViy1F8tPJy/0A+LZZMH4VqzOQwbCcw2uuNZhGfHoThs
OxiHLQdilZu+gS56Wk57vMu/9+Yif4yY7K4EKp0QSqtIK+uX4OTTGPGFDCUH
O6M7QRq2KAQTKFDBmR2Q1z3p62fjSas2SROxFNjfsO2krN58ixdwZEJNmjll
sae0gUgTp0SCwpOpoV3lW8nSTbL0K1n6jSzdoiN1myzdIUuqk53CtCvEG7tC
vbE7jCfCB3uifJQ4PTRV2i3E6ZEuTmphrBInHj32U3OPlg1yS/Nr51rNeQdN
nJSTfkCbDpchXFlfrGYe1QJOfYpCWDqjdwp/Jt3CpVplXVj6UmfpslQ3S7S8
17eS+9JZ+oHnx2IlTsZNZGoLmbpVrPH0R4nGk8aSuOeS9xKUfv01F9/SDf/s
M/pF1Jm9e6OwfkMo3l3ij7fe9tI2FEzzwAzZs7HAD+8sC8S7a0KwgrisJVZp
Mje7Lxpr90Zj1e4orOTvJWW1w7y1IXhjri8GjuuCwn4OSMyxhpNXQzz/0t/w
8qv/QHunBrDzagSXkOYYtCAEYzfFqtnbK8/GUqZ5C4x0V8hzvyGvvaqK6aa3
72SnsTQHSyOHLI4T/RKbp6Y46r2idGlgh3YYRM9+kA3DWT8P/JZClqhLt7tq
s7W/Z+qNv93iNY7CfeDbsL7SJS2PkKx06aGFLj2y0KUqXZeq9WZfbajboq2t
bg7VIoegdOkD3chRkwxFLhpHH+vzs6f1aUVh6JzOkDRZSkvbRb2t7VKpxtEV
naOreg71e8mjlmhOkxi5G8VKl4xbydN28nS3WGOp0sUc50kqQUC6SZC+IUhS
lDxKkPYokEIUSDMJkvRX+vg2VP2VY97ogglvemDqLG81oD1naSAWyOsZm8KR
mNEWy7ZFYMnWCCzeEo649LaYyRhv1Exv9Brpgm7dbVVThoNnQzRr+yJcgpvB
L7Etcivd0P1NP/gktEVL23riOD0jSzWLsMRfkhcGJls8HW16Y870fNEnetQn
dSPhSPedcCOeukRNupkUrVga3Kk9hnSyxhBb6+cw1M7ayr+m4cKxg8JIUBzh
YlPTdOHRCSOk6cLbFpW+tmqHtSxeqwziCbFnfGevfHAxcX7tG6pR7BpJKniC
JOn+t7HEvLBCMJK9AAqjUzpGMtR1Vh/sksGFCzK8oCP0ld55Jo0W3+jNFt+V
ammoH/RU1HVJR5Vo/vdN8cGLlSQZdxCnXcTpgaDkXIuim6TomwycY4h2lK7Q
7j1RWCftE++Sore8MJYUSTq+i1sD9O5njwH876HSQk6ixkz1UDPVb77jh7dI
1NxVIYhNa4P568IwZ22omk2YvDgAQ6d4oHRoZwTSTXILaopghnAtbV5GdGEn
BKVbI7bUHv3nh8CwNloI+ObZKPJVFEkuQF7jnGDxvpsMum7QHx+XfoqTYt1C
g9Tvy74U864UmfyP0ylKpHWjZXuqImXHq909YtlGONuox2EfWKjRQws1emRS
I1kzrauR7EETL0lNq8oMjOXuk1Rt74kUrqWCKF6StlrCpdZqCcHXUOr6HAxl
rlYBMJTztyt4uuunByn7Uu/4lv7aKzpBV3WCpG4txZyfSjWCbugE/apHcbcl
kuO5W0KKYmDcEyMUwbg/Rq0r+YUIXSFCZyXKVwhFKoSkUXHGTE+MHeeqNkSX
d++oxvTzGZXJvr3ufe3Rh78/cKSzWl82kpiMfcsbE+f7YdqSQEQktcL0FcEI
p7c9Zp4f+o53Q2TXtvAnRnEFNojsZo02dvWQ0N0BuSPd4RreAsNWRiK3Isnq
22djKFxjqJ02lyptiSaPe63Fi93iccugtOSiVrt1UVGc+aXWWP017nidIZOH
lKp7SMJQhsbQMAtPWxiSFKbI0IM+NY8LPxpOhgzp6m2oqnFkaKK2Rl/tfdTD
Nk2G8p8gQ0VPkKFSLWSjV2QodtVWk5S5Un70bRCfy0aIcm12SsYFvuLf60WY
evP0Yehl6Oti9d8w9OMv+/MM0M9AyVIaBrlYUR0H89dDnLUzlGcYz3CeEc7w
o6Mro6J7KDe//JKDK1cycIaR/WFGXbsYma1dR34W+6te7DEmfio6Iiu7nRqs
T5In3BnZdyvsoLbelpCl7oMd1Y6mQfSAhpMlMWDjyE1wXEuMXxgA77BmSMzv
gPCu7ZDR2wEpFXaIK+6Edk71kda/M4re8Eb/BaFo2ame1dVn42dkLX6kyVq8
IdO7T5Z5JVmR856+wrGGH/1NHGqQeEVP9bAz9FSlSoEnqBS40h9p+u+VosyY
etrUQn8eWehP1ZvkZyb50dNIih/V5F+gN88UWnhDxbo3VGJ+gAlHyzRv6JNy
xQ/OlKvVNjXslJvZUeLztYhPmdavelXvWZU+rR918ZFKyg29mvebVPRKtRSS
eNT3JEorUSYMj0qU+AhAPgRp4CBH9Opth9KyjsjLs0a6jB9RPGQ9nbjT4gWJ
/XJ0rKfgeeWVv6m19NY2L8FG5oz5+/bODeDk9qpq3C/l9+tBges7tgsGTfZA
Vnc71ZIl3dHx8oYYvbFcRmYZ/ZyQ0tMBHVxfRdbwLiib6oeUfs7iCT0jP4bH
+JFSijQr7PbxVKvBpUFfGvfFdkmxWPj5XufH1A2jbBj1ZzAZ2urjoUX8wk+q
xo+sUrprkeZ+UJSoXKCHPXT71T8VI7w7qWdxTdrzyKQ9snretHN2jsU8sVl7
Ch/Xnj0lmvYcKK2JyiQaO1WuaY/ozmf87+6uOjvl/wF2Smuz81BjZ//+aFTy
jvcwjJJnOL77oRs++yINR08mqqWxaxmSLaABe3OmF0aOcUXfgQ5qZlP2Gct8
sMyrB4Q2RSgZk52b4jUnM+QKiGoBe/Lg6P4aOsvTHX6N4RbYBE3JTvN2L8Iz
vDncQprBOYAeNaN8W89GaND0n3Dw46/9tYePvns2eCprw0PnR+AR11mWHx+n
0ZJ98mLMZAJJ4LlqCY/pMS6LVJHAs83Xw5x7VOBQfCxLupLDVvDoIb32pnIa
RtB/lrc5H43RHjSsmpSlhEd2wIvwaEu19eHfusKzWReeXSbhKYVxZqyWHjqh
h2Cny9VOLbUs5ry2MMbQ01WtxfzX4JT9CXBKnwhOVZVWD7n/oBB37hdi4GAn
XP4uC6c/T8XBownYxrh8BePxOQv9MJFh1zA6zD3oPGfTWnW0fVkNlLdo9Tz8
ZLg8qjnCE1qpRdeyEyu1yAaZFbbI7UPg+H3jsq0RR7CatnkRmRScwXMC0HeG
H7pP8UHxeC84BjRDtsEDKdkx1/7/4uYABUdmeiU069FGe65eiiGm5a2mMF61
RMVF16QYE2MUN0M6as3upuUGWutdgspTPyhN0md3LRzmYZrgSMy1ryhYvWxl
Ehx5k6V6DrmZry0NVnO6ah+bLjgbHxcc4/RYGN+KBY6V1Vp7pbj5XF8yJGLz
ZTmMK+NgfC/2XzBTVpuZX5/ETOkTmXn4qEgFXff+KMTtewW4eacA/Whsvvgm
Eyfp/ew/FIcNOyLx7qpgzJzvizGT3TGQnJX0soV95/pqAUFgeDM0a/k8fIKa
qBy0rAmKklHHbu2RTK84vdwWocmtEZrSBtk0Ws7+TZBcbo9u9MaGLwnH4EVh
6Ds3GF0iKVrdncRYPSM3I+R7ILlpY4zsVJsbMVwyHy7LW2QvgejNlYiariZT
yL7Jy13VzsTZEWM12EZbnCrc7Ajw1Bxli+Z0tbiqLEmtB3ok6WgaqkcmJ3mk
pjXCzb7SELPWyPsoatk0tabaNN9t1pqix7TGOC1WaQ2OlGmpw4/0ON3k5Jgc
HDKjlgswsjKu4tesjn0KM2V/gplSC2Zi8OgRmXlYhAcPNW7u3i/ArbsF+OV2
Pn76LQ99Bjjg3OUMHDmdjJ0HYrF6a3jN9tIJbug9zAnOdGpSc9sjikZK3oJo
SnY8aZBkwb54xtIGHJPVHh3Jlw95Siy0QUJhR9h5NETxaHek9HJC9gh3GFZH
Y8TqGHgntVc1su//r9BoW/r7KNEQYKbrwIyxtVHLVky1MckTSt75SuTjwCjP
xkJolIHy81SezY5AvYbByNzkFUtjyMNyvXjfh8AMIDA0To9GdNWM01gapwmZ
2FcWgn3dQ/WHyWpEpto0jF1LZIq1nl6KjHFqjBIZVVSlV1xjnMqUV6OAMXs0
Aku5JjDfEJo1hGZt7BNgKfu/wfKgCH9QYCQ0/50i89udfNy4lYcffs3D1V9y
0bO/A059mY4DHydhizEGyzeFYdbSALzB0HvIONmK1xA5DKlkIbMUunzp5TRp
8TzcAxqrWUHJ4rS2eRlhqW0Y6oWmtrX6O0JS26oEc3q/ziid4M1wygU5o+g5
bYxHTvfkH56NlZdqsTLIuub1UcsahalX3JIV3ZF5TkCxysZWb82PESdYlbyo
KzulPBHmXcseqT4P946P1eGrRtcOvvf1CMW+3mHq3SXzwyCmCWnRlfW6rmwT
XeFVTYlRumIOvi3tkVropDu/Jkwu6Ut0ZE5fNOU74rKOuGyIrYNJWQ0mt5+E
SanK2Ozf9zgm96kp0nt7524+fr2dh+vUle9v5uLbG7m4/FOOytKcuNAVe48n
Yj2d5UXrQzF9kb96CUFG7ksHOqoNyIm0P2H0Y7yCm6px0i7+jVXA5BXW7Dl4
hjUnJR5hzeHO07LjK4gutEXm0C4ofzMAXYe6oaVt/R+fjZLeZkqkUiqUSFwt
lao9esbY1CckrstVvUfIghKlJoLIVkFEKqOmPI3sv6Ga7Irwxu4oH31QJQmP
eiSrNrMqmp8qmp8qmp8qmp8qydGMt3B1GWPv6xOG/f3Dta3xVJPq5TKk3Fmf
h6pRE8nxiZqIqwv9lViz+Tmtp4fpssj6WLPp+VrfbfNtuUJEKckPRGUjUdkU
+79CpKqq5DFE7hGRu1SSYTQnt+/k4ReqyU+/5uIa1eSbn3Pw1Y/ZuPB9Nsr6
2OHQZ6nYcSQBq3ZFYd6aEEx+x089mNFnlAuKaa4ySzsiPqudGnnyID6Su2xE
XBo1f/4vaNhcnoV7rfnzeOGVv6OVbX34plijYKIf0oa4K6vzjIwM0RmxQXjD
19QzG5J/+VedGXUZ2SJ8mGJpUz44k4zQPbmbK8sXErA72keVE0RGZDeS1t1K
Rmhxqmhxqmhxqmhxqmhx1HOY0/SnBunW7h8QzlDIEdVL5VUB0+xwjYyorv69
FnG0sjilFm6tWJwy5Z4oRszWRudDVs5c0/hQEnKdnGwmJ1vIya9l/56PR0/i
o1Dx8Tsl5M7v+aqR+sZvufiRMvLdjRxc+SkbX/6QjfPXuuHs1SwU97LD+2dS
sPnDOCzdHom3VwYjJLYFhk72UBWnQlooaZqOyWyn9mk1pvVp3OoFdAluDpeg
ZujMkMeRsbLEzE2tX0Z4gR2Cc2zhEd9Oxc8/PRskL8Cz/ivwa1Afb9h3wgwn
e8x3ccJyNxes93TDTh+aHcZDJ4K04oHsfpPS+HWZEJGJ81LFiMrXSc2AfNym
mbkjfOTEKz7Mw25lWuhj7oAemFbTqkpTU01TY6qAV8/gmcXQx2Rq3s1THkn1
Kp0R0ZAtxdqk0e4SLVx+3zLPW2rhwpZZbLIkJ71dLcyM8FFe441c103ML+Rk
K0PvIS7/gg8XjY+H5ONB8VP5uEUNkYTuz9SQH37JwdWfs3GZGnLx+274nGH0
mW+z8PHXmSjoYYs9p5Kx9oNYLNwSjgiGNa/P9sXgSR7oYXBBPsObjk71ERTf
Co3EQwlroWxLQEp7+CW3h09iO3gltENrx1eRPKALSqcHwyvJ+vqz4TFYaZZP
g3oIfLUBQhu+iqhGDRHfpJEapkxv3hR7ZAVRAO2NDE+GBSuvZADDZBkzN9cD
hI00nY0s6gfty116q/cKyEdxYs0ugh6aK6JWWdHGVDM0rmZoXE0bU00bU00b
U23K41p6rBb6IXUkycMZMsjGzhItLN6v53FN+iFdNh9b2pgyzQ25pPPxjcm+
CBvltT1VmToT7fitTHXBG4aRkbv/ho0/iuh6PJmN327nYtBgR1yXAYwb2fjm
ejYu/dANX1zLwmfUj9MMlz+6nIljX2Ugr7sttp9Mwkp6wLHpbTF5aSBGzfLB
wInuaqNFGnUkME7jo0toCwSld0A759cQXeyAyCIHhBfao4NHY+SN90PKIGVk
npGPQaobYihD2NcZ0Ux2sMWszg5Y5NoZq9xdsdlLezq3oFULNXQmO59luYqw
IVypELgjj1axxhA7awx16IChjh0wzIlH7QeQUrWN0g5hQ7TDr1kDGLw7weBr
C4M/T6AdDMF2qs3dEG6vStWGaAftjQXaF8sao6ofpjvr4W9JjX2p9bZCaW37
IqXpLzXbYujjWsPGNX1xT133VGcDd8oUG4bhLv+ejXtkg+Hu77/XZuPXW7kY
ONgBP6nhnGxc+bEbvvo+CxeoHWe/zcQpasfJSwyLGeUc/CId2XRPNx5LRFJO
e7y9PgwTlwSqtr1y/v+mko8AnQ/XkOYI7NoBcRVOsPVuirTBDH8HusEhsAV6
zA2nm5tk9fN/yrZMpG15i7ZlAW3LStqWjbQtu/TkvrxBI/MSl3Xb8rOyLR3a
WxVrtWj6HbfSqR30O+5QN36n33H3CbqxL9lPsWHwonbUsis8E6kdU7KA6d20
qRqZYjW1ES/XZvWNo6LgZ9tI0w2JdHdb6IaMPBwx2ZXSGrtSZ/+nYuOqBRey
o+S6BRfK5zBxUaZpxh8aE35+jZXPsW9vjOLijydwcZvR7a3bNVzc/C1HDXP9
QN24er0bvqZufEnd+PxqJs5QNz65nIETX6Xj8EVGwOe7Yv9naconTSuywcJd
0WojTuXbPoqNlOKO8CcbdEvhHNQc/mnWiCl3QlBWJ0QUOyJ/gj9co9rAM9H6
xrNhEa+wGGUrfumrqhNvmd6Jt0OPco8zyj1r0d0p3cLEwlwfFM34LU3n4l/Y
k70JfuTCX8Usiosn2BPTpJ+5vdy0z2YFmTBEwfh6lOpLMPmjEtZq/qg+smC2
J6V6BkT80TJ97Zzmixr6uup+homJ8tq2xMTE72VqREGYMO6NVUyMGO6M3+8U
Ygd9x8GDnXgc/4JBgxyt2qirHzjQAQPMxx79B9grievH//bwfA29+turbHwF
wxVZyF5Cd1R2YIu7kUtzImtd5bkU+RpxLyJS28AvsjnKiESyBRKdA5vBj/FJ
dJkj0od7Irq8MxL7uaGZjWqGsnpGJuLMTIgLKjMJaz26qJGoJ8Up3+sd5FL7
M9eMqRXS+bQ9yOupPsaeeD/sTfJTWTGJUcSGVDOOrWYcWz0mA3gjE2CMAsYo
atGCaZxF3y1jHBGpdEKlULfoU8e7i/VUR8zju/1rbVIv0xpTLmu+haGfaw0P
P+m7jOr4FmYeZJvWHsYt+2KVVty7W4iBAxzx/bVsXLuWbfUcvvuum1VbXKW/
8C2PdMpdkfONbFTIwOUr6bjE07uvHfr0t6NOZFEnMnGeOnH2SgZ1Il3pxJEv
uuLg+TSlE7vPpmL76RT1JFkHh3qYsTZMaYULmezo3AAtrF/CP1/8Kxq2fAEt
OtZDO5eGsPVhvBLWinHKKzJmfMN8/3Z/noTEWiQspTJIT+VeX62L4BOL6RTL
ceG6JIi3uT3QCztCvGpIYCQiJEg/riiD2vTSL1VFIooERqvVjFbBaBWMVvEU
iyEDc0ZDZE3F1xSp6kMCxumkYWaMvsXcpAyldTZGl5mXoioSfrCgQLa4POZF
WFBAZZDebeO+GOzaEYmffsxBr552uHChK85T5T/nDX72edpzOPdZqlVL1al0
hufTs8k4LedMklrKe17G5AjEF4TgHCE5/XUGPrqUjmMXu+JDfqv3P0/DXkKw
49NU9Yji/G2RCKPBCEkUo+GrKUQJnTFdIaQ255NsjcgSR6QN9UTh1CA0sX7l
l/8LBP1rQ0CPQVJVsqflI91bsJyufBIEv+kQ3E6PUxDsDPNWEEg4KimLPXG+
5tK/VFSqBqWplVNiHkDzAIajpmUE5uUXunkwDolQUmAeAterKdoAeInZPBjf
IgizYnR3kufTUn0zrm4e1P5HzZU09HetMQ0KgPLH3YV7FgDoG3ykPWToECdc
JwRffZmBErp4c+b64vjxRBzjOXosAUd4Dh+Nx6Ej8fjwSBw+PByHg4djkV9k
jeOnEnHqi1SU97bFGUrBx5SC4192xWFKwQGCtO9cKiYt8kdKQQcSEIFxC/3h
E94cQ2d4S7aTFLjqFLRGQ7qVDv7NVNUkghT4Z3SCC10Gg8FQh4I6z282/Hc8
hJOHehhtZ4OZne2xjDyIaZBWR2mWNT0lU3eHwNN4EPMgPEiKU1aQ7aYgPKhI
wsOe5KGvVjCRFKfwAJoG1DUNM/UdPAw/DXGO2gTtSn3/jqmFaIfFQLbZhSQT
s8nEvFjdNJRqjfgXdEGQ6v23mvtoGOCquwliFvT1YrdqmwVZsCg8MLSQYcYS
GWZkVDHMAodTnyRjxgwvTH3TU3V/7ObZtScKO+XICpRdkdi+KwLbdkYgM7sd
9h6IwYGTCTj2WQqKe3bCSVqFoxSEgxfSYKRVmCLJ8FneeGdrBMYv8EffcW7o
7N0IRUM6o2ios2rCTy6xhV+8hoO9XzN4EQfxHMMKHZFRnGh18zEWLC/837IQ
ZsGCg5kFMQ6yNVG2K/ZSOzxrKvYD9BWJXvw6qbaK+6iapCXc1LujpTNadEG5
jtLSqhuHRwPJwtA0FWriXxgH1U622GIX01qLidedOgu13EZtClFYMJS66Mah
1GJjdpkWSnyvs2Di4Ka+4svEwd1aHKipaRnBeFhs1UGR8POP2bjE2FBIOHAg
Dm+84Y7Xx3TBOsaGa9eHYs26UKxeG4JVa4Px3ppgrFwThOS01li/LQxb90dj
D4XjwOlkFHTvhEOk4AOahSmL/fH6295YQAreUBR0QTc6lh0c66uh+/h8G8Tx
tHeoTxLakIQXYEcSOjHO9EmzQUwvV3Ea/zwI/61vKOZfNf/5fz+mDDU05NNS
SEJqsauzouEbWVwYrSmDDEpLgluU4dfEaHPi8k6GlthWD0gVaInt3bQSDyys
hKqPMYgw+JGG0ZZWgmcGaZiVrRIP5nU1ppEd01y9aVWDaabe7DCW1LIS0tGs
bQkuq70lmBbCMNC1xkIICbe07VvaOgYXRYMEECrhoFh4UGzVnEQUaTz8RB74
qT59KhkHD8ZhG+OKSoMLBg91wsLFAVjAu32Hn3KZ8prHM3eBL2LiW2DxykCs
2BiKdVSNLQdjsfujROSUd8SbZhbCyYIf+pGFbLIQ0bWtTFA8B6+IFlZ/h2dk
C56WaNz6RbqNf0NLuwZwiWyD7DcCGZIm/fpsmhAMrwa1KRCncZ+fN44E+uEU
Q8kvIkLUmo/vZG1gDCmIjVSFdenAUOnr1BhzeUM0wewwliRhd7yvalE22QYp
pkv5S1EgvgJDSViEkoYoB21p0aJcbap0Zb6FbSjUJuBNQ1sWtkFNJddyFku1
fnazbSjTQgY6ioZBrhZ2QSdALcJyEUdRdhKJUfhDv//n+WORvL+JG7z/y7Xu
PwIrVwUzcHRAD97bm2ItpntiynRPisnkaR781w+NaIrpc70xZ0kAFlErltMR
kOUb42d7q8BRni+WfLUsfXb2bkgdqKemZ/7n+b+iQZN/or6cxv9EPR7p//uf
F/6KF+r/A9buTdCo7cu/PdvlB9W6/IQmjbDO0029Q/x+gA+OBfvjTFgQvowM
RV9Z4MeL/ykuUk3OiDEw96mrVw2t8XsOo4V8Xj4jhftlSfije01/sckYSF1L
8o5mY0DHwNg9RJsCNceMudq2INME6EZ9B6lM7MlaDVl98JSPv+XzCdKHroyB
1Dp/0BxEdfm/mgxBrYtXW9DMN/9HsVx/kVV7DLe4+k9PJeFDfoS38+rlGXZ5
1bq8ohMCg5tg1BhXjHzdFYbXXdQwlV9gY7w+yU0tXZ5GOZi9MgiDxrpi2CR3
pORZIynHGr1GuWDUbF+1zTFFjwheE+Pv0wR23k1gy9PJqwla2NZHo5YvwjGw
JYILHMUvfMarN33uOyK80WtY4NoZKzxcsdHbHbv8vHAg0BcnQwJwLjwYl6PC
0M+6La7HRdW6+m0Bnir1LCWr33N59YW8+hJefTmvnsr/oI/WGlzp1Ukpv3RG
qKsfx6ufmAljeYhaVibKb9qqgnd5ludpi3pk88UmffXsLu0ZQHkt1fyZr/XM
lckfrFF+Qx8XrWFGX3esrr7utUuKQCtPye2bL/4PuXg8KFSX/8tP3fD1V12f
ePmTp3qgkpfoyc9uX7V+zAG9+9vDzfNVDBjhhOHjXDF6mgdK+tmjO7+XzDvJ
sxfzaf+lb7xwkBP6TvBAVh8HtWKgSZsX4RrWAi6hLeAc0kLVIF584W8Iim4P
71hrpObE3Xq2i/dXF+//an1MdrLFLBcHLHLrjFWertjs4469/l44FOSLT8IC
cD4yGFdiwtBf5lMkd6hPXW4L9KzJKfPzfrcokf+GSbjfnRffixdPsX+oi72M
xUmvg/ZwQKZayGmsCKHYU/Bn8+Ln51iIfZ72dIo8ErBF3zcsizeN+sWbnT+L
zMBjz6WUqRYY1f6yMU6Ze8NgV7PQG4a5ypbrMlmMI/eutXyrj764fbhfJJfP
U6jO8KGO5us/w+s/xOvfwetfxeuf/44vprzpAQOvv09/Bzi7NkBBiQ3yeRyd
66tuzJ6DHdE131rt+RJTP5ExYHhSa0xdEYxJy4NRTMc/vYcdCul9xBZ0QvMO
L8M7vi28eJq2f1l12rZu8RISkyPF7bv9bFfvh2b/8w8M52d2rAPdj852mOPq
iCXuzljj3QXbeLX7A71xNMQPp8MDcTEqBFdjw9XQrTeRkc+7KW18h5/33+np
3aXU3+Pn/T4/73/Q03vQXzpzefUmqQ9gQNPqVd5gsFqIqaUHeebw6t/JsZD6
PO3FnI0FFlJfpBbBGfKd/9TnXfP0TC0tcTBuidOuXq59qFpyebdMfN+7pTV3
r+6/WN1/kWwcvF+o330BRvDub/Lur9S6+3DefVCdu7dX925rXw/J6W1gY/sy
0vPaIzy+JWIYDvQc4YwB490wYpoXAmJaqA2+lbP9MOxtP2T0dEBsfkc1HtLK
rj4CMzogLiVCXZqfn5/KD//+rJ938TN8+XkPathAiX10k4ZIaNoYqc2bIKNF
M+S0ao7C1i1R2rYVerRn8EexlySSfJ2ptjhEry0O7czYyMUGw1xtMJyO3XCP
jmoEVuY/1AgsHTv5rMvX+rV+TR+BtawrOuh1RZ5knlQnGLo6abOLWTzZnZV9
93NqBEOhMwxFzvqT2C41A4t07Aw9zTNm2nAZAz1x7+VtVj/vxnLhpiBP7l1t
br6r3/e9Yv0UaZ93ufP7BTV3fr0bvrnUFWdPJ+HwwRjs5J2v5p2/wzufyjsf
SdveV7/zFEp5O+uX1JOE7Wxegk9IU/XojLzvUcqQoddoV3jx9/rLTlPKfM/x
HqgY56HuPKhre7Tr/CoSukbi09NHMah7mtz53We7bt8nyvt7lPdNlPc9lPcP
Ke8fhQbg84hgfB0dhnXebtji42EuJdeV9rul/IxT2u9T2v+gtD+gKycTG4/0
Nja5bkOQHaU9WJN2PZrDPJ6F/Iwv4Wd8RZ72MpY8FShvv2zXH1KVZaMH+Bkv
cP6Xrlzdz7fK79CHN26Ng5+PeurxL2LQ/0umB6njhmHEaLjlcYKfb0OFpbfX
a+jXxxbdGYIVFVoju1s7pPFzGs9QLTyimXpsyNP7NaXntvavqBEw+bqW8nAq
71ienOzUuT4c3Ph3vBuhccvn4erfBM5+TdDZtwmceGRkR/rTxHUfNi4P0Ykd
EBnaDjYO/OilRT3jRzpA3fHr9h0RIb5bF0vfzZO+mw99N3/6bkG4FBWKtXTp
5e5l0F1yNxKxD7G3xo4wb+2ORcPLLMx3P5rvgTWNz5X02aTEI3es3PUKcdft
dQ3nWcw7Xparabgy3/na+ynyVICu4fIMpLpjk4ZbxGlqct0yTrumtxTRZxMN
N26LM3+czS0j91S+5p5K3Mln+X6x/lnWP8/8LBsZbu/fHYERwxyxe0c4Nq4P
weVLaQzfEhm+xWArP9cr3gvEnPk+mDjFHcNHdla7OnOKOsDG7mW07/gS2nR4
CW6823j66mmlnZBNN61omDNcA5qgfLQbike6ocDghtwRXdBtWBfYUn4kZPOK
bYuYbDtEJtioVrNn/FAHmi/8bWcHtf9/vZcbdvhqcdpxizhtjWcXbCAINxKj
cVOv65mMtlz4zkjvmgs3GW25cN1oi4ZLJaea8Zn0hdQk67pp6ZkFvPB3eeHL
eeGreOHrtOfF1PN2uyzeoj1UrPT7qR9oC19N28HPy94cpz7Q4qsZhrro+l2q
O+olun/+RD/NuEe760f38tV9372di+3bwrB2XTC++DIVJz9OwP4PorFhaxje
XRGAmQzJxzI2G1jpBFePV1HQo5N6QlbaCf2jW8A/thW69XFEIf+vK8a4wz2k
GXpP9kaPiV4oe8MLxeO0iar0IW7o4NYIXont4RHbDpHdHOS+n/G6tdhsjIN2
3SvcXZHRvCmM/vTNguibhdI3iwhBH5pqweAnxmTm6xb9Vm2EcSomk+veFePz
WEz2iNdd6cO4zNAV1aPTVauHum5zNq6b0m9DHK98Ca97Ba97dZ6u3/naczS7
C836LUtS1XX/Gf+Mn23jpjh13aY6jbruu2Vm30zmv9VEnXyua0dkxj1RvOpI
PORVP/g9T7nod27l4Ndfc7BpcyhWrQnCuQupOHIyHruMUVi9KRTvLPPH1Fl0
v0KbUI5dMZAhurwQ3L3SmS54Z0RmtkdkljXKeNW9p3jDK7IFBs7yR7+3/NFr
hj9cGY3lj/FC18FusO7SCDH0QNwTrBFR6vwfuG6fmuumuRYp3+HjqfbgnGII
foEhuKTfrsVE4Ie4SFxP4HVTym+mxNQ213laCC7XLWm3P3pq1703zR+V9M5M
Xeci5dLBofblvpllEYnxLMqBIcGRkRive02eLuX52hNY8oqq7AWXvbhHipVn
VjflpqS8zidbxv7lui07NnjdVppbZmeeupUrN+6J1j7WD4oev+u7ebh/Jw/D
hjjiFu/6l1+y8dPP3dQDQ8tXB+HU5yk4cDwOW/dFYvmGEMQktsTMxX54c4Ev
Js7zZQTdHCPf8lYLvvv/f6y9B3iV1bb97Xe+e++55eg5HgHpNb33nuz03nsv
O5UQQgKkQhKkS0cEAWkCAgIiIh2SWFBRFESx0HsTUFAQaRn/sdb77hJAT0Gf
ZwJGiLp+e8455lxzrTXDGynlNkgqt5Wc/eIGYPTSEDQsCYZX9AAMmeWPAvJO
JW8z8o6qcEHkEFdE0P6AcD4E3t10wB0U4Azlcx3t5QEnsT97LjocF2IJPJ7A
Ewk8ORrXU42A5xn02a/UZ7o+6+4UDVrT/ZU+qzpCLkJ5h7rvIqS4of4y5G4h
xdtfCFdei9xs9FKpeHRAPOHMsrulxFkJ5b/j2wL2I+Oeev8uM665hV9L4AKy
AN7S5IQ2xvF7v2px5xethC3ieCOB3/gxF1ev5eCS+s7AGsb1iiob7Ps6Ga17
Y5GRZ4r1OyKwmnl++eZwLH47TD7sOGddKGasCcFk1tpjlwcjr94ZOTT/pEEY
+0YE/BJNMPLVYJTP9EfeOB+k1LnD1LUHIllqRFa4ITEr5qnbTwbbDz6PgS0C
ueuzz0phKXqrosE2koV2jaUp6uRcp5n8c40UavqZTmdlpnO0mxX8enVFE2sv
0VeVxXYzYauBXMzsiUDeEmHXWYgb5e32seGGZ2nFm2Jt6pO04rbrT1XYvyPS
RM2lPxugh10mzwWosBV9Zq2L4ZJx++4oeaeHYN1MTd40ylEG8FHiuiBy9qXu
rq9T5rHEPddi5GaYuMl/uHh1tiucXLsgr8QCOdRoWUUWsreSWmAOK4fnkJBr
htgcM0QxmIdnmLLO8kD5JC8MsP67rLWaVkVgxMIQlM3wR+5YHyTXepB1T8QM
c4cm117W2k/IurwT69VkvZ2sxX3E4qyR2EoTrC8wil9mFL/CKP4Do/j1tFhZ
Y+uStpjR1PXQdyZosCtZw6SdgiZva9wflSaT9oNxZD2JrKdmySiu3KJoiOJY
kW8UxQuU519fjFTe7RIP2HxQrFxDvY+sS50f0meGKN4y3KXzORBxpPmHsodY
GxXWRrAFZAFbgL7DCH6b2frWzwXM1vkyggvQ14RTf5+Nc5eycUpcYn4uE8vX
BspnG0QD7dOjafjwu1S8900qdn+Vgu0HU5BZZoUNnyXjjU+SsPKjJCz5IBHD
Z/nC1F65okvb7I6GRSEYNisAReN9kdngifihrhRqvZDR5I80bcKvT8ZZIzlP
cLDGPFeFc3a/PvgkyF/P+RyD9wj682UG76sM3j8weF9XCy/jbC0a5mKrdFei
RhFnNUpxreubPhDZenIWOtQBCmWfRNc8yzMUXusL1OCtlZxFH0W+iaV77/wz
lfNDwVscYRc9FP1RZN0FTw9xFqdKxcU8wqX1IvyOwlhkalFg31PPft1i4P6Z
jG/cyMOPDNx15Pw9A/cFBu4zF7Nw4nwmVlClLWXxVUbG+46lSQH+/repaDuU
gh1fpmDLgWSkU4yv+zQJqz5OwrI9iXj1vURUz/RB6URPBnAT+IT1R/UkP5SO
9kJOlSuSihxhzgLbL94Sqblxd56McWAnxkm9e0pf1jNmgj5PxhcTIjGSMftq
ChmnxeAGa61GHWM1QYu4vTPBT19cywYKY/Z9xuzmABu0FgXJBK2bs5aboAvI
eHGeuiGiq7UKjGqtQvn2WUu+k/I6i3id4PNSZSDCyI/bV8Uq1xSIBC0u8rpQ
9huMlcu7FMaGgrpltJMQ30VPmaiIFTduEG9g3Mgn3jxcoxCrZbxW3DgLJy9k
4nXiXfZGIL48mS7d+JMjadhDN84rt8a0JRps/SIFmz5Plu9drNmbhBUfJmLx
+8KNfVBGvKNfC4F7eD+4+ffB4BFuyCtzQkq2Hcwtu8InSL6DcffJ8Abo8Ub1
7I7VXgzVGm+55TnEZCDOGuH9PikKtUzHP6QTb2as3OO+qW51imMWhlKaxjB9
t554GabvMUzfZ5huLQ5CW1kwOtTaSuJdmGfUG3tcbWVIyS2FTspLAQeIZ7CL
3n3bXyfa1bGd72nrhNfofrbH4CVa6cqCreh/Sr7UXbdV962rt8fb74TiCkX2
SPIV7nua7rtqfRCWk614X+LAiXTMXxmAl5f7yxDdyhA9ZbEGE1/V4C2G6JRi
S7zOEL2MIXokQ3Q52TaTbQVraXu/XgiJNUFE+CCkJ1vDx6MvzE27Crb3/gjX
1Q5ieLAw0bP91JhtHLW1YJvM8JwajTobM4WtvYVMwUJuidAs9zYqlb7nHYbm
uwzN96ir76k31TxgaG4l27aKEKmrZYtEv6WVr25pFRh6YrpCSh+ai6XUal8U
o7Cl1GpfESvdVt7iKNieNWZbqrz68Btsxe2Not+p9sEE3sKnBipo6ba3Kad/
llE5Tz7OuoG1k5BZZ+m2a9YHYwXrKPF0yEFi/ZxRee+RVBQMsUY7o/JONSqP
X6CRW9arGZXFtFLtbF/Z0h5DrJXEml3nAnPnbohNtoCNCWVZgAnM+sknrO8/
GVZ/9P2//0GxaX8ZkUVLe4cR1nMxLJkE1kQF6zVi/TEjBvXqqJpQ0SLjGrez
f2U0vlNHrIzGdxmN71FB35+o3PHwgNG4bagymdASY/+YaKx9JBrLN7P00Zjl
zeIYaCgx25cT6cpYw+WcOqyd7nZ9GCu/x80SaHx7KJdy3i4WirroqUH8kf86
RuKWUQrWX4n1JgXVdUbiq/RWcb2rOMEg3t0VkVi8CPMVI/GB4+n49IgiqMQA
khBU275IlpH4zX1J8om/US/7wdyhCyqonl94LRjDiDSnzhlRWmv0s/w7fDT9
YNbnb3ju6f+WivnBkzH1Ux7x7d4VUb26I7lPL2T374Pigf3h+vdnlcqIKkpk
2BpWRSIMC55CRcnTld27yOwqdqNGsSoa7UHzovlYo8mP5m+DpkAb9UJWmtiN
YlWkMX0eGrPn5Qiq6He0JNFSaGmOaMmgZdFynNCSRytwkq1rZSeKNthZ2d1y
62nYiZI3HvKfVdOG00bQRtJqaLU0LmBLveGKQ3W7wkn84PhUfzLuLreeRjXY
y6fm68SRFPrliJHiKEo3uHt2Q0W1jRw1FoqpmGpJTBUK37R36Sq3lzPl81GW
8vmoxEJLWDgqajgkzRQ+0QPkTWJW7t3lcfnuA/+KHj2fRv9uTwuIHU/qlz7P
PycZvuJGv/R2ww5/+mWI6pcijcaz4mEavaKqpM1BXpKhCLfbIn2wPcZXhtrb
DLW/Viuh9k4D/XI0w+0Y+uV4+uVkhltWOw9Y7bRVhqC9OlS9ydI41GofDbWy
Z6WrdnRp1FnuJIpQq4yJlT5677Luwlxx5/LVEuVhgesler8UW0zNjU64f4th
9v4tEWbv39LSCvhlB9yhT95iqL1Bn7xGn7xMdTSc1WwVq1nxxM4QovySYXb/
sXR8cpjqiOL33a9TkD3YClsZZt8WPknxu4ZhdtTLvhhKfwzLMENYphnGrY5A
9Uv+yGvyQEyZvew+ewcOhEkfOTHwhDiZPZ/vgolO1tIl1/gQZwBxhvqjwnSg
XhUJnCJzbgr0xOZgL/zE4lXgFMWraEHuiPczZM7ahzMnCxuBc1oW2oaEqM8V
5qqTwA9PBOg6UkVGHSmjoqbMWWlSHFYn/o7x50pn5cVV3XXsumv9xVXsj+Dk
97pZLHE+uFVEN3TE7m2RuHtT+yf+UEDvFJ55myh/Zi3z47VcXGEtIzzz7EXl
sUvhmYdOZqCskrUMw+tH8olBRQyJM4Pv7E/GWwyvayl0R8/1RSVRjlsWBL/Y
ARi/JgJBaeZoXhWJitmByBzlifASR4Sl2MDKtJse5+POh/Fr4hiAOA4g/u4f
Hg0pgq8K9hV3RyT37YWdBLsvNAArPVyw3ttdL4ne9vfEJvro9axY/JQbp8+d
slolWLHzr98KblTA3je6rUKcJpaSSDfiHedgNNqly52FRrtGutxZInOn7D6J
txu+UTpPIsbK3EmoLcMoc9bEKG/7PRYsv8/14kfA3rtZiF1bI7CT9utPTJqU
uKNZxvzCxPkTnfQHIXMZc89TC51ihXrsbKbeST8/mo4ixtsPKHGlFjqYLOPt
xs+SsP6TJHld7LAJ7hhPqlVTvOAS2BvVszUY9Vo4/FPMkVHvgdKZQUhp9JZT
XMERFr9LVjpvz3+e53zyfMPXDTnMnfvCAnAsOlTmTaGF3tJ44O0AT/xALXQj
OxY/56k8i8mTWki37Su6iXfrDJXp/bEKT7EtJCrTjtk5+lE9yVMOaT+8rW+8
LaR0E+U+gXjcRTzq8q1SlcrJTN1d93TS9jXRaH8j+iGe/PNXi3+X552ftdi5
JQI7toTjF5ajo+odcJNeep1eWkuWF1mynFWfpD1MESQfAqUIkl7KgJvPcnQ6
y9FtotvA3LmBATeJLOdvicKEZYGoJsvckY6wcnseOQ2uKJvih+ELw5Dd5I2U
Ok9op4fAhoIov0bzh/Gc5GSD+R4Kz52BPihmGaPjucHPAxvpm9dYiv7IcuUG
g+7PLEUbHS2UKbzBKs8qpdOg6xjeV7vD4rS/PNHNUrTDaAJPTOQ8OoFXqE7g
KTm0/aVodUe3VHmoR7yrIroMx1Se4sL5U7ocSu27lkzXkekFcrtU/Bie/L43
i1SeheSplTyFb27fHI5GsmykFhK+WcfyUyTQ8xcNvinepRNa6POjrFOYQIVv
tjHiTmX5OYnlpzipnUyWC8hSPCE8Yoon8kY6IDrXQraEI7U2SB7ugrxxvhg8
JxQp9V5IrPWCc7gJSqZGwDHY5I/h6dyZ577wAFSaDZITVsI3rzCJSp5ZKs98
lafxaF01eY5Mwb16w7atGK3TdYA7qIk6jMbq5B7e67oJanWszmiHvn1WFNpf
jtZ3jXCwVHkjR3QFGWfFZJXSVihV3jJR38ZpFzfvj3B6iCe/5/Wi3+BZIHkK
3xQFihi9qSdLkUEvXsrGGZ1vsub8WrSKKq31vvkexdBu1pzCNycsUOoEcXll
aOJA+IT3gRPrIksn5TTt08/+GX0s/o5BDt1g4dELtgH94BRhgl7mz9G6wDXW
Aj3MuvzhPHcF+eAz8lzp6Sr/+0ZasU5hjVJrY4Y66tt6e9YqjLW6OmW0OjXX
pE7NiX1ZTd+u8s+2FQahg6Kog6KoYxZ5zs1Ru4D5Cs/HjlAVoX0GWc6OVndu
SpSH2Yxyp6g3ZYdX9xiE7k0R3fs0FxlTR5Lp9/x+V4sew9PxIZ75kue2zWFo
qLOXvvkWC85zqm+KdyOFb4q8WcI6Ze/hVL1v7mDe3Ew1JHyzmaJWbNdMWx2C
+tm+KB7tgsQSG2gSBsmjLuLsW2ihPRJGeiB7QgCiK92R1OiLXpZd4Zpg9QfE
W/tOPNf6uUueYiRWtIxEzSl4Xkmjf2bSP5k7bzB3/qyNl1OQMncOMZp4phZq
zQxAa26gPN4ieLaVBim5U72VSWn75cvpx8fF2vZpZDkz6pF6RZ87xQMfpyRP
0bo7V/aUg8JS1CoX1bwpfPMymdY4of3tKCOe/HcwZyo8tZLnXZXndrLc+k4o
1W0OrnyfI59lEKfaTpxVfPPQSeXtT1F3GnwzWZ83132cgJXvxWHxrlhEpJti
7NIgDJvijWx+rsJzrdCXvilu3oob5orMMX6IZO0VX+eNocuT/kSY1ngykI7S
wQTIBZ4KyKlMogspio7HhkmIl1OiUEOnvJZFkDkEma+AHKUDaTT7tjvdH61Z
AXJLVZxXEFuqbaXBcpRVJM0Oo7F16ZjGQZaVSksWF3561EOVSokhaapBVgRY
ub0mX2eR82wXSwVQ3YNRIsBeEVYkQbZviiTIwseALCDIfAqhcOmUsuJkgL1E
8SOccs26IKxcG6Q45fF0mTBF82DPNyl6p8wkxDf3JmDV+3FYujsW87dGYzb/
nUHJJmh4JRDFYz2RWOGAgXZdET3ECWmjvRFe5oTY4R4oXxyHIa8lwYUcM8pS
npBloWQ5WWXZbGeJ6c62+CwiEMfjFJbfM2FepZitszXHdRYnPzFh3izU9eLJ
cqgigHalarA701/ZMjViqUuYohHUodtKe011Sv25k0I5kmwYaTMUJ/JVVRlg
S9WBlzK5vSK3xEWP9mKZ4aWdy2phckVNlteUANv+TiTaN0c+luWureHSIX/6
USlKvqdDXmCyPH0+C8fpkMvfCEK5ELJ0yH1HUuW7FjqHzCq1xMZPEvDGB/FY
3hqLV7dH4+VNUZi+PgITV4VBEzcICYPtkd3oDjOX7kiu80BoEUVRpRtKX4lG
2aJ4DF6WhJ4Wsg//1BPCtFdgutig2soEY+wtsSvYB59HBuLEQzB/YHQV2XJL
hA+TToLMljr1szNZg11p/lL93B+d1ln9GGVLZT4xT26qSJgyWxbKjp4uWxpX
JsqmSokaXUuVfW/RnVXmG4RDXipjcJEgRXf2ilphSpCq8vmxSDqlgNnSwN97
U6vCLMDubeHSKWVrlhXJVaF61IrkJFXPEfFQ90nFKUWm/OQ70W23wqylGmQT
5KZPE7B+Tzxeb4+Vdw7NeycKM9+MwOTV4XhheSgaFwUjtcoJkUW28pBYcL4t
IsudUfhSOIrnRaNkYTxKlyaLoXIF5P/3R4TZYrP+GGltirUad+wOUWnGh8n+
rMiVVzMVmteZKwXNbVE+kqbIlWJyZVeKBnflLjdpNpHmGIUmqH0wPQuYnW00
fuiA9sZw9aJcrezPGk4GGfX2Hg6x4p1HNVfqx5KUFyAE1Sul4viP6LVfk40g
8bUfi8URAZEnb6ghlrVIS6OjpNm2PVy65S+dGno5rEeyqXmyZD3yHcPrV9Q8
B4RbUvMU0i0dXLti2iI/bNmXiA0fxWP1u7FYtjMGCzZH4aUNEQhNMUFg4iB5
BYR39AB4RAxAz0F/w/P9/4ruA/8Gh9CBcGQ94hRpBqcYalhqWXGJ+h8A0x79
/vK/KDUfgAVeTlgnYfri8ygVJkXslXRV+Kj58ifmSwHTt0cXKWSNZ8V1TYMH
LxBmIGG+SJgzsgxnAdR8KWBqLLvLYx+Gsz5FMl+KrewWrZNy7KPEWXb2Wvhx
bqlwVprs6lEPjVdP8XZQjYvoode6KA32Wmf5npAzf6h34g8NTk+ZS4eUCGny
EIxvdzk+qMhWQ4u9WvRkh9uiospWRlbRyBMOWSRb7Fawc+4Ca4fn5FXX8Vmm
8g2GiJRB8j4XcWngmMVBaJgXgOGz/FE+xQ+F430QQrnTte8zsA/qj/zpodDO
jkThvFgULUyEc5yV4pB/+qcZ/vYxfuV/LbhnN8T06YGU/r2QO6gvSswGYJiF
ifxnshqxVaqRelYjDawuG50tlCXp1VXumjR5WclugagulTM8Nsp9fyG2yhke
Jkvj8zsCosZKOVChnN9xlOd3RDWi3wWT1UiJ8jy0TJalarIsk7Mm4iEoXJFz
CMIDr5U+Zae0ZcWLq6JDcEOYWon8rCRK3FK9stFBeqQQPNd/yMPVq7kUPDkU
PNk4eT7LUIUwtu6n4Pn0cJq8c/i9QynIHWyFF2Z6omacK+auCcaM5YGYuCgA
LfM0qJvliyox5D3OEwVN7sisc4Mm1RxeiWZyEjR1tC/sQwZBOycahfPjUbwo
SR7S+9do/kZ4FTdpCJALvemRAfTIUHpkdCBOJoTry8ofsmIV1VOgqh6x/eWi
DJgIkLo2gVA9rXmBEqQ8uaEOiumnP5ko2+vD5Tvz4oJHoXoEyM4t2SJ1O7P4
MSBLVZBljwFp+w9BCogPbip7JaIE2fpOmPRJoXbOS7WTTbWTxfIjE4dOZFDt
KG27j8XbKVQ7bVQ7OWVWWNMajepmZzne2zTTC7UvemDYOHeUNrkin5EhvcoR
CeX2Uu24hA+QSXKAfTdEUfGkjgmAfbgpIkf4wilW9cn//8koOkmKL7raSndc
F+CB3WG+2C8oJoZLgteEdrUzxw1S/LlAKSZ/KU2UFHXNHuGOgmJrNgvK/EB0
jM9Qz9+QIuUO1OZAe20Y2hvCZXOgJcVRvS2jULpj+9TIx1AsVimWPEpxpI6i
SIziqAUzo43IjCpEFaDMjSpA5sh7rCGbRB9d5kZ64pVcZXfkAj3xXBaOEOA3
JzPpiRn4/Eg6VY7iieJm590sPbJLrbBqdzTmrA5Cy2xvuPv3REmtA3Kr7JFW
bou4QmuE51iKm9/lJVneScIbzdHb4jkE5NkjqtoLKeNCEFbprffEJ2fIHPei
my0W+jjJkNoqGMYE4WSSypB58TpFToO9Mp57q1gZLBAb0bpdr7s1KfJYZGtu
gMyLHRMy1CM1BpHTPiIU7XVh+g1MyfCtQn0zvX1KpBpSBcMiheHnxgxLVIal
/ypDkRwlv59YPqp7IbdUpXpFlhw5qBpuh9fXBlPbZFLbZODAUTohI+lH5Pf+
oVQ6IcvHA0rZsXIXS8ZVQWgiw/JRTrB16Qrv0D4ITTOVN9n0Nn1WOqBz2AA4
hg6AQ/AAPE+N45ZgCf9CF0TX+SOo3FOvb56QoXMnhusDPZBr0rcTwx/IcHOI
F7aE+8iG6/ZoXwND9azjrnR/7M4KkOOYrQWBBoZS22TLWa72kWHKyK06iikZ
biw0bELvLJQMlVE9wbBIZVj8GIalKsPS3xGo1EtboiTA+z8R4A0CpP2qboD8
LOvGXFzWpUM64co3grGMDnbwmOKEe79Nw56vU9FOJxRXZ2/bnyQfFl++Mxoz
Xg/CqFne8inWlGIrOItGq0s3eS+FDcsMK69esPTsJa8gMXPvib/3ehrPD/o7
+th2h5nvAKQWJUkQ//FHAXxVBdga7isF68lkBeCmYC9sDvWWDYCfmQq3xfhi
e5wvqwxLfQNgV4a/HMYT4lQAbCsOUgCqDQC5A2I8S/tGgSJO31aaOcoUgTqM
RycUAvXxAEv+CYCDJMB2qv+2LZG4f0PA0+LOdcK7ni93IkepOx6ygXMpW0ZR
kQaFBy6hd5UOtcGn36XTA9Pw3ldMEAdTsJ0euPmzJKQXW2IZ68RpKylHZ3rL
k01JRVbyUhFx36S4O6Zrn6fRpbewZ/jf9Bx//E/8zzN/hkOkOYIGeyL1xSh5
wuWPIGgvCU6RBJ1Vgn7YHxuEKisTeQRmE91PiJkbTIM/s+q/xTQoCPr16iLF
jKj65Tglq/776tS7IKgZ2E2q0k5XCRidbtAT3KI7yqJOvb9P+4gUi6hUFzKs
HhQEix9DUJQT5CeEzDV1WEDGUJUeq/37rPrvXVfp/Uh6tFs/5uFnuV9lr8RQ
ut9put8xoUZFDqT7fUb3Kxxigw8YP9u/TMXOAynY+nky3t6XhLQiSyzZHo0p
K4JQN8MbRQ1OSCi0knsc4k44kQMHOj4Pu6ABsBUWOBA2tK79n4V7qh0ia/xh
E2qu0PvPJ6OXq9BzJz1f0gsivQg/HCC91Ro35Q5yscPhQGPwbKCIaVTvBZA1
hadaU6iTWOIQcTMLQ+F7mkHdlINI+h2OvE6HDGWVr9tN3qHSEwOTHyj08GmR
pNe+OEqlV6zSK9HRU3xP9GquqRMBpKeQi8L9H0nuR5L7keR+KMAvP5AclcvP
1/LwE7NfHcvC7y9n4zx979RZRcF8LSSozH6K7+UPtsb0RRps35+Md0jurU8S
5eTVItKbvDwINdO9oa13grljV/iJCx77PyPvcDNz6wULrz5wjbOEC42lIKt6
/h6tKxJeCNMrmCeE5/AIvDbCE3XFG/7uqGUxKOBdZ1V/o5CuV5KAm4MT8Yto
0ehHO1hHNNL1muh6VC+thYHqKEAWOmZnKyfA9Sf88/SHTZQWTaFhirm1UFEv
e2gf0/bR9hdJeC1DnB6CV6KDJ8oIqVzIrv0dcntH4Xb3B3KjSW7XyI0muTHh
Xb+aI3f9ZdxkDXiCXneYcfMQlecBoTx1SY9eN+1VDSYv0ODtT5Owfm+ifBJv
4bZoTHwtCCOmecPBuweVp5WenRUTn3OECXpbdYVvtgN8sh3hTetj2wMhlT7w
LzUolydklwNNj656dm+S3XQ3Oywiu1MpEZLbD7mx0vG2RPlIdrcEuwqV3UMH
DETSEwcMHkzJRAdVSwdVSweVpxhpVZSnym69yq5T0is0KM+9tM9oB4rUxFeM
lgryO1H8EDvV6a4R3CaCo93/geCuFeLONS1uXyO4qwW4eZXgrqrgWDKIWzdq
WDZcvJiFMwyZx0+LkMkCnnXf53S6vXQ6ETJlwqPTTZyvkeFy7UeJcmTjla3R
GE94niF9UFDvjLgia/jFK/AsqVjEdrBXmi36O/VkovOQyW6AS29ENwYhpTBJ
CZn/9UeRW0RyY5wsMdPdHgfig3AqVSH3I8ldL4iT5LZSrtwqJ7mhRuTqlLMD
onJv1QbiwaQMPJiaiQczSW4Oyb2Sg45XcyW59lGktyZfHgvRV+7bVXLthfpk
J+WKIPcF7SvS+lYJmS2VTsrQzUPkWuqcFGrXihRqV0mNJqldIbUrLPRo17/P
lXcjXaONJLnzF7IYLjNx9FQGvmG4PMhw+RmLvY/ockKq7P4iBdtEohMu97Gg
ZonEAgvM3RKNgPgBGE63M5AbhIF2XdDPuotsgHqm2iKw2A0mHn0RWesPjwxH
aIo9DFLlCclFQ9OzK6Z62GKknRnGOVujLZLJLj7YQC4vDte1cfipOJ7kfLA9
3lchR5miO/WxW63W7+vGVafRZmXhwcskN5/kFuWigzJFkBMnbjuR0ye6wk6J
Dp/TDtIOqeSOFkufa38jShnHUMm11DrhAX3u/lVSuyqoFeL2FVK7olL7Ph83
vlepXabAZHVwhUlu5AhbnGOwPMlgeYT+doj+duBIGj5lsPyQ/vYu/S2HJXpW
iZUUmCkMlPS3PwkF8NQzBDcQnqF94eDTAxZiGsPiWXTr+zT+969/RncWBR4E
F0BwESM0sNAMQsLYCKkdxF9/fjJmzpJZqeVA1Nqb4c1gT4VZQjBOp5EZK/Mf
RX7TxpMZ81sZCwQy256k9MnusDrflcnqLicAYsT4Piu7+y9m4v502mwym5uN
Bwty8GAxmTG/dVCcdKzNZ4x0kAdn5WFKXX5799H8Jpl9TVbf0Y7RTtLOFktm
Gq8esmvd9nYUmsmtqVacxBld4/iUOUbVOKKxxgEN0uxRP9IedbRaepiIjzUj
lFcKqofborLKBhXDbDCYRUFphTWKhlijYLAV8sqssEMVJhuY3N74MAGjXvJB
XJ4FIjPNpDAZPsMHBQ0uiC+2gV+CCWx9e6FLn2dgH8pS3aqbjJMmnv1gGWAC
61Bzg6c9IbVs9Hv6fzHYaiAW+TG7hZBalB++MKKmUyU/qarkFjPbDlLz691V
SspdWSwKqEruUZXcm5iBe8xszWG2aI6gRdmhOYYWZ4+WBHujwX4HZWjfrjta
chzRkudotN9AK6GV0gY7SVXSMtRJxseWKtpwJznQL/88ZcHujVG4+30Rfv2e
Hva9Frcua3HzcgF+ukwPu5SPHy/l4YdLubh6kR5Gu8wi4BJj43ASq6q2xco1
gfjmeDoO0ss++y5ViY9fpmA3y7htnycxPibK+Ng8xwf1s3zwals8wtJMoW10
lk8jFjSSmhiUSRTUektqdiGD4J7MrxW6Iny4H+IpJcV/r06S/Ca0h772D2eI
s5QzBb2fR2y/Hkgb2Bt5Zv1QRiessjGF9/PPSWEiqoEGZ1YE8lwGjQ7n10eZ
c2ryZUWgoQXYoCnIRp7LuM/0dn8O7RU63at0uqV0OgqTDqa3DgqT9nF0uEkR
aKHi6pTePnxMetNVBMdpp2nnipXzGDXOeHClGE01Ttj5ViR+uVwo0f18ieiI
7bpAdzEP1y4KdLn4/gLRsQK4SHQXGCCFw504k4EVqwOx9PUAHDgsgmQq9hxK
QfvBZOzcn4QtnymVwJi5PtLhlr4bjwW74+QZjDHLglE93RcOvj0RX8oqKNEU
tn59RA0O2+BBcEuykVWAS5IdLANNYRNuoTjcf/9x7ETAFOwWaZyxIZSKNVqD
LxLpehmRcndISJOfilgQlCbopYlgJ6SJrOTI7l4LXW8cXY/S5D6liWTHBPeA
Ce6BSHDLaCsVduJKCeWWAa10O6UOf0yC++LxCU64nphnan8rCq2q2+3YEInG
kY74+WIBbtCuX8zHDxfIjXblArmdz8Gl8+RGO08hee5cpnS746cz8O2JdCxZ
GYASBsu936Tg/a9S0PpFMrbT7d7Zl4ix83yl2y1/Lx6L2uIwb1ccglNN0bxU
HITyRV6DKyycu8nrWcX97IKdTdAgmPv0Rz/HnnCnLEl5MeahYPmbRzH+IbFM
RZZ42SG2fw+FWAyJJanE6GlKeiMxprdbQxKlt/1arRxEFcTECRpxCmo3yzch
Se4bSRJBrGOxIkk6XietZtJiflYOoarEWlVJoktvnz4+vbWvjpLEcN4w7dtM
TxPEbtPTbl7SomGEA368IGjl4+p50jqfi8uC1rkcXDin0DrLevsMReSwahsK
yXR8fTwNXzBQ7qOnFZZbMVAmY9eBJGz9LBETXvGVN7q8/kG89LSFrXF4eUcc
gkhs9JJgVEz1RU69K2JLbGFPWgPsuuHvvZ5BtwHPwtJ/EALKPBEzOhRWTG96
R3tSWNMIa7G/C9IG9TbAyjSGJbRIogyNv1QmdYJ1Tz3uJGrt1lLWbKy1H7DW
FlqkY4EKi1qkfTRBtYQDGwo6w5L1mgprr6pFZL2mwjpMUK9HSVg4U6zAumgM
ixlNZDPCunGhAHXDHfD2ujB8f46gaBcFqLPZOEc7q38kJ0PqkMMn06kd07D/
cKp8AmHPoWTqEEtMfdWPhbavfPpA6JAV78djMV3rFbpWRLa5HMX2ZZEtHlWz
8+kJM6du6Gv5HP7y7H/LdPG8yXPoY9cDgzyoRQLN5K2YfyysABdsCPNEnnk/
fJEcYoClNkZEV0tIkNvDCGt4shSOMg6qEkQIRwGrOdQWD9TiumMhQS3JlRKk
vSlcfwuHcpcSYeWqsN4v7JzDBKyvimQOa19BUKuiFOHYCVaRhHWPsH6VsAok
rB/O52MjYW1YG4qLZ3Nw/kwOzp3JxpkzBHVavGSUKV8yErC+pVd9eVSRHx9/
LeJgMuNgkpw6EoueWmghi+r4fAvE5JojMsccM7fFIiDFFPWLgzF4ii8y6lzl
5JFXghme7/83dKH1MBOdLKr9WhbVU+P03awnhJUB/16dYbXHalBGDXkmK1K2
H7dE+kjBcZNJ6xaT1u0qcbiXsGpVWM2ENZawqBdFJ+TBjCxl/k+tp+U9Z8ZX
pmwskFdpYLsKSyatQkM9rU9aRWh/LUrCkoLjJL92hnaedrHoEVi3hNgQCUuE
v3N5EtaIajucPU1Qp1k/006eysRx1tDHaEOp7r8+libfmdn3bQorsmS8+2US
KzJLTKJXiecKxfsyMgS2K2JjDkPg9K0KrNpFwSh90Rfpta5wjx6IvlZd4MR6
WuzXuKfaY4BrX3jnuTEEqmLjf/4QUt4qqXAvvEtSB1NCUG1rCp/uXZSeFeXF
TVVeKKSUY9g6UvdJqlmVhkLZC1Jy0EQcw9ZfepKvXnpSIOUFdmilqlfq58JH
klVLuZMkhSP8++NFv0HK8RFSP0pSubikulR1lR3WrAnGCUHpZCaOsmY+Qlkh
6rCvjqbq498HXynxbwdl4TviTfSPE7BmTwIS6FK1M31k/Ju9PQ5TN8fCn6Rq
Xg1GyWRfBGZYkNQg+GfZwCNBGfnyyXVGWLUGvoUeSClK/gNJTfe2xxKSesuI
1Jpgd+XqXyHiXVQR766IeN3har9+rMU0NvL6kvuTMpUeFWVFB2VFS7QdNObP
o70+TN2QyVevLnmIlMxUhYZMRVItZRR8X/PX3xYppI4ZkTpnRKpWkNI+Quqq
nhT96VQ2Vq8Oxuurg3D0RAYOk9K3rLuGVFqz9kpl8Eth8EuWFfNuSoptlBRv
05/Wf5SAVR8k4DVKihpWyVVTvTGLwW/KO7HQJJtixKshiC61Q0CmJeIqXRBa
5AjfTFv0tn4e/iUeiGoIhqbM2zA/+4Sk0g2kAlVScRq8Sgm/NsRDDnOJyLc1
1hc3K+hTTFO3maZ+ZZq6U58qN19kf0Pfk8pCa4V6g+sCJfK1N4Sp08/5qqYo
kJpC9DckKZmmCvU9YFEpS01x6PdI8ffTl1r0pApIKr8Tqcs6UiLq0ZdeXxWE
oZU2kpKIeuUkdYD+9CkjXyEptR9MUsosSvW39iZiLfXEyvcT1MgXL48chGWa
Y/ImhVTaSBdEl9kj5wUfJNd5ImqoK4IKndDXvgdChvogbkw4rEMt5GL/7x8N
aabqWmeyo6QriXaGgLQtwbczpIaHIL2YidbBwfLuCXkG6KFrOEU7o30cNcU7
BVJLiHq4JV+FpKYn0c7QC79OkPh7TtLO0M4V/g6kPCr1XD2kC0aQjglXkm5k
I2upwUOtsZ+uVER1/oGqI2Q9xaD35keJWENXWv5uAha3xuOVnQx62+IwjUEv
KN0c/az+jlSmJtcIMQ/SHzaavrDw6o1Brr3wt+5PKw0oij6djvhjIPkokMa6
WWO2jwMOpobgTI4CSZeZtiX4YXuyH25TQ/xKDXFXQNJYGwRfSRBay4P1uyni
2rWWeHvDbsq6fAlJXLsmNIQofCUkNTOJnpNhN4VfO0T7lnak8PchXXkcpBw9
pLMPQfqGXrRkhT9c3LqiZIgV5i7VyHiXS/2QVWKJ9CJLij1LJImnp/KE2LOQ
F6GGZZkjOIPq3OY5+USlOFxXOT8UxTOCkD3OH0kNPois9MQA517MTP7wKfDQ
95qeEFKaHlKtozkmuNvgvXh/HEx7FJIQetuTNRjlaYVf6wipMVUmJSH0WovU
EmpG540TCekh+aDvLLHWbSlwRPucSLQU8u8/5cJ/RjtQ2BnSYSNIpx8HqUBC
ahzpwJrXHnW02uF2GEmhJ8RedZUtqmiVlAwV9CKRkIQXiaTr5NoVc5Zo0E4v
2kEv2iylQyLeoHRY8V48lrTFYz696CV60XR6UckELxSM9YJfihkyGj2kdCie
GYzs8QFIavRD5DAvuc0VMkwDMz8TJSH93x9BaLDNINSTxsYIL0noS0EoVyVU
RkJDSIgF7i8scG+zwB3tbY27oxRCu8WmZHFQ560tdYNEObv6G7KBUlzj0F0S
wsdc7WJHxjpaKW0wrZw2hFZBq6QNo1XRhtNG0Ebyz3t3R1ONA0aTzq1LeQY3
Oi/cKJtulEU3YmErJLiRGwlCpRVWeskwnYXtNiait5mI1n8ojk5RMjARvUoJ
PpcSfBYleNkkLxSN98ILb8ZKQjXLozB0fjicwgYimJ+wpEYNIqu8JaHgoRpD
3+iJCfV/5n8xxG4Qlga5YmMkCSWQUHoozgpColBS+0WPyAVKcL/+3eSjHVKC
s6ptDqdF2klhJ+a/NRbdlcZ6stJYb8lwUG/M4erad5eENI7dH/Whg8Y+RKLH
aCdpp2nnaBdpFHR6H/o+XyWUS0I5jyV0nKJuxapAlJPOF4dTZJCTRRL9Z9pC
X0x6xRdvUXoL/1kp/ScOCyi952yPlZeDCv8Z/1YsWtYLQuYYwRKhgoSKZoYi
hEHaN8sBkdU+GOjSB45xdgZR94SEUkno/2Dy178gbmBPpJv2Qb5lf+lT1fYs
lHp0gW/PLmh0U6U3I9xob4P0FoRa1Y6eEHSiSSS0QocQdGJCX54X1l0rV6DX
Cu3TItA+M7JzlPtER4irf5B2iPat9h8Suk9Cdx4hlP0IoVWks/z1AHxFyS10
QvEQoROS0EbJvZ2SeyIJiX7D6vfj6T9xWET/mbcjFkNf9MLgiV6Y9HYsxm2I
RfO6WPiS0PBl0Sh/JQLaGaHIHB8EvxwHmHr0RUCpl35n8S9PCiegdzcMpvvU
01U2RnnjvUS6TwbdJy9KHp3YRiG3nRpBuo+uz6C2W8Wok4DTHGwrO3hiWqZt
WIj6umGeevg3v1NTqP1FgpkeIatXAUeqbTXAtS+I6AznGyM4Jx4Hx4Fw8iWc
Xx6Bk0U4mRLOmjWBWEk43xxNw0Gq7M++UUTc+1TZu/cnYiuD28a9CVi7Jx6J
rFrFQNqCXbFU2V4YQteZQpU9cWOsDG5Na+Pgk2yO6qXRGDwvAgXTQ5ExPhiW
vv0Jpx/+2uMZvYj7Q+DM8GNOdaY+8LQxwMknHBelCSTg7KA2EK0FUbQKASc6
drJgpYB7QJXdwtgmVHZ7VYgyyrRUhWOkDeQg/RQC2K1V4GgJ5yNRCtE+1Uo4
7a9G/A4cfp9ztAs0agIDnDzCycXPxnDOKXDEYzOrVgcy86ThEL3mAL3mU2ad
l6kLZi3yk+9Hbv40QWkpiIOe78axUPWGmd1zMLF9TpZAIRRv/slm8E00hVe8
qXxX3CViEOyDB8Ja0x/mXn0RUeWDgBJPCUcn3v4pON3VfyQOI+luH5Lx8KkU
CWemnwOWhrhinIcNZvPXX2YKONFKK1Xt+wg4YkdXuX4vVfZ9JBy1Q9dGdS2G
BNurQ5RLjZflGWpUOTfhoJcFyoyZCodeI0PaPn79c62E01LmqMIhhMO0Y7QT
BY/CqTGCc1nAycF1IzjrCeYNeo1IOt/Ra76k13zO2nQvE84HXyZJVS1C2qZP
EigJ4ikJ4rGMIS0mxwyzN0UhOHkQxqwIxailIahZGIKqecEofylIjsTnTPBH
8ihfRFd5IajEDXZh5uhj1xP9nPsqMe3pf5qM/E1/UXkIrxM8lpHHxmhv+esl
wa44W6DyECKgUplj+dVIphnzEEK6bUiwlGlt5NFeE6rwSHJQx20dFJkmewZa
fWtb8pCOIlIMv75fq49kLeUsY5eF/xs8sskjC2+tC8Y68jh1MgNHhUQ7wij2
XSr2fZ2Cj1iGvscolsMKZ+u+BGz8WIli4oqC2FwzzH0nClPWhKFlcZDcUU8c
bIfSST7QjvNGdrMXbHz7IK7aHaGlLkwvjnKzyMLfFJoSH4NE++d5GHkKf9Z7
ijGZt2OYY5IDsCjIBesiPGXekdt5TP63qzvLs915AXKUtrWYIrosSBHQ6oRR
G8mIEkcnzzp3c1QyrEFl4n+YzBe0L0UYY0n0WjhFNP/80ceRyVfJ5D1CZtP6
YGxYG4SzTPwn6CWH6SWH6CUH6CWf0kv20EvamfizSUaGsI/iZQiLzzOTly7N
WBuGcUuDUD/HD0MneyEyx0LuCiUNc0Ishb2pc3cE5NrBI8laJn0zn4GsPT3h
kuJskGb/Nhn5G5Xt9mQFj4Z4Qt0knveJ58usULwR4SH1mdBmevXM9K+7c9Kv
n6KexYz6I+pZHUuRoxljwtX0r+vjaPXbDHpdto/2uZE2+4r2NX//t0ogaxlK
RCcYEE/TztIu5D+EJ1fBcykH9SPssJFOc4Gp/zSd5hid5ls6zZd0ms/pNHvp
NCL1tzL1ZxVbYNNeJYgl5ptj0bYozF4fhknLgjB6rgbV1GalzW7IHu6EhFI7
DLLrAv80C/S17AKnSFMMkMND/eGV7YqQqkCYa8zk4j/z78QwBcWsh1B8pUNB
mezbq4vsTo/yUmTyHeYTOSE0Jl16yv3JGXKu64GY65pHT1lIT6kNlSiEEhMo
2scTx+YCtVujVTe9CzsXMfsLjbxEzSff0Y4oMaxlGGPaG+G/gyIHDcTwA+OX
UGLnTmXiJEvMI8fS8fXhNHzxLePXIcavL1nA0Et2MdFnEsXGj+ORXGAuD3fM
fTMMU5cHYcwrGtRM9Ub5GDfkj3RCCmNYZI6lHCvpMfBvcv+0S5+/YqBrH/S0
6o7+zvQWXxMka5P/CBSvGaFYHOyC9ZEMWtRe2xP9JIrbI5NlT0aiaFZ2SkU9
qYzYZcmd0gfziGFkKNrqQvXTPlivNM5aMh0UFK1aZaOAgrilyNHIIwqNPEKr
9wgZsI7TTvL7rOH3qXZ4LIrGkXa4IVIJ0/pFaq4z9Ijj9Ijv6BFf0SP2Uwx/
Qo/YQ49op0fs+CwBGUUWSNWaY+XOaCx4KxwzVgbJ25Czh9jAI7A3nHx6wNb9
eVg4dsVA6+fQy+Rv6Nb3Gent4oxND/Nu8Mn3QNjwYCRMiNcL4n8LRZIBRZgb
NsV6y18L1XWuMFqi+EVtvgiv+LWeKEapKNTdtfvqPqhA0cqsLlB0LNUN79CI
Am/TthTI9lj7jAgFxUcqCr1HFBp5hLaTR8jccYrf4wztHBGMoIe8xcxbYy9R
jObPNxmcfqTC+p4ecZ4ecYoecZQe8Q094iA94jN6RNFgKxSUWSKPCiu7WDm6
nsycEZthgoikgQiO7Q9NRF+kFlthcJMr8oY7IrnUVu8RrlRY3fr9Vc7K2QSZ
oKdld9hH2yKiNhwWgere51/1S2yjcjC+XrPn73LwVziM97LBHH9HfJUd1omD
SBK3a5QkcWc0ObQ8xIE5vLWSDIaH4MGiHHWIKlfh8GY+Osihgxyws0ByaH8p
8p/goP1NDrhI99gQBo3X82gig9F0BxGZ6mSb0hbDq2wxrNIGFUNtUF5hjdIh
1igmgw8PMjLtZ2Siyt1ClSveXknMMcWI8a6YtSoYExYFYNRsX1RP9ETJaFdk
VzsiocQWYdmW8EkwRU+TZ2EfMhDPD3wWjtGW8MpygSOToqmvKayCrR7LQf6q
1z9a/TpXC0z0tsUHKcwNOVz9Iq4+v2acon9lETiaKXpXfoAcYWsOtpEjbK3U
tq2s0B/Mz5ar/0Cs/uu0N8Tq5ymrv5XG1Ucba4qXImReENW5IRgV6oNR+2sR
SguS6bml0kHmhZYqBxmMhAe0jHSQHiAnSkngFj3gOj3giqjO6QGn6QHH6AHf
0gO+pAd8Tg/Y+2UKPvgiGW2fs3ZiZf4O07N4RVyc2Bw+3g2DRzlj7MIA1M/y
ReUETxSOckVGlSNii20RnGmJPpbPwT3ODK6x5jD37is1rabIE+EjghE/Ns6g
a//l1R9ibyLF0KY4H3yQ+pjVV/dQRCq4w6y8Kz9QjqOJ/ojQr60VwXjwcpay
+ou5+q/R5OrTNuShbQLDeBZXLIeW5yD7I+JzLycCROO3rHPzt30549QRrdHn
vsDwuRep4FK+XP1mmkgF4nO/aV0ILp9hRj6ZKd95P3KEGfk7ZuRvmJG/Ykbm
5/49fu5383O/jZ/7t0VGpjB6TWRkpoKy0c7wj+mPmpm+KB/vifwGV6QMc0RU
kS0G2HWFX4YVfNKt4ZVmI88y9HPoiZAKP8SMikDSpKR/a/UT5eoPdTTF8nA3
w+rncvWLY+Tqi9mKHakapXXoa7gS3Y/yVH72BnVT5SmN8rQ5lpZAS6JMTaGl
2aNtYjg6tvGzv6sAHe1cyT1aufoaKnHD575QTcJq8+OoVk3CauUg9NB5Jeq0
jGTkZ9UgVv9X6qGfRNXA1R/BiHPmRCaOH8vAd4fT8dW3adh/KBWf8HO/h5/7
dn7ud/Jzv4Wf+7dYNSRx9ZeK2602hGPyimA0zQ+QtVyM1koO/SVWOsrH00ML
7RCstUdggQP88x3hl++EAdREESOFLDVFlwFd5ML/7V9deNO//QUJJr2QYdEX
BdYDMNh+EIY7m0lBKhTQzjSNooDUtHuXCkjeRR+sdNWlGJ1LW8CP/RJ+5JfT
VvEjv5YB5y3aO/nKwu/mAr6rVYpp1gRiv0MJ9Wo3XR/qdV0n3Ue+QH7k29eH
y4Bz/1Ie7rEW2PVWKHZsCFHUjxpwqhjqV64MxDffpePgN2n47KtUfHwwBe/v
T0brZ0nY/gkDDovoN/coC7+Y9cBLb4Zj0vJgjHrFH1XTfRGttYateP60919g
5tpdPqNm4iKsJwa59JJbhc/2+itMvAYgtiUGlkFWhoX/zfMEv4tgiCMjDyvk
TfH87KcF4qs8fvZL+Nl3s1Cq5pGM+ayaJYIWZRD23oQMGXlEPSBODLRWMe4v
VBGs4PKvpq1TEWzm8m/nMhKB3L39UKmY/xUE7evC0UYE9y9y+YngLhHcuawI
UF3MF6pHRJ2VKwJRzkx7gJ/7T/m5//AAsy0/97v2JWHr3kS8/VEC1n2g1AKv
bo3CLH7fCa8Fo3Gev3x6o/AFT9j4iNP5PeU1GdFDXeWzhWGD3RBS5obAEnfW
A30Rxpgf0xyjF6BPgGB2oCOX2xITfZl60x9CYLSvJESP3EAfpxzakAhmUPi8
lCURiEMbHUspfASCNbT1XP6N+RIBdhQoQ3jvaZXeq0DAwG8IPUZ7SjL0aPWh
p32tuvwM/PeI4O5FLv+lXBl6ROAXwlMX+E8w9BxWQ09puTXmLdLgA3pAGz1g
Bz1gMz3gLXrAG+/HSS8QNwvPWBeGccuCUU8EFVN94BjQB9mjPJBa6w6fFEuY
ufVERLkbQokguNQdAcXucugutDoYnrle+r7rv4UgQSJ4iQiWR7pjvA+1Z6AT
vsongtIYieXhIZO7YwzD+woCBqA5NPXghWhQ6HUnERj0v4NUPnhfq3RY96kI
9B5A+67QyAO00gNENdxGD7jP6H/vPJf/AssvIrhN++WSoRq+JPYkRAmmRv8v
1SA0lwjyS6ywmx6wjR6wiR7wJj1g9XtxSMwzx/zNUZi2NgwvLA1G7Vx/uIX0
RckEb+SP8ZJX6SfXeCC2yh0mbr3gEmuJIHqAf5EH+rv0RQgRmPur2v/ZJ1//
TQk+0h2Whrvq1//XEYbmkOhI3JWPWajrrx58keuvKk+h+1sSmXVbwoA3lfpL
lsJCebZzTT9Q1/8zdf07ffwLjT7+VKFrItDG9b/P7HuPieAu1//Oea79Ba79
xRypOkVT6JoogU+zBBaq8yjrLuqegzrd80UKI1AycootMXmuLzbuScDa98WV
hHFI4PrP4/pPfYP13JIgeEf2R9VMjbwBrWiCL3JbfJDe6I3EGi9ED/OEa7wV
k0Bvqk4P0dWWPTv91YRPsv5Byvq/k8gskBGIxVz/9bFe+vU37giJJCzWX3SE
xPobjkIo2rPjNaH889CSbA+NdXe5tY1tXPtd6vpT/ci+6WeK8hGa0/DZL9R/
9vVrzwxwj+t/9yzX/lwebnP9f6HdupCDmxez5fqLFoRsyom696iqO79WMsAe
ZoB2NfxM4vqnaS2w5r14rGiLQ3yuOV5+JwovrgmDf9xANCwIxMiXA1A5MwBl
L/pDO16D7BY/pDb4In6kmNfxRvBgL/Rz6o2/9vgrk/GzBt35hOu/Qq6/r1z/
QwXhWBvjCZ9eygM0evWpO/SliiDZIFWbo82yOWqnntmz77T+7S+GywwsRJBc
/0/UFtCXj1//9lVce67/fYb/e6e59tT+d7j+t89y7c9x7c9z7S8oyrNuhC0z
cCYzcIZe9x9i+D/wtaI8PzighH8hgETsWf+BIoAapnshLscclRPdEZJignEr
QtG0JAR1C4IxfE4QKmYEwim4P+wD+sPGrx8sffrB3KsfTNz74m89lbUf4D4Q
gzzNnmD9lRQ8J8gJK6KU9d+T2Xn9xdbnHSMFdHeskn5FG84gQvnZX8jPPhVQ
x/JctI0Okx1RMdohmtNi/VtyHZT0+6G6/vvV9We9ZYg9hXLopm01157p9x7j
/12u/53TXPszefiF63/rHNee9hPTrhCgdcNtcZnrf07sFxxPx2HRftNVvKoA
1cX+tz+k+lFjTz3X31xsd9r8HaGpJghKMoF/ggl84wbBK3oQ3CMGomxaELST
ApH1QgBSRvkjtlYDt2Q7OCc6cN1NkDQxDRYBtkjMSfn3U3BSJwSbVQRLRAiK
YwiiOP31obbPXVUBibaPcmZEaUrrELQ1hqKtKUyOEEoEsilNa1VEaPvLEUpD
+oCifiQC9eMvlv8Bw/99CtB7RHD3JJf/VD5uE8Evp7n8Z3Jx8yyXnwhunMum
AM1CLREY0m8606/SdBBtt8IyKxSUWiKX4T+ryBLpDD8pBRYy9VrYPyd3nCMy
zWTJO2ldFF54PQKjloWjZmEYhs0NRdnMEGiniGm0IKQ0B8I7yxEeGU6IqAmF
ibcpkqdkIXWaFhb+DsSQZlQC/6sclM70nGCVQ5KvDEvLIt1wfnCsnsMdowbQ
Xd0Zxoc5UAaJjnTbqFApg0AZJDmI9tsOhYOQQYJD+/xIhQMlkLwMg27QMpQM
GIbuk8M9FsF3T+TjV3K4fZIMTuXhFjncPEMGtBtnyeCc4gbent1k6616mA0q
xVRghTXKdG23L5RCYOenigrdQBW6hhKocYYXaqYxvWabYfbmGJRP8ERwqhnG
ronC6BWRqFkcgWHzwzH4pTBop4cie1IIAgqc4ZvnivimCMSMjoaZnzkZ5CJ1
aiFSXixjUezcuTP9r6Kw1KNYSRSiMHiZvz6kDcf5cqLwsFS6QQ26blAAdhUG
4t5k5TipOO+hU6StI0PQVh+qV6QSRbqKQvbiClRFqpUopCJSUUgMjEj3qYju
HSMGoti5Khyjhzlg1DD7p/6Exir7p6zQUGWH+mrF6rj8Qg3V8OcLpzNw6kQ6
M3IaM3IqM0IKM3KyzMi6jPCOqkabZ3nLiPTqjhj5+vTMd6IxdWMMJr4ZA/8U
M2SP9kTtsigMezUSg+dGoHBmOEJLXRHEYiB1YjSSJ1DNjk9kNLIiinykTilG
yuTBSJ5YiS4DeuuLhKf/HRz9JA6BoJFLP9nPDnuygrhKBhx31OacTiCJ5lyT
aI1O0+HIlgm6rSbE0Jh+gzjeVHFsVXGI9pAQqHu1ikAtc3xKuSfCVeLQuHVH
E38ePdQBoysdsOP1cPxyPA83T+Th55O5+OkkPeJUDn48nY0faNdYl11lchBe
cU4maEOC2C8TRDITRBJa9yUyQSQwQcTjhZd8MGqmt7zEfsH2GEQSx/RN0Xjx
rWiMXx+DMWtjkNPkBe8EM1QtiUb5/ChEVXogvMILOTPjkDU9ERnTUpA2NR1d
KVCsQ8SJ3hIkTxqCpAnDkDRuJLr072vYbP7Lv8MkTTKpdDaV92RtTvY1MBmi
MjHaO5NJe0IG7r2YISOVbNtF2BmKhteUokGIJtGy09h079ww1SoNU9m2UEWr
YNFc4Yi7rJnvHCnAr7TbR/Nx6xh50H4+Th4ncnH9BHmcJI9T5HEqC1dOZ+H7
M4KJDTNGOjNGmpIxWDB8xoLhY0aq90TLgpFqKyPV+Dk+aKF7rGiLxeKdMXhl
W4zMGFM3RmPShmiMXReD5jUxaFgVi5oVsXCPM4drjBl6mD4HxygLOEZawT7S
BnYUirZhdrAJtZeRyirYheYGqyAPukgfpZ2peXiC9l/lkiG5mD37NBLNeiPT
qi+0dgNQ7miC4a7m8OndRY7HjH7oBoMmtaMn/xtMn+8kZjvUjl772HDJRV9M
vFugilmtFLNyROmbQrltcJ9MmvjzzuX0jyNkQrt5lExoN46RyXEyof1wIhtX
T5IJ7ftTmbjMImJElQ0LuXQcI5dvDqeykEthIZfMDJLEDJIoM8jkuT4YSz9Z
824cXhOPBDBszd0ajYqJnigd54kJ66PpJ9EYvToGdStjMGJ5LJLqvNDTvAtc
YixQPD8Z2rmpyJuTgWwKyIwZObAOdUDKlCL6CsPWpKEs8lLgq81AQssoWPhp
EFhSgecHWRj4/M+/zydyYA+sjPHA5hT6TTb9pigc5yoUv9GNL+k22IzFrig2
RK9JTGLoxG7HarIZE6aeqMlXGh27VT4Uu+3zIhS/+VJpcog4dv+IVvrNDvIZ
VeGAbSvC8NMRsjlKNrQfj+Xg2nGyoV05QTbkc+lkJi4yhgk+j08rSUwriZj6
ii8mvOyD9RS6qyh0l+1S4ticLdGYLh7kSDPFuHXRaH4jGo2roukzMfLlqoRa
L8mmZEEinKKsEDEsAHkvZSJ7VjYypucpfF4sRvLkcmiKE8kmDYlj6pHQ3EQ+
/uRTBfuwJIRFxT4xn5dDnaT/SD45Rnw8LfVDTLvyAvR8dL1AwUc3niEaUW2N
5EIlLG6RwMZ8KmEjPu+xMJlDBfZKhDK89KXSBNHzod1mTLt1OB9bl4ehocIe
14/k4ocjZHM0B1ePkc2xLFw+TjYnyIZ2ngp4OPmcPJ7GPJP6SJ6ZMd8XL87z
wUaqr7VUXysZ05bsjJUxbbZM+VEITDXFC2upvlZHo/71aKQ1eErfGbI4Fs7S
dxKhnZeC8GGBsI+wRfbMXPLJl3kmeXIp2cTDrzAZiS+MpO80IqGpBRa+AQgq
GQnfzMo/xH9eDnXGylgPGd8kn+KITnzEELPgs1sbKIt1oZBFo1DPhwpZDAqI
+CbugBczG3o+zDlCIbfPClcrFXW47CsjPkeN+DC2/Sx853Au6sho04oQXD2S
je+PZuPyUbI5lokLx8mGxfm5ExlSHSs5J5U5J4U5J5k5JwmzF/phGn1ni+jR
UpKJ2CYeQFkkY1sMZkoNECUPRbe8EUXfiULGKE/6jicql8SifFEc+Zij8JUk
FKixLYe+Yxtmz5zjIPloSmLIJhGJ46rpO3Ww0PhJ3+nSdwDMvcNg7hn5hHzS
JZ+5Kp/NqX7Q2g9Q+AxV+aiv4srtDDX/6G5hEdsZQjZ3LFL9h4U8qNOU8UzR
yFX4tE8nm9lk85FW4XNA5fOdEZ+j1ARHjfjQd36kvU0+NUPtcPlIFi7SLhwl
m2NkQztDfSb4HGNs+4ax7SBj2z7GtpcX+WHmAl/s+CSBkjkebxrFtoWMbS+r
sW3Shih5FLppdRSyRntI36laFoMK+k7Zq+QTbUHfSUL+y6nIeSkDWTPV2Bai
bAZ3HdATloHusPT3gqXGl77TjPjGcfDJLIV3eoXkI/763ydAE+aM14lmC9Hs
yQ1CubOJHo0YMd+VE6DsMoker9pjFNMFOrnWEmunSOjXO0vo9snh8m6q9hkM
de8XKGj2PYSGxf39Y0ZoKNekJJBoGNJo39N1Rg61xZsrgnH+CIv6o8RCNKdZ
2ItNvqMMa19/l8K0k4xXFmvwEt1GL58Z1tYxrL3eFifD2nyGtZfUsDZhfaQ8
UZvT5EG38cCI16IxbGkMhiyKRenCOPG4HhyiLBnSrOky1kRiS2lmx3AWTnnW
HX5F8bAM8KDb1DLljELCqDGIb5iIuLqpMPeKIJqoPwRNnILmQ6I5VBKB4e7m
qPeylFeG7coNUK4ME0paFJvTlMEPjYmi2FpZ3cjRWZ2STrWX7UeNbXd1+6NA
QfNxgQGNGLUxRsNC89djRmiEGjhqQHOJHrN+RRCGE9GZIywwj6bjJG1YpbWa
cVLw6lIN5tFj3qdaEypaF9HeYERbsVuJaPMY0WapEW3cukh5jrav5d9Z1ZjC
I94MblTQztFmVM9mcIgwo6fEIX1qIotKZpbxqfApCIJ3fhgLTidWNRVIHDuc
HuMDn5xcJNBj4usnI65mui6iPSmaeRKNJ7akKWi+JppzlbHw6dNFvUnA0Blu
Uu98EMlGJ6Zba0Pw4DXVa8T2+AaKtgnh0muwM18WOe0vhRvQfKGiOayiOW6E
5hjRHDNCQxPJRqCRHkMsVUNtsHpFIE6w2Kwcai2TzZJlGixYosFHFGrvUqjt
FMHswwQZzFaL3ZBcc8Rkm8n79cSV94EpJtAkDkIfi2eJxQRVi8IxZH44Sln/
axl8c6ZHwDbEBCkTo5hQYhDXEg+vHF94Zgfw13nw0UYryeaFEUhsaSCaPFj4
BMInowxxI2fB3CPqH6Ph18T4mhhjg2GETdfV+eijj+QfuXr16lN//k1wq3Tg
8oLxdWkE1iZ6S3BiO1GquHGGa/iEirv/UpZs6SuXJ4q5hlx9FaQbKME2ZqNd
+bJjIMC1FDoox5y+UKc5jcEdJ7jj+fhFB+6YorD14I4qWUiAO30kXYIT0IbS
Xlvuj0X0p/kMddpSS+SVWCK7yALp+ebyMZ8EAlvE7DN3YyRmrIvApNVhGLM8
VN5x4xE9AJXzguXZ9OgKZxRMC0b25BCkTQiBVcBAxFGZRjdGwD3DE+7pvohq
TEdscz4SxpapoY4KrrlRCXX1E+GTPlgf6jodlf4nrnb7F8AprYV54Qq4rSq4
JdFuWJ/kLYOhTt4JjxMN0HtTFXmnB0f5/UBXHhGcmATqNJAiwMnylba3QIKT
5asxuBNG4Gg/HzeAu0bp/f0xI3BHFY8bRhPg3NyUiwKLCexlSu72vfHY/kEc
3m6Lwdqd0VixJRKLNkZg7rpwzFgdiknLQ+QLTPXzA1E9xx+uYf1QOk2Dwhf9
EVZkD7ug/vKll4TRAfKitoiaILimuMAlxR3hNQmIashAbFMB4l8YLMEljKmh
dBhF6fACwU2SgTBu+Bw819vsH7QWHk9NgfzfOHXqFL755hu9vfnmm/K3f/LJ
J7h8+fJ//TbIeIJM98OcMCcsi3HH+WFxepD31A1lYx0oblIUF2FKkOpMhdhU
M4y10LaLySLau/kKyE9onxeoR3Mc0b4iwgDyBEGeMICsr7RHXaUdamk1tJGV
thhBqybA0yKjMWwOrbDGN4eSsX9/AgrpcTPneGF7WzTe3hmFtVsisGJjOBat
C8Xc1SGYsTwYkxYHomV+AOrnaFA90w/lU3zgGNgHeWO9kSU2kkf7ILnBhx7U
Bx5pdvIiYOcEOzjFOyGkKgrhIxMRWZ+JmNFaxI8ph4W/J+unOsSPbiLIsRQa
zGgjZzJsRj4hyP9AQ0OD/MelpaXC/qQ+zSX+dt68efI3/edjYb4S7iJhTgqw
w1yC/bosAuerCNPb0nCjqU45htrKycj7ovkqYKrXYsqmkn5A5iGY79E+LECH
DuaXyiSwaCpp3LujeZgjmoY56HrgaCTIG8dzZTNJ8UpRcBm8UsAcRpDfEeQX
+xOxd28c3nsvBlOneSA90wRrN4ZhxboQLFodjLnLAzFjcQAmzdegZY4f6mf6
onqKN8oneEE7xkPeL5te747kGnfED/dA9DAPRAz1kBfg/63HM7CPsUNgeTCC
K6MRNiIJkXVZiBlVyFw4hDC9GErrCbMZcQ3jEVc7hWE0HLFVr/wTDb/fg/ln
LFiwQJ9HxV+PxNaHzgj9l3pSSM2p8nf8yZhxhIvc8X4x0B4f5Qc/nrHazNVJ
UDF7LBmzcBM31z5YmduZ8ZY8tE1RdmFb8kVDl1ZEK3VQJl/FlQdDFcYPTho5
7Ik83CTfRxlnGiIv+R5hofYl+e5jpP2AfHftisI7m8OxbkMIEpIGIC5xAOYu
9seM+X6YOMcXLTOZSaZ4oXqCB8rHuEM7yhVZtS6w9OiB+EpnRA9xRkSZC0JK
XBBQ6AK7CHPYhluin1M/DHAdiOChMQgbnoKI2mym0CLENVdIxvFNDYgf1YK4
+gl09FDEDn8JscMWPDHje/fuoba2FuvWrXtCxqmScZWbmXwob2sG9WBBZ8a6
m+b0jNX7pAVj2SA2o6ZlmdHMMqNZV2ak0zIpjaaGo6OVPvw+7SP68af04f0F
cq5czJS3r4yQV1o8EFu7jzDOeQzjDFRXsCD/mlXf/iR8Tr4fvheLVvLdsjkC
GzaEYtXqICx5LQDzWAmGRfaVd0i3TPFE/QR3VI9xQ/koF2hrnZFV7YjkCgeY
uzyPCGbVEK29fH5LPIZgE2wCq0AzeOd4wk/rD//SMAxwM2eGDWC2zUV0QzEz
7FBYaLzJuBHeWfkw9w5C7MjpiK1+Gebu0XKRf3Mv5fF4lU/Df+HEiRMYMmQI
Tp48aYz2YWWksDP7+9NIsuiNLJt+KHQYiHIXUwz3MFckrUaZj24yuntON6Ei
ubF6b20IldPpD8R0ujwbQNtKYx3S0WZgh320A1RHSyIkOzGZJbfnf5NdtmR3
RWU3nMn0JLl9uz8ZB1idf/x+LN7dFY3tTJ4bN4TJO+iWkdv8hRrMetkHk6d7
Ib/YEj7+PVE9yhnltU7QDndA1lB7JJfZIrrQBoPsuyIgyxq+YhI9xRqWfv1h
7jsQ7qku8Mryhm9+ICv2CMbheDgnBsDE0x4emTGIHV0p2fnkZMM7U8v4Oxmx
I2Yy/s7Dc73MDK75m4eYVGJ/UZPj+vXrUV9fjz179vymkFVwRZn2xOpET4Or
DY7EuWrV1Yx7/I+pPkQoFbhERd+xVjlM0LHJCFc77YN8tWwskOFU4JJj7Ea4
7okd/MfiypK4Rgjd83UaDh9IxsG9ifj0/Ti8vysGOylUNxHV2jUhWP5aIBa+
qsFLL/tiClGNneSBxjGuGN7gBBeP5+FEyyqzQXKhNaJzLRGSYYH+Vs/BK8Ec
brHmMPPsQ83Tj+nSAW7J7vDM8INPbgjdLRoBpUkIrshEWHUBK5FYmPl6oEu/
vniubz8K3kCG0hCmywjpZolZJf88LmW/+T8wduxYjB49+vcd65VIFyRZ9sbW
TA0+1JJUOUkNJykflZTRvIW4OkvXTRYqVSY9o3KjbVwYyw1S2pYnyw1BCh8o
5UZLsQPrRBEUCxRSRx4mlacn9ZMRqZqhtjhLSkcPpOAQKX3Gwn0PKe3ewmC4
IRxvktLrrwVh8av+mEtK02d4YwIpNTEI1jQ6o2KEA4oqbJFdbA0r+y7wDOqD
kGRT+MWZoLfZs/JOn0EuPeWIo324NZxinODKT65Hmj8DXhj88mPhEK3BQFc7
DPJwpHO5wNTbnZT60Ak1VKgTGRCnMSDOwf9j7Tygo7iybv2v99ab6IBJEkKg
nKVWamWpW63QrW6p1co5C0kokbOQyDmbnJONAWNjYzISOeeM44zHOYfxeILB
3m/fW60Axp7fxl7rDoaxl+Hbp/bZ59atKvOgVR2h5Bcp9fnnn6OhoeHnlVpB
pZ7LiEShnwOWmIK7KOWtzBNU6h6Vkg/n1CfIeaL9gLBoXV2PyQulJuT7dxkM
lXlCTPS4qFigopTyUOCPlSq5T6lRVOn9W3n4C1W6fTYTl6nS6dZU+cG7fTuN
2LlVj+c2xWP9ah2WL9FgAVWaMSMCEyaFYjRVGjw8EDUNKk76Psgp9UJqnjtC
Yuzg4NYNoYmOsHV6Eo7+vdHfrw98dB5Q6cUs4QE7z37o6+0Eex8X9PNzhypJ
g9gB+YgbWMJrqxL6wQOpWASSRzTxWoxDZE497W8pzI1rfplSD39Dw4pkSpIZ
ib2FWiw2csxLC7tfEk4F8nn/2njriFf0k5K0TwVi01Js9QtJRGIUF899ktxu
lyTgIZIUU5IijKYcH1GOt6/k4NVzmbh2PB3nKMexPSk4QDle3mrANo5vmyjH
qqW0t/nRmE05Jk8Kw9hxagylHLXsQOXVvsinHOl5HkhKd0WsyQnhCf1h0+8J
/OmJ38vHY3v2ewo9+/dAL8fecFa7I8AUzosoBur0OIRmGxCel4Koogx2qVxo
K4toexW8mEKgbxiBpMaJCMuogXsox7u+Hv+btwD9r/U4XZmAdZYw7MiJUvSw
HpER7wAUCf7ewvYX4CvHMaQeDyT4wzMMUg/xeiz5kqKTZT+vB7UQevynix5j
qMUnt/LxzpVcvH4uCzeoxYVWC05Qi0M7Tdi9zYAdmxLxzOo4rKEWS+bHYO7M
SEylFuPHhWDEiCA0UIsB1X4oLPVGZj7bCluMM82rn0s32Dk+iT8/+Xv86fHf
4Snbx2Hn0RtuYc5sHx5MCr7wiQuEX2Io/I1RCEyJRXCanq0ombqkMT1kI7q0
EA6BQdANaER81Vim/2lIqlkEV7X5kfVYmRyCrdRjn9QjEbfqTdiezUTSvxda
y+Lk6/7utafthYUdZ4pFYtN62si0PaFL2j48k0n7QJkyUZV3TlS4UPYzepQq
etCuxjaq8NmtArxHLd46l41bxzNwqZVWtdeMw9Ri77YkvEgttqxhul4ai2Wc
hufPjML0SeFoEU9m8joI57SmZpr2D+wNX1UvePn2gCnDDfGpLogxOsIr2AYu
/HXxuUaXIDv0ce2JbrZPwM69D1xD3WhD3vCM8Ye3Ts0EHknL0lKXBEYEI0Iy
LQjLzYK9ny+bTxU0RUMRW9yM+JJZvAarfjs9iqjHAOrRwBYygn4V4y1fTtbx
9mbrsYt7HV/T4fWR7m99vrO0M0Hvsd7aZ4IWeuCUuD7KZLM/spoedp0/v132
ED1KMG6QCl/cLsCHV/LwV2px50QmrlKLs3uZmHcmYz+1eGmTHtuoxcalOpiT
HGBM7I/EuH7QaftCw/aQm+OOQYMDMLBOhfIqXxSUeyOryBPmXHfoM10REGkH
71BbBMT2Ry96lqvanprYwymgH2xdeqObTTf0cesLlxBPuIWrGLuC4RUbDp/4
GKgMcQhITkJQqhl9PD0RmlmCiKw6RGWPgq5gRud0+yh6pFCPLKFHrNTjNvXY
Tr/aXxyr6NFxG1+JyD+phzUii2dORESWepR16oGLZVKPCbUBih6vld2nRxO1
+Op2IT6mFn87l4PXqMX11nScpxZPT4tASbYbCjJckGNxRobZCRaTI1Ys0GDR
nGjMmU6vmszrozmUwwF7B/2qjpoMoCbF7B+51CSNmoTF2SOQmkWyhwTFO6BX
/yfpU4zH6v5wDupPTRzgqHKAjZMtdekOxwAP9hNfuIYFwj0qVN7o8onTwU+v
h42rGwKTc6FOqURY6hDEF897RD2y7tNjP/U4Qz3Ws5/vyI3GN+Oz5b67eKuS
vDdcF6/oYQ3CYt9d6rGltONOl4xXe63x6oj1+jjNvz+n6IErZfL6mFDPa2Vz
Uoce4wf54+/U4tOr+Xh+hQ6DKrxRzx5cQ4YDCjywcEo4Dm43YvcWg/Sq59by
+lipw+ol7B0L6VdzGK2mR2DS5DCMa2b/GBuMxhGMV4P9UVbvhwJGLI3RQX5x
L4FBOMrsguBE8Z6FbvQmB2riwEDsSE0cqYkTNXFCf19nPNHrKTxp0wMO/uJ5
IH/qEgL3yEh5TKynoxN849Pgn1CE0JSh6NbbWdL++Vf6/KwUqyjFNqsUIu1u
zAjH+yPT8E1ztnJZWL9jo9ym9+siRcl9Uoh7V8pM8hApznNd4rrKdUOxKiGF
3PChzTcxkY6u88OIGl9sW67Dm6eycPtYBq62MU7tZwvfbUYbrWrf8xzuKcd2
0cbXcRZZKVKuFosox2zKMZXRqplyjG4JwRDKUUc5Kof4IzHNGbEpjjCLyTHH
AzEWN6gNLrwEusEjypFyOFEOJ8rhTDmcKYcLHFQulMMV/bxdKUl39HZyQH+V
Ck5BwXAJDUd3+/78d43w0eTCzjUMfV0jHlkKM6Vg156V6I9lKWrcbkzGew+R
outNDHEGXOx7iw7e1mxAS8fdKKsUrcrQIaQ4sjRJdowJ1VwDA+Q7xsRVIQ67
ChnaiLaJnfvrO7wqbhTg/cvsGOfpUqezcJ1yXGxjBz/ArrE7BQdfMuGV5zkW
PicGjgRsWMcBfiVLaKkG8xZGY8bcSEwUQ/yUUAxvUaORg3z1yAD4h9kgl4O8
pcwbeg7xmnR3hJpc5RsvPGOYpqKcKYcLq96FcrhSDlc6lBvlcKMc7rD3dqej
9cPjPXoyCTtzUAnEk7Z9+c/pmAQ84RWRC1Nqzm8hRYvWF3P0AThTldgpRUt2
5yuT2sOt9ctcQoq20XpovWzQ1mLA98+XdmxdiuYtzxuXKR9aO7IsSQlTl7mu
cd0sky8VE1fFD2+VoZnm9O832bwpxyiayUc3lGD7xgWGqdOZuCIGDcpxgnK0
MuDupRwv7UjCdsqxeXMC1lKOZatisZByzF4UjSmUo3lmOEZRjsGUQx3dB+VD
A5DH5pFW6YukQm9oM8WnFdxpLq7o6SDkcKUcrnCLcKMcbpTDnZjdZcNwUHmg
n68n5fBEX08v9LB3wGM9euPxnja8WuzZWJzxZE+HjtnvV0mhfCBleIQnJsT6
yl59pppSDKIUo34sRddn5WSu9bCRqNt3kbveDToyN6njToHs2+1SsE8cWU8Z
NlGG18vuk+Kb1zmCv1aEkZTjeeL9C+V4lXJcP5OJi5Tj9GELjhw04wBH8Vde
NmLHDgO2bE3Ehs3xWLleh8WrtJi7LAbTF0VhwtwIjJ0ZhghdX9Q1BaOCRlXQ
4I/0Kj8Yi32gy/FCeKoHAgxurPLu7MlulMOdcrhTDg/K4UE5PGlGnpTDi3J4
UQ5vyuFNOXyYtXysjxb8X/T30cJJldTZtx/hsvDo+TiyfPqhyN8RlcHOqGNZ
DIvyxFitt8LaetS7fea7t8J6WYzRd+zoH55k6NDiyCyDcqbrmHUG79Kzj6xN
km9A/OFOmVWLUqnFv7po8QmdaseGeAyp9eVcF4tbF7Nw5UwGzp5Ix3Hq0Uo9
9u5Nxk7qse0FAzZTjzXPxGMZ9ViwWotZ1GMy9YhJtMeIaWGoZx+vFLv5gwOR
WeMPU5kf4sRucJoXAo0ebAI9OE9w3tN6UA9P5iXm2Qgv6uHFDMV+HeRNPXzY
KHyohy/18OUl0RuPde9NHaI5e3sxH6vuf2Lll0qhPFM3PJKXBaPS/hLlsrgl
LovRvCwmZCvjBaWQ2yFWKcQrrMQZLvHyHiHF91s5dk80yL59ZDplmGMA2sp+
JIWIs0KKH26VWaUoxfdvtktRTCmKKEUhpSjABxy//3YzD1vW6tBQ44M1K7S4
cDYDp06k8Y+cigMHU7Brrwk7diXh2Rf0WL8tASuficPTG2Ixd7UGcab+aBbP
bLFxNE4MRRVjbtHQIGQxTqdUqJBQwHEt0xvByZ7o7dyT44Mn5fCiHF7w4Gjl
HuVNOXwoh4+MtE5BvnAI8KMcfniitw0vDRWlsGFPj4ZHaCZsHIKUS+LnXzH2
szqsTg2VrzSeYwjA6RrqMPh+HcTYLXQQN6vFK6zahiXinniJ0sYS+SKZ761j
3uGpBmun8Fd0OG7VgdnpyEpqsIYa0J4UHajBQ3T44gEd3rpOi7qWg/W8NGqq
vXD2LC+Lk2k4RC32HErBTmqxlVpselGPNdRiKbUwWBwxY4UGE9g1Rs2KxCCO
HNVNoSgZrkZOQxDMAwKQWKxCdLYv1GZv2Lj0hG+iN7XwphY+1MKHWvhSC19q
4QeXMD9qIXKTiuM52fv5d+rgFQ33kN9IB0sotuUyPOn9sdSsfogOysdr29uE
sKZ7a+/XQVjT4WkGeUMZB0vl9kfH+avl1GAVNWCGVXQg/4fo8PcuOrxv1eFN
qw43rmTjyqUsVFGLigGeOHzSgv1Hzdh1KBnP7zPi2V0GrHsxESlZzli4UYeZ
bBkTF8dgzNwoDJkagZrmcJSODEXuIDUs1UHQlwZAk6tCSJovR7VeHKV9qIUv
tfClFn7w1PpRCxW1UMmbVS5h/ujj4QpbV+ZavwDq4C91sPeMgru6y2uWHlGH
7dRhfynDIHWoC3fDe2Oow8Tsjte5yeuhMUGO2e0HGO9ZdWibQA0mG7rciSqV
9zdEgJXJaQU14CzxwxWhA9nf7NTh3kN0+PhndDh/MROnz2egjFrMWRyFPdTi
xdZkbKUWafkuWPl8IhaxXcyin01aqsXY+TEYOiMKtRMiUD4mDHlDQpBWG4yk
8kBoee2GZfjB1q23fHLBz+BHLVTUQkUt/KmFP7UIoBbk7uOGPp4MtoGBVh0C
qIMt7D2i4KbOeJgOnW9dsv85+mva6ZfpcGagHreGJGNYtCf+LuiLjlATf99Q
fW9VkaQvNmVFbtV626Al118O1RMK/Tsyq6B/uMv4IOh/34X+vdcE/RJJ/58P
of/2T9A/RfrH6ErzlkajsMIDUxdGILvYDZv3JGE1O8TiLQmYsz4OUzigNy3U
YtisGNRNikLFuAgUDA9Den0IjAOCoSsKRDjDha27DQI4Fvkb/ZVnExIDqEAA
vHSBVIC0OUYI+s6hQVb6gaQfCFuXADzZyxF93bp8mOoX0FdeNbAmjfTzonGg
C31R+2NjvZXXObTfNL/vU8wqOUcL8mJi+J7D2/ft9/Y4vB1ekITD9KAfOEf/
wJ78w8VStDCatK01SPr3JP0SSX98F/qfP4T+HSv9y5cyST8DS5bHyNovqfSQ
9OW3DUvdMW5WGNa8lIQlW/WYuzEBU1fFYfziWIyYo0HD1GhUjo9E4chwZDaG
wlStRlxJECJzA1jTNghMDUBASgBUxkAqEEgFguAdHwSHQHf082d8jQy20g/i
8BYk6fdx4RDX0xFP2Sg3yx/2lrf/Aj4Mz3cBf3sowY9Nw+6yWCWX6u//iPK9
1VzrlTdaiUx6H/j9bARzaUILaELH+WunuM5yXeC6XIq2NZyy6yjARoMEf1eC
VxF8EcEXEnwBwefjPXFf6GYuweegfqA3amu86aJeGMC1eHk0jp5NQ+sZiwSf
X+6B7W0paJodLt/ZOYThZ/5mPaatSUDz0jiMnBeLxukaVE2IRtHoSGQNCUfK
wFDEl6sRlR+EPl62CEoLJPwg+KcEQWUKJvxgOKk5qgV5wEOrluBdQoMJPpiT
tAAfJME/QfBP9nL+deDXtoMv1+FsrQJe+M3e8tiOFxjKDe4l94O/1wG+BN9z
GPiew8BhDgMC/PeH+fNjXCe5zrC6z3NdYoVf5bpRgrYNHCY4LHUF/zXB79oU
jxH1vhha54shdT5orPVhxXNAu5IlK/4cK/7k+XQJvpgVv+dkKvLK3bGtNQWb
9yVjzcsmDJkUBkOmC6pGqTFheTxGL9Rh0EwtqifFoGRcNLKHRcJcF47EylBE
F6ph590HwRnBhB9M+GrCV8M5nINZCJNpfAg8NQK8Gi4haiv4YIIPJvggPNHD
AXpj6iOAz4/GQSv4etFmx6bj75NzlAcGrZsT8h1uMnIS/AaCf8YKfocCvo3R
v43gv2eb/b6N6yhhnyDo01znuC5yXWGVX+e6VYLWTXp5RWnCbOSdBXHX7WWC
/8ha8X9lxb/Bir9tBX+pC/hSWs2BUxa8coLgy9yxleA3cjpb/ZIJS543Yt6z
SageE4JYszPGPM2pbo4ONVO0KB0fg9wRUbA0RkBfFQZNSQhN3A7qLDXhhxB+
CFw5ibmEe8HXIB56DiX4EIIPsYJXE7zaCj4Yv/tD59c2fjn49DDssIIfoHbB
7WEpeG+cFXyiX8eBNlHxYuYSWxEPgm+bYpDgv99LuAe4WrmOcB3nOsV/boA/
mqu46PPNtVz1/mgVr9Bp9JcV/6214j+j1Qjw71rBv24Ff80K/izBlxN625k0
7Cf4XcdTkUvwW5g3N+xJxkqCX7zdiLnPJGHaej0mrExEtNEZ4Xon1E7XobxF
i7zRMUgbHIWkgRHQloWhr68dQnJCCT8U7hqOvlFerPow2k2YFXyoFXwIwYdw
ZPbgCGyH3/3xceWVpL8W/Dor+OIAR5ytM/w0+KVcK4tkxbekMVw26SX4tkl6
gtfj3i5C3kPIHLRaSrhKucq5KmkprPi7rPi7tJq7tJq7d0ok9O/YVNvBf2UF
/6EV/F+s4G9ZwV8k+MoqLxw7l47W0xbspc28dMwsG+uzB5OxbrcJK3YasWhb
EmZvNmDqOgq7IhGjnk7AkLnxUMc7ITDWEQVjNUgfGg1jXSRiK8IZXfoiNC+M
8MNh52WPwLRwgg+3gg8j+DB079cXT9n1xZM2dujV312ePuvdn+Gym13HnsMv
AJ/eAT7Hrz8OVsR1gm8i+ClW8PMfAL+Wa2NxR57U+iiZsoWZsoWZsqPij3Kd
5DrDdYHrMhdt5h5tRvr7GyUd4P9hBf+pFfw7VvCvXc8m+CxcvZIpp6rTFxR/
P8hq30Ob2clEn03wmw8kYy3BL3vRiIVbkzCL4Cev1WP88kSMXJSAQQRfMz0O
5RN18ItxhFekA0wN0YirikR/f3uEF0Sw8u1Z9RG0mwi4RHijt4s9ejn2RY9+
dmystJmAYPTzDkIPe1fC59QVki234CT1h70/9WepW7z6YkdBdCf14Qr1sZyx
ZZZsz5Hi5bTtOZLlLrfZsrlyWPJT9eysNPp9XIdKlM4qIs1prnNcl7iuKim+
hR5zl3HmO1L/D6k3DRbUC/Hl6wWkno8P7uThndu5eOtmjqR+k9RrarxkjhTm
foQec4Dz7Cv0mBePmNEyLwJjGWdWv2LC0heMmP9cEmZuMmDSGj3GLUvEcFJv
nBOP6mlxKJ2gQ97YWGQM18It1AFOwf3RP6AfnrB5gtT7Md7YM9nbwznES3qM
R4warmHBMkP28w2Anbs/u6k9Z6d0BCY0PkD9Jx/K+1n+Mguz6osDnTAgxAX1
Ee4YFsNJamqOEifbbxVbp6h74tYk+d97tkTy//5F+vw0g6z47w90NleZatrj
5JVSOUWJOHmPVqPwL+7g/42V/ycP4V/LSHn5Mj3+QgZO0GraTqdh3wl6/LFU
7DhsxhY2V0uhG1btosfvYHMl/+mMrBNW6zF2aSKGLUxA/ex4DJgah5IWHXLH
xCJtmKaDv/jzP9H7CaizwxFoCWOeD4FPghoemmC4hgfBKShA7uXYeajo733J
3oyA+FpEZ07vnF8fgf+6jHDFdSpZ//XW+h+f3sm/Pc5b+cs+u4l9dovSZ++R
//e7yJdzVEsxJ1navIjzP7D2f2Ci/IG1/8M1K/vbpdLqvyP//7xejH9bXUfw
/6IL/79Z+TfUeuP6VcXqz1gn2NZTadhL/i8dTcXzbWY8e0jhv4Kp8mmGmzlb
DJgmkuuqRIxemoChC+JRNysOQXGOUGkd4R3lAI8IByQ1xMAxqB9nJXtafRhs
Pexg424Hx2B3TrBBcI0IYKz3l/ci7TzF9nIfuAab4BxgRD9PLZxVyb8J//WZ
4dhRGMP6d1T4j0jBu+T/9YP8meqF/8hU/yD/VxT+37eSNWtf7GceXsZZ9qKy
fyOOScgZ9kf8i+RRib934f++lf8gpvr2jHNB7CCcy8DRM+k4eDINe45bsJPe
IxM9W21qgRuWv0TH385W+6z4dI4eGobLKJMzwgxOUCc4oWKyDoXjY5E1Wgvz
UA1zS39oyiNg79cXQelM9MnB8NFzVg1wZXu1QR8PZ3YEX/T18iF7cYTCEb0d
VPAMz0NM1nQklKx8RP5pHfxfIP+DA+JQGeqCW+38p+V03mKx3gTunKq4nrPy
32nlv9/KnxPVD6fKcHh5UscN4O9vlOEe+d+9Tfbk/5/XyJ78//UA/4+t/MVU
9foNRp2r2bhyOQvnL2TiJL3nML3nAGv/FXrPC/Seraz9Tey4ZvJPznNFUrYr
EjJcoLO4oIkZc8Ridtx57Lgz4lA2SYd88s8YpYV7WH8k1EQiujiMk5Ud/M1B
DPQB8NT5wy1KBedQsc/piMd79WKe/BO62TrAMyIN/nGVCEsZBU3OLDj7K4/K
//wbI7uitz7dIv5B5Um1jq8cdVGiSFHibIMB9ZHueL4k5j4l5MmIFUUPKFEs
O0G7Eu2Bc0KZv9xRFntp4jXxh9ckoYUpv2294WeUKMDnr+dTiTwMq/dh9lG6
wA3rbHuWLnSCLtRGF9rHq2AXXUgEzsxid6QVucHdtzuWMPvMY+icwewzkdln
HEPncIbOBmafKmafUiqR1xQLT2YfY0MUdAydEXkh6OPZB75J/vCKY6aJ9oNz
mA8cAr1h7+OFx3r0xO/+9BiVcETPfl4ISKhGeOpYaHPnUgnzL1TiRxfBhiwF
/SEr+tsjU7CtOBp7Bug6nj6RWwsrOvO+8oZ+lbKVmUfkBf7KRdBmvQhOl8mz
jN9fpPFc5mITaBUZnAHoP0T/b6L/1+tFcltBoP/ain5Eg29HA5bbCrwALtKA
ztCAyis9UVLhicIyD+SVemB7KxvAgRSs35eMlHw3LCb6uYyd0zaJr6rpMYax
cygDUD0D0ACiL2bs9IlxgIV53yAGrZJQhGYFMfTYwivej4OWD6dbbzgEecHe
1wOP9ewBWzcPaUBOATrG1WzYOqth76FBbP5CuARYfgv0Lwr0VXE416igf685
HbsHWLfUHvgwgjLjcm21Vv1LJUr2tGYf0XtbKvxl9hE7OnLMusJqv8Zqv8l+
W6/C+AZVB/pxg/wk+lGNvvjg1Tz5BMmbN5SttIE13qiqEvdQvHD0NL3/RBp2
H6P3H07FtkNmpv0UrNubTO9xwyJmzznMPlOZfZrXsPcu45i1MB61c+JQMU2H
RHEPJU+FlMZIJFSGITo/GOq0APR27Q13rTeTvhd7r6c89d6jvz2692UWdfXE
4z2I3j9Wog9MrEWEpRmOfsaO+fZR0Rc/gL4lHaPjvLF/YBya5YnRLsPWQ9CL
CbcdfQsN596JUrmnc/cskXPY+s8lxswrNJnrrHbi/9edInkMS+zpCPRjuEYS
/fD6zs20W+0b9+dp+2cycPhUOg4cT8MrRy14oS0VWw/S9vcnY80eE0y0ffH+
/VmMPVM2ctBazUGLsWcQY8/A2XEwVgYirkiFjGFRMA0Mh65UjYjsQAQm+6GX
Uy+4RnrCUe0uN+x7OvRFd/u+rHj3DvSOKhpVRBbjfi1XA+xcIx8NvZP81zdm
RxC9Bq1V8Tg3KAl3RpkxVOOJT6Zk4stZ2fjH/Dw0GX1l1bfPuT+FXni92NW5
e5zIOed+d5rIzxH5BS7i/9dVVvr1Inx7i9Uu0Df6WQ9teOHjV/Px3m3OuDc4
44pd+8vZuHwxC2fPZeIE0bedTMc+VvyuI0z7NJstrPgNNJvVuxX085/ntEX0
k5g4xzFxjljCaYvozTWBMLAcckdHwzIoAoYBIdAWBCGMxinuHvZ06AmnEDf0
Y9rp6WjHxGOHPu5u0mxsXb0kehsnFXrae/P3+udutsRs49jxRtRHSD2WDv47
Bf/qeJwn/zr22jebUvG3iWn4YHomPpubja8X5eKfy/PRnOqHtrGJnLjIf1ux
nHjvvdy5uXOXE+/dNnI/Su7HuU6S+5liHKT5NlWr0FTDVctF5/n2tULBX5b+
F28USLMfytJ/i/zvXM3B9UvZuMi0c+Ys0z4d5xAdZy/L/iU6zvZDVrOn46zk
tGvMdcU8Js7pTJwTmTjHMvEMI//0+iCY2PeLm2OQNTwSKeKbB2XBiObvW53i
C984L/Lugf6BLujp1Id/34fsXdgE3Og6/fBYd/baP/4ZPfq6oY9rEJeaKxS/
+8PjCvfuj8i9ROEu0uaV4UbcHJOM11pS8ZepaXh3VgY+XpCFL5bk4JtV+Tgw
OgEtGar7uItGe3cfeR8oxnetdPRSOnoZVwXXABUOMG/863IR/nWN6yZr/9Ui
edzwH28VYqzkno+P6PTv3FJSfj1dfs1KLS7Qbk6x5o/Sbg7SbnaT+07azbaD
dPr9dPo9yVjBKTeJ3OeQ+7RnOHWzoY/hfy97UDAsrPmKyRoUjIlCxuAwmKrU
iCsMQGS6HwKTvOGlccdTfbvTdmzRvb+t5P5Yj+5srr3Qs78L7L2C8USvvujv
E8UVIw9UPdnLCd16uzwy9005CvfiICccq0/A6SEGXBxlxLXxybg9yYw3Zljw
9tx0vP90Fj5dnoOv1ubh280FGJ+lkvtqWl8bNJN7cyFXsQrNJSr85whr/QRX
u9/Qa/59lYs2/+87xbLLig4rdncE98/J/UMrd3Gz6jZtXnCvYnddvDQGh+k1
B47R5o/Q5ltp8wfM2LQvBWt2J2MZp1tDjitmM1dOYa5sZrjJHxaMzPpApnst
SpujkTsiHJa6EPpOIHOhCmFmH/jHe3DadcWTtt2YH//ARN+D/B3Qz1fFyTYY
jv4RcArU4Kk+TnAJ1nMloXsfd7gFp6OHnc9vwj1H1R+7K7U4wJZ6eFACTozQ
4+zYJFyeYEJdnDsaEz0xOMkLw5K9MTLVB2PSfSV3mX4YLFtn6HF3f4niM/T5
74TPn+I6x3WR1wDb639ucN1WmP/rjSK5gfzNA9xFshG3TGR7pcefo8eL52BL
yj0xa2E0dh22YMehVGzZb8aGvSnKjhqnWsFdfNxg8iY9ikepkTs4CI1zY1E1
hVP72AhkDw6FuToIifRClcYJdm49Oal2p5c8RcaO+P2f/4gnbXpTA1s4B0dw
8hW7PwlwDzeKd4BwDkhnrWuYahIZTss7p9pH4O7R6wlkkXtugAPygx1RFOqE
sghnVEa7oibWDTemmfH6HAv+tigDHy3Pxpfr8vDPZwrRTO7SZ3aVoG2WXu7o
3DtMrz+m3DERsebuBSVRiltV390qQXODvzJD/TfuVzu5nzjN3noiXXLPK/FA
drEHnqXHrBd3S8RO2k6Fu3gTUvlYNQqHB2PYIh3qZsagoiUSBSPDoEn3gFsg
06Fvb/hGOUKd5Ak/rRvcwlwk9yd6d5c7CM7BoYw1Ym5yhYMqCj7aLPR25K8H
JMI1KJl9VtyuCv9NuKf72Mvvub/Met9fq8ORwQk4NZJe02TCjUkpeH0mmc8n
8yVkvorMNxSgmUPUveet/v4KOYtd5NYSGSfFDZOOe7PWIereLWUXWeziCO7/
fEPxGLGLIOLkZ+T+AefXtzlEdewiME6epb8fJ/dWcpc9ld6+nd6eUegOS4F1
B83KvUp8vHJ0MFN8HAbP00Ad1x8BMfbwjeiLaIs7TOUBiM9XITrNh9y9yN3d
yt2JHtPJ3S2cyT3axOFJw8HJH489ZctsY4++HlH0p3FM85P+F9wfeH/YT7zk
LVUqsDk3ElP0KsxOCcSRBjr9MAMujTHiRgvpTyX92aS/iPSXM92sJX2OsWIH
QSqQe78Cch/5VCkmVPljQrX/j/bw//MjBQoUBd68X4GbV7M7dg+On0mnAmn3
KbCZLr92tzJHie4qPiXh5P0UtKnOiDQ6IizRATVTolA2LpyuH4qMumAqEKgo
QLcMEQrEesA9zJXkrQqofOEkFAhTFPCNzZIOLxSwcwuTe5gqXQ0cfZMk6R4/
A7/rr/1X+C+VaTDXHIQlmSG4NJLxpikFb0yy4J0ZBD8vC18uIfhVBG9RKZH+
Qfj7ldtW8mjCKesmMktfq7aVT1F8/2qpFb7YPyjGt28olvN1B/w8ws8l/BzC
zyb8rPvhiw3MrtGmK3yCdyZ4XbozioYHYeTiWAyao1HgN0VY4auRXCHg+1vh
e1vhu8HB31nC7yfgBynwPaNMbLMaXgLx0nYCEqpY+mOg0lajm43bbwg/T8DX
yrMgy7JCUBvljjdaCH5qOj6enYWvFubiX8sI/oFdhHs7itEs4O+2wm+zek+l
v1L5Nf7Qhtji8AaDrHzp99bNGwn/jU74nxL++4T/V8J/jfBvXFXukMvde8I/
JOBznpoyPxJZxe5Ip/eI3WORbwT8WVv0mLwhAcWE3175A6dEo1zAHx5mhR+E
hAIB3w8hRm+oYj3ZSwV8FwW+nwLfNVSB37O/J3tsGnutB7yjChGY2EgBWtDX
TfPbwX+mHX5tAs4PTcLtsWYM4W/s4xkEPy8X+wfFP3SYbZuYCI24ccs/UPvG
pax8cfvkQqmE/z1NX9wlF822PeTIQE/wf7fC//KtfLmP8FPwyyo9UcygU1Dm
gcnzIrH1oAiX1kGWlrNgmwEzNydi8pp4NNH0Ry5g5c/SIDhWGH8/xGd7I6M+
hPCDCT8AMRK+j4TvEe5+H3zHQAV+D3sXBh2DtJ1uts5wDU6jAGXwDCuA0Zzz
28J/ubwT/p1xZrw7OQOjE3ywvz6+48t+8sOi8t4tF5NO66REWfl3d1vPh7Dy
2+/btrDy710i+MsEf7WkYwPnn7dZ9Zyoxjb4YSwn2a8I/wvCH9EF/uZ1Wnnf
UBxDE0cUOvbOaDsvtpnx3EHlQI453w1LXkjCfFb9DFb9pJXxGLdYhxFztWic
FoOaCbSdMRGE7wWvEDu4B/Yh/EDE8PcfKuDrvKzwXTlFdYe9rwL/qT79eQVo
mHZi0M8nGk/07Cd3D7r1dsWfu9l1bOA8Ivw/yLMO4+N9JfzDAv4wo4T/HuG/
UqP7P+LVqf+TYL1vay186y7C3RfoOkz3d/dY2R9W2AvXEQeivjvPYme6//dl
ZQfn2+vssTcK8c0tFv2dAnz1WgFGk/noQb6IDO2NYQ0+GFzvg41kL+8ZijPH
5zJwpP2eydFUvNCm7OCk0XFWMdkvZtHPY9FPZ9FPZNGPZdEPn6lBw+RoVDdF
opQTVd4gWn4NXacsGM6+tujvZQNPpml/yd4DjgGd7MVxkP6qENh7q+k6Hni8
ux3+3x8ew1O27pK/jaP60dkr71gxI8uvP3YJ7nUJuCC5M0yUx2DPQJ08eC8P
RZmth743/Tz4tkUGtC7W47vThH6WwM+z0C8Q+iVCv0Lg1+gyN2jx9X4YXU/o
Db5yw1gU/bss+rduZePO9Sxcu5KJCxczcOpcugQv3pfZvnWWWeSO9RypVu5I
wmIW/Nz1CZjOgp/wtA5jWfDDWPD1LVGoYsGXDA1DLkfZ9Eo1TMVBiM8JYOxU
wc6lNyH2Qj/vfvJpxcd7PSVvUvX19pOPxInnf7r3cWak9yd0Nyt4NX/06Dxu
/IjkU+RgtatCiyNW8hsLI7GjQoOv5+QqjzxYD2DKA98iXm4h9e0PkD9I6vP1
aF2ol5tm/z5J6qeK8M8zpH6uEOOqaS81fhgj1kA/fHkzH1/czsfnr+Yz4OeR
vA/efTWng7w4mCOPiIjbhKdI/rgFL5N8Dpvss7Sa9Qz2K1juT7Pc56xJwLSl
cWhhuY9huQ9ludez3Aew3ItZ7rks9zSWuzE/EHEZ/ohKptfTSlUx4vvd/eTT
7L/70x/xuz/+kcR7yA1LWxcfBnw/Sd7GMYg200eSF3Yj/ur520CPldBXZIdi
U1Ek3puS8SPo99YXyXIXt6ZaJyTi7osCugp39xL4HD0OzSPwwwR+tAgHFiWi
qUKFcZWEPcAPfz9fgK8v0lsus6FeI/AbBH6LwDnFfvp6HoYT+juE/iah3xbQ
LxP6hfvvCE5bEClfXPcMS30dS305S30RS30OS30qS72FpT6apT6EpV7HUq9k
qRex1HNY6paiIKagAOhY6lFJvlDrvNG7X0/0sOuBPzz2R/z+z3+S5S7uBopd
yh9Dt5Ol/v/+8PhvB/0VQp9vCcbKnDC82pSK96Zm4qu5uZ0P97RDt96KFdCb
c1TQ+NqgdaYezUUqjC/mKmFqKVVh/8JEfHu8EP84RV85Q185R+CE/iWhf3GV
wAn9s1sEficPn1ih/+1ODt64qRxBu0Lo56zQxWGQWYuiMGVuBLazyjezytey
ypdvSsRCVvlsVvkUVnkzq3zUpGgMYZXXssorGkNRVBOCbFZ5KqvcwCp3dO+N
fs690Yf+4hPpCXvPfujj7ogn+9hwqAqgwfvDzlMlt+Yfe6o3QbtK6AL2bwo9
m9CnGf2xME2Ni8ONeHX8Q6CvuR96c7aKSUaBLvbNDs5KxL8P0FIO0VLaaClH
CZzQvzkpoBco0C8Q+CUCJ/TPrufj05sETugf09CHEfrbhP76TeUEmnICKp0D
VBrmLY7CDOb3neyk23aZsJlVvuZZPZaxyhesiMcsVvnkOVqMZ5WPZJUPHh2B
gazy8rpQFLLKvVV94OFjCxdPG2hpLeF6XwTqfODo5wB7Hye4RQTJ21AuoRFM
MeFMN5xWfULR1zNEZvjHnrKTf8auSeaRoXvbPIkZpgAcqU/ExRH3Qx9v7PJd
+vb4SHu5y6m1dUqihP7dHubyQlY4q33/XFY4of/jCIEfI3BC//o0gZ9llV/I
V6BfIfDrBE7oH9/Ow0cCeoOAnk3oWYSeyeyeweyejkVLozF3UST2sIu+uCcZ
W1nlm1jlq1nlS1nlC1jlM+fHYjKrvIlVPoJVPohVrg7ri4BgO/gF2iGTXTQl
LxCJGQHQMBWEJfkhgMmtl6MNvGOD4a2NRE8HB3jE6ChALOFrZYR09I+RT9SK
h8yf6OEon2J4MMKIfRmxPyN+5vtLoecHOaI01BlVka5o0HhgWJwXxuh9oHHt
/dAbr60cmAT05nyVhP7vfazyA0US+rgSP+xdkIC/E/rXJwic0L8k9C/OE/hF
VvkV2so1Qr9B4Ldz8eGrCvS/3s7mwJTFgUmBvnR5DBayyg+yge7en4IXWeXP
sco3sspXr0/EElb5fFb5DFb5JFZ5jLY/IqP7ITTCHtWNYSitDUXeAMaX0mCY
CjitZjOzp/kjhFevrYsN/PUhXFFQ6ePQ28UFvvEmimCEZ0wS3CMMHJ706G7H
4SlE7sLDJTD9fug/+cjgf0V9pCERF1jfd5pZ39My5Wwq6rvrgWKBuq05UY5H
d3cWK6j3dqL+J03lH22FEvXYMuaTcuaTU8R8hpiJ+jOi/vQyMRP1xwL1rVx8
QNRDifovRP0qUV8n6pWrYrCEtX30eCoOHDLjFdb2C6ztLVsN2MDaXrU6AYtZ
23qDI+ITHBAb54CxLdEYNjYK9SMiUDUkHCX1TIrVIUgrV8NYFIy43CBEscb7
ethCbQ7likGwOZ7LRDf3QIApAypDOvzi0+ATa0EvB0/4aPI5SlXRzUPgpErp
OMH9q1AnI9ufTXNArKzqCyMV1O+2ozb5KdPQ2mKJuq2JmFuIeQfj4UtdUO8n
6oOdqL+hlXx9jBXNqh5dwRBe6YvPzhHzBWIm6o+vEvN1VrRAfUdB/RZR3yHq
tWs0WMGKPnXKgiOHiZoVvYsVveP5JGxhRadZnJGS4gSjyQlz2SynzdaiZZoG
YybGYGhTNOpGR6JyWASKGsORMzAUlsoQJJWoocsX57D7IEK8BzRLg/CsRIRn
JiMsM0Oe2gtJL0BwagECTfmMiPT4pHKoTWLvZSzs3bWUKPZ/Os3713M+0pgo
3aOD8/wunNeR8ZhEtI0nYzH8WDnf3U3WtOt2zt+2kvPh+zl/wZL+nCU9coAv
Rlb54uNLZHyVjMn5g5u5eJ/9UXJmGty4Vos1LOfzZ9Nw8lgqDrOc97Oc83Pd
kJPliowMF6yjc6xYlUA7j8fsRTpMnctgMkOLUZM1GNIcjVqWdcWISBQOjkBW
XRjMVaHQl4XAUWUHTUEElxYxBXouM6ILMrkK5MngiLxKsq+Q7uEdk4bIrJGI
yZ2E2Px5eJITf7febo/A2Sg5766KxVFyvjDShHqtB56v0uDLDs7FctRpPyNw
1zpkdnAueghn5pGvj5PzyU7On7KeP2E9j6jmYFnjgx1rdXj/Zg7eu52DIQ3e
TN1ZqB/ohavMIedPWlBR6oFSDpWFnOZf2mnC9u1J2LzFgLUbmUXWMACuSMCs
xXGYPF+H8bNiMXKqFoNY0zWs6fJRUSgYGonMhnCk1ISxLj0RZPRFfLkOceUG
rlToyrO5ChFbXgGHADU0pfXwS7BAlZiD2JLxCDQMgFNAEt059X/+j/ToRyjm
HAlZJyFfHGXCnZZUbBugwe56nYQs3+7RPslv6QL5Za49VsjWwCezx4OQ2Qo/
P0vI9OdPLrKQWcwfXsnFjjU6DKv1wfYNsRhS741Bdd6oq/FCzQBPDKjwxHG2
QPF2jz17U7Dz5WRs28HssZWBb7MBS9fpMX9VImayoCctjMO4OTqMmB6LRhZ0
dXMMSsdEI294FDIGRSDc4o1Q5idDTRyXkcsCfU0OVzESawZw1cE5OBxBKTkI
TimCc5BW7huGmgfDULUChsq1RJzWebPoV3F2ImcH7Kkm50EK51fJ+b3pmXil
TgeNW2/Juf2I9d0uc/tPcrZmvE7O+fdzpjl/SNP4gKbx/PpYhIf0sh4+8sRN
hurLzHdnOMUcO2bBoVYRN5jxXknBcy+asHG7EaueTcKSDQbMW6PH9OUJmPh0
PMbOi8OwWTo0sKCrJmhQMi4GuSOjEZPlg0jm0pRBCVwmJA9K58rlKoFpUBVX
A4yDhsE1LBpP9e3PmBEPY/0cJNUuQFLNYslZX7mmnfMjlXOAgvlYO+YJFrw3
Q8G8f0g8xpv95JM0Yn7pwMxJ/e6uLpgPPgSzSHXtUaMLZvFGs+EDfWQpC8xD
68VuoLdMdbX0jOoqL0aNGBw9kYYDhy145WAqduxJwZaXkrF+hwkrnzPi6U1J
mMuSnrYyES1LEjBmQTyGzolDHUu6cpIWxeM10BWoEJPnj/SRiVwpSBuZwZXP
VQrLyGquRia4CK5o9sFidO/rSMxxcA1JhKvagBDzIGJeDv2ANb9BOXfhPFiP
S6NNeI2ct9M2XqqLxZdP5+KbFfn4l7zL6YdWRrr7OO/twpm+/O1hcj76Y86j
rP1vJH35IyboD6+x97Gch9VxMGfvE5xlpLuSiYviafdlvPRpHUVlnpg2LwrP
7zPjWZb0uheTsWKbCYueNWI2S3rqaj2al1kfyJsXj9qZOlRMiUVhixY+MbxU
m/RcZmQ3ZXIVIKupHNoiM7xiQuEZFY7UESOQPGQ0khrHwUWthb52CvQDZ9BS
5kKd0gCXoGQyNt+/+ferOJsk5701nZw3lUbhuQHReHd2Bj5cmIVPl+bgy1Xk
vSEf+5sSMJ7zuJhSfo7znkWsMWa5MZXMc2T8ucxzrGeRM6ycRT2/yx74tpVz
xybrhQycPJshzwztO5aGafOjkF3kgYwCd6x9KQXLnk/GwudMmMWanrLWgPEr
9Bi5JLHjWGj5NB0jrxMKJyWhcHIqCiZns/fFwzc2AD7aYGiLLcgY08B6HoyU
ocNgbBxJvmNo0RokVE1EwoBpSKicjYSKBUgoX4KEspWSs/ir1/8a8QPfu5A/
++MDxI+T+Mr8MKwricCr/J2+OTMNb89Lx3tPZ+KjFdn4bG0OvtqUh39sLcCB
SSRvTdDilNa/DxWjqUSFcaVcHFQE8a9PKnPhF2eVYeXTi53EhYO8dz0H79zI
wV9vknidIJ7Zuc93Jl2eCN17NA0vtVmw7UAqNu9JRWq+O0w57jBkuWHmM0ZM
Wp+EptUGjFimRyP/m9Vz4xGQ4IyymUaU8vfvH+8NVbwf6RmQN7Ec2c0DkDm2
hi5SB/PQRhr1EBjqhiOhehScAmMQV9HCRDIFcWUzEVc6D3ElTzMVmuDol/wb
Es+VxOOwKFONZXmhuDjOhKsTk3FzmhmvzrbgzYUkvzQD760i+Q0k/2wudk+I
Q1Oe8s1pjcpGbvT9S+w3HWGNi62PE4UPJ862OGKgLz5gjb9L4n+7kY2/kLiI
H7evZSqbfF1OS+wh8Z2tFmzdn4pNe8xY/bIZS15IwfztyYjPdENsmisKR4Zi
2AoDGhYnIjjJBcl1oQjUeyIg0ZvUc1E0tQD5k4qQ01yKrLEVSB9VhdRhA9ke
65FUN4gRZCjiKkfA0T8asaXjmfGYoYunI7ZwDhz8DNDkLUR/H8MvJH6fjeQG
OmCmORDzMoJwbHgiTo0x4FyzEZcmm1Cb4I56gwcajZ4YnOKFYUxMIzN8sHtS
HPZNTcChWYkSryjqHyGmVX91hojPtSPOw85VcXiB6e59po93rtFCrmfjLdq0
QHyLiC9fypBnItqP2e4+YsGLhyx4jog37jZjFW1kMRHP25aM6c+aMGGTEQWj
QhFudkVft6fQx7U7UuojUDHXwsLOQPG0bBRMykNuSwGyxxUjY1QZLMMqkTK4
mimjlrbcgPjKwdCVDZPHsDSF4zjSTIAmfyr846rhF1uNqMyZHcmjE3H7nlLX
faYfncJqR+xj+yT87LqhMNQJxeFOKI1yRoXGFdU6N1ydmYLb8+khS9LxzupM
fLyRrv1cHr59oRDN7Ozf7StWELcS8WGxa/oTiOnSL62Mw4tE/AFD9HtXWcFE
/Ndr2XiTDt1Y642b1r2kM+fSJWJ5olac7BQnDPelYgMRryTip3ckYy4RTyPi
lo1GjF6bhAgiVptcYW4MRZDeDYGJHjCw2xROzkReSw5yxuUhc3Qh0oaXwDy4
HKaGATAMrKEr19EjGtklh6C/bySi88YgOreZaMvhq6lARPpkhKVO/CnE8u/6
/RRYcYm/XK3FvoY4tA1LwAnW7vkWI65OI9Q5hLqIUJcTKg35y2cIdXshxueq
5Aj43f6HgD3euTP6pRXsyyvisJNgxXTy/mVawxXW7VVaA8G+YQUrN+kYM04T
7FEmZ/lkhDi6yUj3LKPG+lfMWLEzBYsIds5WE6Y+Y0IzweazdjOHhSIk2QXV
i4yonJvMujUz8UbBTyt2gbzhHe2D9OH5SB1ShOSGUiQNrIC+qoqtcSCtoB4x
+Y3o5x3BEXsUgRYyphQjzDIeoSnj4BFW+OvAClMoVDthfmYwTo4k1CZCnUSo
Mwh1PqEuIdRVhLqBUJ8j1ByVHEe+awfLDvfvtp8Ae7YAu5bHS7Af0xQ+vMRq
Jdh3LrNar9AQrmbh9WtZaKj1Yn7LkPnt1Nl0HBG3EMVzD+xyzxPsM3vNWMcM
t5xgFzJbzGa2mMJOVzImlKNHKAavSCJYV1QtNNIQklE6w4yiKRbkT8hgtWYh
c1QOPMN94R7qB7cQf2bgMuaGSuiKq2kCAxGVUw97z3CEpw+XZwNDzaPgEZ4r
Hzfp4xrdsSX3C8AaJdh9tXFYmKXGioIwXG0h1KmEOjsd7y4i1OWEKg96F8oD
x+1znthWvg8snfbbYwR7ohPsK8viCTZObsB9xPXBRVbrJdoAwYqPhrx5JQuv
EW4Dh49rBHvhQjoDWzoDW5p8oORlcfTvgAJ27S4GNoZjAXYWwVaMC0XR6FCM
XJOEQQQrrGAAwZbPSUYJwRZOttAGMuiyWcgYmQPLkDykNBTAWMO5OdAfTv4B
jAZBiM6pRkRGLYGGoa97GOzcI2DnFgHPiAJW7PjODbjev5hqXRyODzNgZWE4
6mI98OYMEp1Hootz5LHWbzcUYHyGqnPcaKd64CeonmIcXhovqYptzU/Os1RJ
9X1SfeciPeASS/UyPYBUX+X1L7eBLmcwlKUzlKUxlFkPVHKC3nbAzFBmxpqX
U7CUVBdsN2HmFhNi013RtN6IEauT0LhcoVq5wIgyUi2ebmYETkNucwajQRbS
R+TQA/KQXF/AybiYQa2UpVrOXlXJ6z8YT/RUbkGJo6yh5hEIt4yjuU5CVMYM
/v/6X0E1L8gB+61UL41LZtS1YGiCFz5emI0vl5HoGuWo6t3n7h+W76N6mFSP
dlLdszgBu0lVBK9PuT4+xzo9TwO4kIu/kepfSfXNSzSAy1m4c0WheoVUz51X
qLaesGAPW9ZO8TDCfjODVwqDVwqDVzKDlwnxGW6YyFQwbp0Rw1cbO6hWkGrp
7GQUTU9l4Epj4MpA5pgspJGqeXAeTKRqqFaoxpKqKs4Ee68g0uzDGg2FV2QO
f65Bf+84rgRo8xYxgCX/KqqOpBqPE6R6WVClJb07Jwujjb7YPzxBnkG9K7Yg
BNXnu1Ddez/Vfwqqx4uwj0T3LEnAl6eVLctPzvLqJ9X3z/HqP886vcCr/yLr
lFRfI9XbjLFiN+3KpXRmrXQcP53GrCWopjJrpTJrmZm1Upi1kpm1kqHnACGy
lqA6llSHrTKiYVkSgo2uKJ9Pu52dgsJpqcgj1ezxGRzRsmAZnsOMlQdjXSH0
pOoU4M/mHwDvmCRe6UZabgqv+hA2/hGs0WZEZ09nHS/gAJECrVb7a6nWk+pw
Um1KxmtT0vAeqX6xOA9NZj9JtbUpsZPqTtJsp3pQeWCpK9XowN4yXok9ys9O
s07P8Oon2fdI9R1S/et5Xv0XsvH6RV79lzLlNwQF1cukeuZcGuNVGuOVBbsP
pzJemRmvzIxXKYxXyTBmu2EuU4CIVxM2mjBmLamuNKJ+mbGDavGsFBSQau7E
NGSRavroLKSSakSG2LjxI1E/ptUiRGQWwyNCzwZGRZKq2ZxI1TySVFsQnUWq
eQugK1rRuanzi6keINWTD1AdZfTB31fk49u1BTg4NkE+LtBB9ZUHqNJT/8mr
f1y5nwytYkfy81O8+kn1I1L94Azr9Gyu/CbGX0j1zQusU647FzNxk2G1llQv
XUxntkpjtrIwW1mYrVKZrQTVFGarFKTkusnQKrLVNGarlg0K1aGkWrdUoVo2
z6RQnapQzWzKgGeUN9zDfRCSquNAm4uYgjyEZ+Yh2JQHW2cVR7UyBFmphgqq
aS2Iypohxy5d0crfgOqV8eIRgDQMTfTCh/TVT5bm4ItVufh6A+k+W4CmbD95
iEJS3Xc/1aYylQxWX5Pql6T62Ule/adYp6d59ZPqO2d59XOJr/C8cZ51Sqq3
SfUGA1VttReDVTqDVRqDlYXBKpXBKpXByoxn96Zg9PQIDJ0SjkXs/3OeS1YS
K6mOXmPCkBUK1SBSLSXVIo4w+aTqw8TqGeWJlGEZMNRlkGgmiWYiLCMTQaYs
2Dh7wz+hgFTLEWSoIdVQ9vxRpDpBTlma3EXMCCm/imqSfKToQAOpjkiSVOt1
HnhrZjrenp+Bdxdn4sMVpMs54ItNpPtcPv7xQoHcJhC33L47pFAVREVcFduN
Xx3n1X+iAJ+S6scnWack+95p1ukZXv1nWaekKr41dec8r/4LmbhOqgOrPZmq
0piq0uQLfvcdTWWqMjNVmdE0MwIjp0VguTVVzSbVKZtJdb0Jo0h1MKnWLiHV
JFfoa8PgF+8Ob6070seakTI0FYbaVOgqUhFdkEqiFhK1kKgnO1U2qYoj5A9Q
tShUVboGPNnLVQK1+S9AH9gzUI7UPinRHmxIwCmirY5xw/VJZtxiI31tjtiB
SZc7MO+uysQHG4j42Rx8vp2Id+Zj34wE642FMBxYkCh3GMU5iC+P0QKOs1hP
0AKI9v1TtACut0/TAs6wWM/SAoj2NtHePJ+BaxcUtOcF2jMWRisF7UutZkyY
E4FxMyJktJKBdTsD6xaBNhnjiXbkaqJdbpIhQGwPxFeFIHtiEtLGGJE81EjU
RujKTYjONyE03YRAYzJ6O7nDN9aioI0vItoKzrwDFbTJoxmtJnLUqoavdiBD
QcL//Hq2StkebExAeYSLfALxQosJl6ck4zovqlvzUvHqYovcehli8cKwdG8M
z/LGqFwf7JkRj3FFfrJs95OtPPTA9QXZfka2Hx+nEZxgyZ6kEZxiyZLtW6dZ
smdoBOR76xyNgGzFnctVK6KxfHk0A5aFASsVexkFps6LQMvsCBmwZGx9IYWx
NZmxNRmTNzGejg5DpNmNPFxhHhQqP+KRPTGBXBOQPCQRiQMTEVueiKj8RHLV
k6seToFqOPqHk20ayzJHsg1IEGxr0cclTGGbOpFTVxyjwWRGBO2joi0KcULb
0AQcG6VHpYYzi84V1fFuqNG7oy7JA68tT8Nf1nJS2ESH2JqNz17MxZgCX/zz
YKFE+88jysb410cLMJp4R5b5YkS5Lz4g2ndP0A1OsmRP0Q2I9jWivXOGJXuW
bnAuA1eYri6xZMVH3o+ftuDQ8VSmLLM8/7rVmrJWv6Sgnb8tGQly09ANhaPC
MJwpK31IKKd9NfzinGAZHQvTkFhijUVsmQ6ReTqEpOkQYNQRayAcVGr4aEwS
rZ8uF/5xxURbiaBEBW2IaQznLQ1/HM8yjsHj3R060T7wLJvPL4EsRo6CEIIO
d0JJpDOONelxmtfXhekmXJ2bgptPp1oh0yM2Z+GjbTmyfr/ena9ApuWK0CUh
s3ZF/X7K+v2I9Tu83AdDubYujsVbJ+kLp1i7p+kLhHzjbIb8ouzlc+m4eF5A
9mDosjB0paKg1EOGrucYuja+omwbir1wGWXZyCZsMGLMGiOyh4fC3KBG8bQ4
hikVwjL9kDAwGtqyaAKOJuAYBCTFwDFQxfjqD6/oRHhrknndp3dCjh9AyHUS
8uPd+xFuNOtWw7jQuadl8xB+vwhyHit5t/U2ZdvIBBwn5DOTOiHfIuTXV6Th
r1bII7J88PnOPAn5266Qj/0Y8gesYlHJArL4DlYj18YlWvmpmetnaBBnWcWE
fIH5q4KQj55KRXGZh8xgLzAtNM+KQFq+OzOYO56WacGEqZuN7GtJGLXagBCj
Mypmx3GO1bCPRcIpqC+0peL1QuFQi/dYJoXDOzYCPfr1g0ekVoEck0LIGfCL
zSPkEglZPKnz2FP2ErCoZJ+YKs4N8397yAcE5FGJhGyQkC/OMOHavC6Q12Vg
aIa3rGQJeU8XyMe6QD5uhXzCCplO/DbtQlTy66zkjYs1qKv0Qi3XlTOsYoaG
8wJypQdKKzxwgJEsn5Us7EKEh3W7khkeTOxwJnY4I104CU3rDIhIccbA+XEo
nqxBxshIBoVQ9Ff1QUSuGmqLGiqDGl5aNQH3hXtEJCHHwitKLyH7aBTIzgEG
2DoFyzfQ27lEICylGZHpM6CKredQZv6NIdcT8tB4HCbkE+MJebKRkJMl5NuL
U/EGIQ9mu3vvGdrFdgE5V4F86AHIx62QT1ghn+wC+ZQC+Q6r+CbXNVZyTaUn
qsQZEi5hW6XlHigsc8fLrSKhpWDzHuVF0PKVlduMmPFsEiZuNCDa7IxBT8eh
croGeeMi5Ra4rjwIfb1tEGzxJ+AAAg5Ad3tb5Ytt4VGErGMWNsA72kyAGvR2
8INLkFG+sybYMJRVHMVWN4kJbTa0eUsQV7z2t4JskJD3EPJBAXm0AvksIV+a
KSCbCdmCxhRPvL0+owPyZy89BPJxK+QTD4F8ygr5tBXyGQXyZVaygBwU1BMB
gT1QYoUsjsNv3Z/MpmdSnnPakcQh2CDf2KGxOGP4MnEXWIPilkhkDAuFoSqI
mUwFW/de8DP4wFPrI79CbOfpCtdQK+QIHXr2c0Gv/h7yVVgqXbF8lDXI0AC1
cQT6utHH06YihjYRW7AcTv4WJas9DN4vIpyvJuEGhfAREj7Z3En4+nwz6o0e
eGNlukL42S6E93YhfNxK+EQXwiethE9ZCZ/uJNzuFeIY1EqmtWXLolBGr2g9
YWasSMHkueHILHSjGbvSjF05uhk4ZOgRl+GCsaviMWi+FpWTI5E3il2vLogl
p2Iy80Zv5x7w1HjAzlt5uMAlJICEQ+VX7nr0c6ZXmBSf0OUzsZVzfBtIukOY
1sbItNbfK1GObrqi1SSc9hsS3tsQh4PDOgmfm0LCs5Kxti4CGwdH4Y1V6fhr
O+HnFcJfCcKtXQif6EL4pJVwl3ljC1tdY6U3GgZ44xaD2w0GtzXLYyThs2ct
KKMTHzpuxu7DKWx3yRyOTXRiI504CUnZLgxtLnDw6IacRn/UTo9CybgwZA4K
gqFCfCfHm7lXvDvsKdh52cHWzR5Owd54ys5WvkvMPVxLk6ATa1IZ3MSsUcxZ
YwCCkxoQkjyCGbiJ9TsF/X30iM1firiStb814cY4HBqWgKNj9DjZohBeVR2O
dfWRuLPEQsJpP0/4RBfCJ62EOSjvWKzD0EofDOHaslR730S3fkUM1qyMlqnt
jJXwQRJ+hYR3kPAzJLx2VxKnOQPqJ6hROSYITcu0yBzoi0BNX/iG94GH2gaB
8Q4IM3NS0zmjm92T+P1jf0A32+6k21u++t1N2nAcvGJELE7nNJePgESxocP6
NQ3hvzta2XrImAEH3yToClcivnT9b0x4nyA8XCF8qiUJyyvCsKomHNcXmHFn
qZXwBsa2dsIv/wThkwrhkRUcQLh2LNXh3TMcQM7myE/7vnWeTnFB2Yysq1ZO
pIrIdpozXWmFO9NECna1JeP5AyY8s8fIRpeEIZNDMHB8MCav1mHUgmjUTwlH
2Wg1suv8YSzxgX9MP9g6d0MP+ydlwxSEHYO84CwcIiyMdDWkq4eP1swhJVt+
mlScQFWbGhCaMpxzMus3Ywqvg9lw9DPRcdbQm0d3bvA8MuECK+FWQXisHotL
QrG8MgyXZyf/mPAWQThbIbwvH//oQlhsoo+RZ9j95HbvJ9bt3vZN9L+JTXRx
a+JyFhpqvHDrEsc7ceaXme3U6VRJeD8Jv0zC20l4s5WwkQ4xa0McWpZoMIwZ
rqYpBEWDA+V3FxNzPeW7S2wcnsQfH/89a9aJvutB2jbsan1lIO7Z3xG9HFxZ
46zfhDzSLUOwsQYhKYMRZmH9pk9Qtnlz58vHBOJL1oku93DC4pTNLyScIGe7
fYMUwgsL1FhSGorzU00dhG8Lwqs7CX+4o5OwePZFE2CDmEAb7FuSgL+fLpTn
FeQpyXP5+FjeUstVbqldzsHbV7IxaKA3XrvMPHFRGaDP0SFOknBJuTv2HU3B
S63J2LbfhE27jexyLlj4TDymrdBi7NwoDJoYisoRQcgbqIK7fy84enaHp7oP
bB27wSfaGb4xXvDV+DPxhjArRNMR4ui5RrqCBX1cfTm3+fPHQHlrwisqh3TH
MaBNRkwOQ1r+0ySb+n9kiPi/HTd/BST5v9a9SiJ82ONG9v8NdCJBO8k3MszL
CcaiQjVOTUjC+WlW0As7QT83JgZDM70xPMcbo/J9MKbIF/9oK8D4chUOLE5E
U6VKPji6Z3k8vjxfIA+GfCpP/eZ2HAwZQshvXVHM4sYFMUSn4SyN4sSpTtA7
xcewCFp8DGv5tkTMXRuLiYuiMXJaOOrGBiMgzBbegb1gyveUuxZeIX3gHmyP
4ARvqPUBCDGEIYTDc6gxAWHJJoSnpCPcnIsISwmb2gBEpdcT7jD4aQtov7Fw
9E3gj3ppFNaPRShk7R6NbLwkOyszCPNzg3FsnF6SPUeyNYluqE1yR32yBxrN
nnhubAzefU4p4U93sYT350uyTSTb/hz0P84VYu+KeIypplnwN/Ty6jh8Ih50
uZaL4bU+eOeacp/9DslevyAmZzY5kj0upmaS3cugtvNQMrKK3LD2BT2e3hSH
GctiUDLQBxGxfREcYYviOhUyy31gzPNEQLQ9G549olJ8EGVmJE4NR4xFC006
Q1dGMrSZGYjNzocupxS63GrE5TcgvmA4EgrHIbF4EhJLZkBfOh/O/sZOovaP
RlQnDzMVhSkbPmUxLqiIdcWAOFdcnmOt1WUWvL6GprAxQyH6Qheih61ET3cS
/eZCAb6+JJ63zceuNXEYVeuLkbXK0em/Xc3GG+K+5f/v7szjqriyPM5Eo4n5
TKfbmSSfns4yibtGW6MRxQVRQBBQ9lV2ZBFlkR0UBUXRuKO4BIgrKiq4LxiV
uBABUTRqd6LtvmVck55xjPkkvznn1q16Be+JgiZ/TH0+PH3v1rvL95x77jmn
btUjg3CqWgmTv64cha+OKER3HnSg4MIc6dM+xbLiYYhO+iushr8HX3KVYyf2
QXhCL4wmoq5E1I6Iftjl3zHUrTuGufeGtYcFrL2GwMbbFrY+Thju54bho31h
5x8E+8AIjAiKgUNwIhxCM+AYlg2nMTPR8ZPhBpLvvxhJS6Hp/v0+ElkdoZtT
WDfJzWWSC5jkSEHy4iodye0mSB4jktU6kid9cP+UD7YWDkVpoRU20uyNjeiK
8fQXze4BkawhkpVEsuKIE/wpRJsxtx8m5/ZFWlZvjHD+T0TGdRfPZUnNMRck
xxBJPyLpQiQ7dH8L9r49MMLvUziMHgDHACs4BdrBKWgkRoZ4YFSoH5zDQuAS
HgmXiFi4RiXDbexEuEdPJUthLQj+ygw+5HVIEHxFYpLLlHjXqTlUB4mNdrNo
xrN+LhjdR6E6XUd1iZ6qm0b1wV7TVH88bqDK+llGVG/yBrsT5HjV8pU1JZnO
odmY0M4ihTNvYX/06Plv+LhHW7h5t0PypE+w6Ish+IxmexZTnWaOmIw+CJvQ
C75RPdCl19tEtidcQ/rCNXQg3MYMg3u4PTwinOEZ5QnPsf7wGhcK7/Fj4RMT
B9+4FPjFZ5IOhwiagyUPzuIyQt5LG8CvwYxIYDZ7VeR5dcTEU8+7NAfyQAFZ
5MqSbDCfILMREJBnO+BUA8hX1zeAfFBCJgPwqEoH+YQvthPgrfR3+6SyfenS
cfJsq5UrFqc4T1ZJBuDIKCxcaIGeBJin0Ja99li3xRaF64ZhUdEQzCLIUwhy
CkEeT5BDCXKPT98hz6AXfKLM4Tt2MPzGWcNvvAP5Yy7wj/NCQHwAAhPCEJQY
jeDkCQhOSYW9TwB6mVvA0dHRUj4hXu5TNvCdKni01DYxS6zPovqqrE+v7q3F
q4UBbbKNSKgfzbJD2LD2CLftYEBbqENbqqL1VtCG6NDWGNAmR3wstjmzw3Wl
hq9h0krFQW8l+QBHXbAkbyBCgjthAaENJNvKVqFsjz2KCW0Boc0jtDMXE9rZ
FkgmtOMyyFJ4toedWycExfVHcLwlQhJsyQlzRFiyK8ak+GBMaiDC08PJ9R2H
yEkJGBngC5/AAM2DUqe4upOWqZgyBe2bo6X9BMpymWw8NNEWlYSyasYIoaWR
FJuviLdQUK7WodyhoPynKZRkBlIJ491axXfl6ODiMeXiz9mjbogM6YLwkM4C
ZSVpaTBFtwcOO2E0oSzdY4e1ZTYoKB6KhUWWyF08UPwceNLUvnAZ3RFO5EpF
plggMtUKUenDMTbDCdGTKOLI9MX4ycGIyYpAbHYM3EI84RfkryHsKsb6qkDY
cHJ3bA62vmJ1L4+3FunDQxOHozKbvFHCdmIOWdCFTgLbuJGdUZw+CFc3uOGm
iq1ch42s56NqBRv7S/drFJefg6rLX3ti7WJLRId0FYmtuqOkgZW0JtHkDiML
yp7o/kOOCrbddlhD2D4nbAsKFWyZhC2RsJkP/gtiMwcibvJQxJNo47NHYcI0
DyTk+CFxRgiSciPhHe6K0cGjNVzd5YRVNU5iaxapPoIUp1A4SXV4kiSVK0nl
0VxdSr5QkbMgFefeBTfLdKQq6pNKI0oPyWfn4OjWMS+RQokN7Yo1RIovfJ39
2nBNZnn+QCxePACHyA/6UpLaTKRWl9pgOZGaT6RmLBqISZ/1x4Ch7yI5ZxBS
ppPnSn1Lm+mM9M88kTHbHxlzQsk/Ir8/1Fcj1LOROaln8GFzkH1iQJZqK5Dx
BYAa6tbJOY74hpD9bZmC7OIaV6FcCV5dkeTbrT4ymo/pY7rjxypfbMsfhkSK
qBMI11WxPcMT/zgmt2dUKXsICjmnR8jYGf+KHJ59FK37BXbAJols2VoF2XRC
Zmn7HibNHozMOTaYPM8BU+a7IGuhN7LzAhAcMwJBYT4aqj5SmXQXUHnM7ZpD
pqcg86XMxwkyUyWZuQYy578gx5rIXCshd5CVaacXUvw/xq75wwSZvfk2IgBM
ob+t+UPx/TGyVDTleOvalWrdJqvjbli5bBAKORfHmSKKsivIUpVLMht38a+D
22ApkZlXYAlrh/cxLW8IchbZYvpiR8xY4obcpT7kYA9H8BhvjYi5HJ9uapk1
CwfHGB8pqR2ZnjxGOI7PdEAd41g0UuJwwaW1EscWBceDfT4Y2PNtZe/Ju9i1
xFo8XYafucGbo79XN0fLbbwXyYU7f8IN0RFdRNBWI7M6B4nGXgqFfSWNlZsV
GhxiRJEzPPtzvgl2JOYWuWNs8lCERnhpFCx0eqEb2ivyHic+VC/i3ebA+VgJ
GxJsRN7rSKYdjk2TcOY54gzB+fvyUbhAcC4TnJIplkj07oZkv25IC+gufK/B
vd7RZhEbHjbR25YPVe48O+GFGyc9cfWkBy7XuSMmsguFtLwTh+mMwlEyzwcP
OWFPhYOgU0J0VhCdCRN7ISb1E+Stssei1aMQm2GJsEgPjYqScGqN8vJyJCYm
IioqCpGRkYiPj0dBQQEePXqkwKHVbMWKFYiJiUFERAQmTJiAPXv2EM+nl7Vq
UMbMuH4uU7C31rBPnTq1SXW/2RwRdVVElEg+XJrMOpCIamcpIvoillZQp86I
ce4s8jmbs4bgjkyc7Z5rjfI8G0wMJUNH68L/0Ar6T34IGDkf2z6n+DiS4uPI
btrNgXFRXXGhzg3nSEQc2VWTkTtCIjrAIqL42CegAzbsHI7U7N5IyOyD5etH
IGHyAIRHuWui+UCKZufOndi+fTu+/fZbXLp0SbwfN24cpk2bJteA1li7dq0Q
W1lZGb777jsUFRWJ8VdWVj7XOS3l/G54zvz588U5+fn5mu+Xk5MjRGGinudp
6g/NkVxng+TIDcsL7IuwoR1kvqgTVsYPwIUCF1xZ6YqbFJPf2eyJhzu8sfuz
YSifbyN+bMJIcvwkMYoe79bxM2i8xINR+vd5S2TixpPZ4ZT9yWpnVHEWjlb0
/WSEd0vJrSfJuXi1Q1p2P0REu2kSE9eJW+HcuXM0iOvXr2uDaCVfmQeje/z4
MX799VeMHz8ey5YtayGLs7KykJmZKb5jVNxCX6wt/rrTzNRq0tPTtfQyl/Oc
o4C0Ga38a3Nk1RE93v0TAinSDxnUHvnB5qidTp7XbEecW6jsJbhc5Ioba9zx
XyWeeLCFIqRd5EL498BPFf71ZXWcZFVrLKvSIiuUkGtwUc2Y0gwLp0g/lFx7
du8DyPPKndtPyKpr97aIGueqyejPioxICtT56dOnG8loy5YtQkZPnjzBlStX
xABra2tVeps2bRJA+TAqbqEv1mSkO81MXw3PEF6N1HKdJjShlWbJqD3+SjIK
GtAOX0+0w/HsETglb3s8v4jks5zks4LkU0zy2UTy2Uby8SP5fOmvyOiov/gR
kf+tMSGjU94oK7TCpoIhIhtznpyac9WKh1x9lJbxw7RQfUVOzUFaxkk+lpaW
DSLP13Hjxg1h7djqsaXLy8sT5TU1NWIsV69e1UDu379ffEYLlb5cJaUr1uRh
XI3hvNOnT5uJ5JdZG6xZswb6owlNNUsoHyGw/0c4nGKHMZYdUBjaH+dmkUD4
jup8EkgBCWQVCWQ9CaSUBOJLAtlLwthPf1+ZEAoJ5OFJ5XGJnL0pLbDCNb7x
jG+QqKZJQ2FLLQnk2OFROFRB4UZgR8TEGiZKFymMiRMnCk3l/mZnZ+Onn376
bYVhuhoShrq68NuntGQkz2YL4wMSRjscSaXZMdkBRWEWGG/bGZcWuuL6Und8
X+SJ+2so+CnhPeskiJ3+9YTxWBXGcX4+rkEYnKvcQn83+eIa3wNUpcSQdUdp
dhxyRmhQJ0Muu4cc7507dwR5lkQDg2D2Us3Smyar4V1QukDqaU2ZvTTj9F49
9Gemj8SFOS6IH9EVZYlWuL+CsBcTdk/CvtXfGH2lafScartdSzFGjXIDxt85
dD/iiojgzgbkvSROdoe5Y/qFeunSpY0toVpx4ws1nabRfko1+kDtaeeYvbTl
+i+0VLfD0TSizc9xkPcTX1/sji1EO9WFYhO37vhps3992geU3/Eyok2kU4j0
Hb45u8YLl6uUtFJSvLuxYrOLtGHDBtTV1fHkRVVVFZKTk5GUlGTktZaWlgpX
srCwUCzPpjxbU+e0bGY9HJAwLMM5SsDSWD3Ncm3/rPGvJf5nNf4euFvgjV3p
1shw7yFuki/PIVd2F3EvV/g/1vOvJf4n/MTjoO/V+ojbjTfmWyEl3sPwXJue
cpw8azMyMhAdHS3GwjqVm5uLW7duacHeypUrRdDF5Q0DMlNlrZ75vVb1ymJj
Y4WjCjUEFxWY+nqzQr13EERUK9OJapYjzuaOwj/m0Rqa74GtSVbYkT4MP67z
xX9v8sWeadZiLeVHD2hU+Zfpltpg73Ib8ct0/Ohhvjs+bYKOpr9oyJC1lNkD
9Smz+gdRPHNbx1uyu/Y4wTf1y+5ujLNEKXX3zgov3F3rjfsl3nhY5oMfd1DX
9/iJ7RycOChfbIPHtOwP6v0OBvZ+W1hsrZtBuv7IqMBk6vBNTRTvP6u3bY16
Wxw9CBviBuPacnfcKPLArdWe+H69J0ViXri3zRsPdnvjhy+p5xW+YvOJ3E8g
Kg2TmqPP/vLBTtifnqdTb4jXPwoBCJc2wx4nsx2xInwAVlPHLuS54OJSV1wu
dMPVlW64Xkyd3OiB0mlWSPLrhvQYD60zkQ2EKqk9Vz/aiNc/aN8Nln1ZHtwf
ReEW4u6hvy0YhW/znXH+cxfEOndBnGsXVVyiEkd+aSXG/joePHgA/fGiCRgu
45VZuc4FMSd5APpy9rfpu+qUbVjtvHnznotCG40eU1g8ui+WBffDiemOKIjs
L4L2xDA3jbqzrGfmzJmiA9988w29u337NtXDi556NJJXeP4sx9PPIZsup0ZL
8V53jhoTUDXP7E1+fn4jfF7XVEmavJ7vtUWvD9oibEiHeqpgr6gCZxNe02cT
xPHLL79wAkjI5N69ey1lQ6bSAS8pq8DnsWzUrIKMWPVO+VNa0nyVhIQE0WE0
bhJfk2qrs6Di0PwHJ4WMcQyvCu/nn3/GlClTREbzhx9+UNv/zRxnQzVMh+Ui
y/V0nuU3s/LzNHsuOvVvEBMlfnLw7LPyypqamsr/b2qg9YLx2tatW9XypsRr
CxYs0JpqZPAiYfyKlooMkKc8fPhQWKm8vLwmB5YvKT7Nycn5DcbbSn6mdyZE
SaBsi5Vq7Nix2hz5nWNDztCoisj/viQdV4dtpOPqsDkHzqaXJzofxpHRbx6k
6fypeufwZw2DNBOG7w3ZS15E4uLiBBW+6MJJJzLurU1QeZVfDcrvL2tIS0vD
jh07cP78ebE8cW3UoRYS1e8XQP2x3jk8A3jccvHVVMRUPfVXzTayxXXr1olZ
feDAAXHhg9dZVi6KEcxM8VEXQaPJopLiqxgsBm6elzI+iXysxsKalxnycBkb
Zuqf/vJXw1Oki2UmabzeQDeJhqZX7HHwQPRzxhQRo3k0U1El+py+p9vUIw75
Xu/uqp1Q5/S1a9e0TrB4+LMnT56Y7ESL+mo7W2u6heyjerIMoBo0qVrPffv2
aU3ylUlT41Yv4LaQr/rPDI3TVxq6FrILxkN+jc2XKOaAlafZmTNnUFxcLDRx
1apVrU00r0i3pf4zbfhzpNLoeyBbNzPV/N27d0U550l4ReeYPSkpSbwnlWjd
gKE8DLgXyBN0O0cajrSNHAIbEnLXxLs3ZDf19coqFJJ58kuqGaR/zYwrbY2z
Z8+KPnPFp0+fxuXLl3H48GHGKCdx/UakqiqNJPGLiFFe7Bp0K6MQiOchdba5
1SqZNs2IMwT2N3klVq+eV1RUNBSOXg9G6vipetNB2XpL2k1f4oQMf3HJkiX8
iaJTr2lXX2fNmiV6xolhaT75jLYyTuG36vGCUZMS89dbp1VNuGRiEJ/yq7mM
MfV7M/+DX1tx1VTADaoFLeVs5T5z7SUlJdoMltcuddOqlbaaqpHICwQ0T42L
mhQ2vWFMSFXjuKYQEgXuis4bBzeqMefFlJugleu5QhI+XkJkY7KaJrViApN6
B5TogHmjXOoaGf7v7Otr1TSplQbDV41xuNjKR6/mmm0Y8v9kqGb/8n9I3dxw
\
\>"]]
}, Open  ]],

Cell["\<\

The difference of our likelihood value with our maximum value converge to \
zero as we get closer to the maximum value of our parameters. This confirms \
we are seeing our true maximum parameters but there is no guaranty that if \
this is our global one.\
\>", "Text",
 CellChangeTimes->{{3.651219645931292*^9, 3.651219696234737*^9}, {
   3.651222869003963*^9, 3.65122286922789*^9}, {3.651902500228242*^9, 
   3.651902501244403*^9}, {3.687602675127195*^9, 3.687602763031887*^9}, {
   3.687602804090775*^9, 3.6876028137631483`*^9}, {3.689067059302162*^9, 
   3.689067059321355*^9}, 3.7354791900183287`*^9, 3.735479283107489*^9, {
   3.735479588949697*^9, 3.73547972787176*^9}, {3.735481463801202*^9, 
   3.735481557634359*^9}, {3.735481923118651*^9, 3.735482101230048*^9}}],

Cell[CellGroupData[{

Cell[BoxData[{
 RowBox[{
  RowBox[{"tTab", "=", 
   RowBox[{"ParallelTable", "[", 
    RowBox[{
     RowBox[{"{", 
      RowBox[{"tt", ",", 
       RowBox[{
        RowBox[{"totallnL", "[", 
         RowBox[{"twoEnRXTsimpSort", ",", "\[Omega]", ",", "0.540", ",", 
          RowBox[{"{", 
           RowBox[{
            RowBox[{"M", "->", "0"}], ",", 
            RowBox[{"T", "->", "tt"}]}], "}"}], ",", "3", ",", 
          RowBox[{
          "lacertaCounts", "\[LeftDoubleBracket]", "3", 
           "\[RightDoubleBracket]"}]}], "]"}], "-", 
        RowBox[{"lacertaDIV", "\[LeftDoubleBracket]", 
         RowBox[{"3", ",", "1", ",", "1"}], "\[RightDoubleBracket]"}]}]}], 
      "}"}], ",", 
     RowBox[{"{", 
      RowBox[{"tt", ",", "1", ",", "5", ",", "0.05"}], "}"}]}], "]"}]}], 
  ";"}], "\n", 
 RowBox[{
  RowBox[{"\[Theta]Tab", "=", 
   RowBox[{"ParallelTable", "[", 
    RowBox[{
     RowBox[{"{", 
      RowBox[{"pp", ",", 
       RowBox[{
        RowBox[{"totallnL", "[", 
         RowBox[{"twoEnRXTsimpSort", ",", "\[Omega]", ",", "pp", ",", 
          RowBox[{"{", 
           RowBox[{
            RowBox[{"M", "->", "0"}], ",", 
            RowBox[{"T", "\[Rule]", "2.94"}]}], "}"}], ",", "3", ",", 
          RowBox[{
          "lacertaCounts", "\[LeftDoubleBracket]", "3", 
           "\[RightDoubleBracket]"}]}], "]"}], "-", 
        RowBox[{"lacertaDIV", "\[LeftDoubleBracket]", 
         RowBox[{"3", ",", "1", ",", "1"}], "\[RightDoubleBracket]"}]}]}], 
      "}"}], ",", 
     RowBox[{"{", 
      RowBox[{"pp", ",", "0.1", ",", "1", ",", "0.01"}], "}"}]}], "]"}]}], 
  ";"}], "\[IndentingNewLine]", 
 RowBox[{"GraphicsGrid", "[", 
  RowBox[{"{", 
   RowBox[{"{", 
    RowBox[{
     RowBox[{"ListPlot", "[", 
      RowBox[{"tTab", ",", 
       RowBox[{"Joined", "\[Rule]", "True"}], ",", " ", 
       RowBox[{"AxesLabel", "\[Rule]", 
        RowBox[{"{", 
         RowBox[{"\"\<t\>\"", ",", "\"\<\[CapitalDelta]lnL\>\""}], "}"}]}]}], 
      "]"}], ",", 
     RowBox[{"ListPlot", "[", 
      RowBox[{"\[Theta]Tab", ",", 
       RowBox[{"Joined", "\[Rule]", "True"}], ",", 
       RowBox[{"AxesLabel", "\[Rule]", 
        RowBox[{"{", 
         RowBox[{"\"\<\[Theta]\>\"", ",", "\"\<\[CapitalDelta]lnL\>\""}], 
         "}"}]}]}], "]"}]}], "}"}], "}"}], "]"}]}], "Input",
 CellChangeTimes->{{3.650802806874846*^9, 3.6508028956201477`*^9}, {
   3.650804391271035*^9, 3.6508043923002768`*^9}, {3.650872168913188*^9, 
   3.650872210394812*^9}, {3.65087227049347*^9, 3.650872271474889*^9}, 
   3.650872638455585*^9, {3.650884055240047*^9, 3.650884118455567*^9}, {
   3.6508862194327183`*^9, 3.650886263703492*^9}, {3.650970193952198*^9, 
   3.650970272847542*^9}, {3.651219725903935*^9, 3.651219739167202*^9}, {
   3.6512228874214697`*^9, 3.651222930258572*^9}, {3.651222994269555*^9, 
   3.651223013236875*^9}, {3.651223054004085*^9, 3.651223109650914*^9}, {
   3.651223186556192*^9, 3.6512231916668673`*^9}, {3.651223299565481*^9, 
   3.6512233087165937`*^9}, {3.651902469665187*^9, 3.65190248069234*^9}, {
   3.6519029295694427`*^9, 3.6519029445490828`*^9}, 3.651903055653654*^9, {
   3.65267896091861*^9, 3.652679044925071*^9}, {3.6875927692035847`*^9, 
   3.6875927719456663`*^9}, {3.687593475060286*^9, 3.6875934764449377`*^9}, {
   3.687593515733055*^9, 3.687593527964225*^9}, {3.687603388030879*^9, 
   3.6876034107956257`*^9}, {3.6876035121176643`*^9, 3.687603571860107*^9}, {
   3.687603743548987*^9, 3.687603771579949*^9}, {3.68760383003682*^9, 
   3.687603830388183*^9}, {3.687604283552999*^9, 3.687604340867381*^9}, 
   3.687604612185865*^9, 3.687604815326374*^9, {3.687605178832752*^9, 
   3.687605227355711*^9}, {3.687606372931857*^9, 3.6876064071962957`*^9}, {
   3.68760991100145*^9, 3.687609964775312*^9}, {3.687610126995921*^9, 
   3.687610138536821*^9}, {3.687610216532749*^9, 3.687610234767324*^9}, {
   3.687610306447062*^9, 3.687610306714665*^9}, {3.6876116071217823`*^9, 
   3.6876116384645767`*^9}, {3.687858683086688*^9, 3.687858720804365*^9}, {
   3.687858780660576*^9, 3.687858826316324*^9}, 3.687858861900511*^9, {
   3.687863644464488*^9, 3.687863666782255*^9}, 3.687863742563051*^9, {
   3.688399914244132*^9, 3.688399915074374*^9}, {3.689066716347666*^9, 
   3.6890667163483686`*^9}, {3.689067059328104*^9, 3.689067059329006*^9}, {
   3.7367031899002*^9, 3.736703192199617*^9}, {3.74195022028123*^9, 
   3.741950223186994*^9}, {3.741950679903249*^9, 3.741950688076129*^9}, {
   3.741950751025874*^9, 3.741950760114709*^9}, {3.7419513761615057`*^9, 
   3.741951380891759*^9}, {3.7419514544276237`*^9, 3.7419514656856422`*^9}}],

Cell[BoxData[
 GraphicsBox[{{}, {InsetBox[
     GraphicsBox[{{}, {{}, {}, 
        {RGBColor[0.368417, 0.506779, 0.709798], PointSize[
         0.011000000000000001`], AbsoluteThickness[1.6], 
         LineBox[CompressedData["
1:eJw11AtMU1cYB/DTilIohfZWASdg8QEKygqFgdhwviqBKKCCxkQjrKhTNDo0
Q8Umw6ubwcfI8IUFfBSMifEReRhFfOReXeZ8Ieh0loAikzEd0YKIdVS3Q+/H
SW5u/jn3/u733XPuDV2en/WNnBCSyY6hszQcNKHx6Ilvm2eJ9+8NDQc10zLu
wgGTWFE+NHqpY3GHkeSBuMo9+qij+Y32Z2uSaHCPd1TfyS2O2WYUJa+f6l5Y
58XvSESvny7Q1LZpbQnovacOeXdt7h9fiavd3gCtWeSjbA2LE2Pd3geqy46S
Z5UY0HPSDfv9cy95xaDnpKVR8ztUlXr0PlKzwfKjnY9C71/a0bZq68feSPQG
KfTkpPUUTxVlbs9FYWVpfZIpXGxyey5qK6w5VRY0Gb1PVPDP6qoJnIjeZ6pL
bW7IiQ1F7z8Ko8bFKNpDsD4CJGCFPfKncfh+CAiZW1TRBYGim7/H5issFcYD
Y/B9yYD0NSlLujnR/bhylrny4sJ8NXpyIOr024+zfNCTAx+S330rXIEem5+V
3PPPUg+sZwSQmU8Kd70iWD/LvyirPKsHBalfDyBduvibwQOC1A/LGZob2029
gtQ/yykfbuVpXguSNxLInhSZs71TkDyWzXF/WgW7INU3Ckh/xJnTumZBqo9l
9Zads8tFQVoflqGxznL2nCD16wmENHAh1bvRG8r8K83EOPQUQPhJ2WtUh9Bj
2fz2WvLeOvRYnnKujm+/iZ4XEEWi6fCUFvRYDqpPO5/cip43kN/mVL2o7MR+
Wa42rts0+Dd6LGcsPdYV7MB+lUCe5TztjOxHj+XLv7viTzrR8wFCDVxR8Sf0
fIC3BH2tz5PhfmTZcEdsShpeDxUQS/bO7SmeuB4sv/8hMaHIG9fXF3jj6WWv
X6pwf/kCHFm44+5VNXq+IEy7PL/6KIeeHwgH0xfxB0ej5wf8voALb23+6KlB
uOuyf38jEK9XA+x/sOSK8wv02XzJo0czZwfj/WogY0rsh6rG4/PUwGf+tabW
KxQ9DegGHAXj0yegpwFY0Ffw8vDw96ABs142tqVnEnosr87NuDQ3DD0N8G1j
o9fWhqPHQUeqU3ldNxX3PwfmSlfyLmsEeiyXhS05HjgNPQ749baHrbbp6LH7
G02gjf4SPS2URtT771upR4/l77xVG2Oj8Xth+WLDjABFDHpaqCHGXzc+H/5/
sJxalJbfOPx/GQ0bwjY3fbbGiv8DnBUcbg==
          "]]}}, {}, {}, {{}, {}}},
      AspectRatio->NCache[GoldenRatio^(-1), 0.6180339887498948],
      Axes->{True, True},
      AxesLabel->{
        FormBox["\"t\"", TraditionalForm], 
        FormBox["\"\[CapitalDelta]lnL\"", TraditionalForm]},
      AxesOrigin->{0.9375000000000001, 0},
      DisplayFunction->Identity,
      Frame->{{False, False}, {False, False}},
      FrameLabel->{{None, None}, {None, None}},
      FrameTicks->{{Automatic, Automatic}, {Automatic, Automatic}},
      GridLines->{None, None},
      GridLinesStyle->Directive[
        GrayLevel[0.5, 0.4]],
      ImagePadding->All,
      Method->{"CoordinatesToolOptions" -> {"DisplayFunction" -> ({
            (Part[{{Identity, Identity}, {Identity, Identity}}, 1, 2][#]& )[
             Part[#, 1]], 
            (Part[{{Identity, Identity}, {Identity, Identity}}, 2, 2][#]& )[
             Part[#, 2]]}& ), "CopiedValueFunction" -> ({
            (Part[{{Identity, Identity}, {Identity, Identity}}, 1, 2][#]& )[
             Part[#, 1]], 
            (Part[{{Identity, Identity}, {Identity, Identity}}, 2, 2][#]& )[
             Part[#, 2]]}& )}},
      PlotRange->{{1., 5.}, {-2.466013278250959*^6, 0}},
      PlotRangeClipping->True,
      PlotRangePadding->{{
         Scaled[0.02], 
         Scaled[0.02]}, {
         Scaled[0.05], 
         Scaled[0.02]}},
      Ticks->{Automatic, Automatic}], {192., -116.80842387373012}, 
     ImageScaled[{0.5, 0.5}], {360., 222.49223594996212}], InsetBox[
     GraphicsBox[{{}, {{}, {}, 
        {RGBColor[0.368417, 0.506779, 0.709798], PointSize[
         0.011000000000000001`], AbsoluteThickness[1.6], 
         LineBox[CompressedData["
1:eJw1lAtMU3cUxu/KNECCGETBOlpggHV1AUYlKKGnPKYjZgSYUkAIjNeAbDyy
4Ag6dwNhm2ETMEwyQ2LZJDNDMHPy0rDdwyMCQ9KKhVoBiyBQKdA5ICwpZLf/
+99JmubLTb+ec37nuz5ZxYm5IoZhkviP/Tun5hfNoLofDGeazBeHz+EF9/ZT
sxUDcJEJlb9uS8H+DVlabd8grNtuF+5UqdF58ueSCOeH0JT1lTn48llM7JZU
LycMgaXYoU3d/RH+SGoY1hutNxxdEnG2wm44Ajaf4+qqqng8wrttyEahzr81
Rxwch7wZ7/gIkuuLO+9dPY3ErnsMZLG6gY2AWGRIaUGmyytqNJ/Em+QHWgj7
dDhAPxGDH5A/0IHsRHV68nIUWhLsDjow5FWel/lFYl2ffYDHwJbf8Q/fVmII
qXEwjV0KbLWGIxlnchyC/tC9mSQ5Tud/At7/bnycWhmKUns7Ej2w5tiukIMK
JHZ9elC1z+258zwY80hNgHfULq/+lkC6n0lQ+WVoVCY52t3c2yfBZEq9+7pA
hqS9BANoKjtF55T+SOw2DJDJ7j+dlOJL9/cUGO2ER0CRFMl6IozAxntPu90S
4wuyTyOotkJjllIO4Nf29qqfARcplzZ86YbvkP1OATvvKZ0T78GxUXvx+mjc
yUuOjlhKDKeBUTu5Hr0vwv2kwRlgCu9x335o43rI/nntZYz+rGadS7fbpT0H
5oy4fj3cwgk8TMBcd1OessxyAn9ed+dekXo84QQ+vDY86LXakNsk8/GaxVs3
5n/iBF6zwJso5Kwvd53My2tVWnNWSBMn8CPPo2X6Xk5J5n8BjOaZ+5RVy5F2
anmd85YuY+8MJ9jxOv+u9O3kRU7gOweM9HFfZ6uVI/iqeR1RFux0YZMT8PB6
vNlS6rbNCfc4D2xXe3r6MRESuwpey8M2q5S7kaxvdB4Y028JBc3O9B5eAuv6
cOTvVFe6z5eg6oiq2adwo3nhnzv4ig7NudP9LgAzYw0J7fHAT8i9LAALyT8c
6hCjsO8FUMWZoE7vRe9nEZhsvyu/f+eNpL20RchcnXbhwJfe0yKoxIl/Zjv4
0XwsgWZiV4N40p/mcQm4a5E7ufcP07zwukDfMnr7CAo8eN3Y72Nsk9P8mCGz
pLRT0vsuCjzMwFze7RloDKR5MoNWetYzURSMAo9XEO8vL3ORvEfz9Qq0N7e3
D6pC6H3yemdqKjZfgQrCYxnqCm3/lFw7Ru91Gdh99UM5I6E0f8ug0q0U2RzC
6PvBAhrN4Bd7o//PowVMQ+xMxTcn8BHhYYES76tbB3ThlMcKsBkPclEaQXms
gKYj6I3kz5U0ryvAuX4/3vMXILFzX4X8oYHK7AYVze8qdM92FAS9H0nfP6uw
VF7LKbYiKY818Nw8fzirLYryWIOwloKuX3OiKY81cCyTbzOSGMrDCgan8nX1
0xj8D93aor8=
          "]]}}, {}, {}, {{}, {}}},
      AspectRatio->NCache[GoldenRatio^(-1), 0.6180339887498948],
      Axes->{True, True},
      AxesLabel->{
        FormBox["\"\[Theta]\"", TraditionalForm], 
        FormBox["\"\[CapitalDelta]lnL\"", TraditionalForm]},
      AxesOrigin->{0, 0},
      DisplayFunction->Identity,
      Frame->{{False, False}, {False, False}},
      FrameLabel->{{None, None}, {None, None}},
      FrameTicks->{{Automatic, Automatic}, {Automatic, Automatic}},
      GridLines->{None, None},
      GridLinesStyle->Directive[
        GrayLevel[0.5, 0.4]],
      ImagePadding->All,
      Method->{"CoordinatesToolOptions" -> {"DisplayFunction" -> ({
            (Part[{{Identity, Identity}, {Identity, Identity}}, 1, 2][#]& )[
             Part[#, 1]], 
            (Part[{{Identity, Identity}, {Identity, Identity}}, 2, 2][#]& )[
             Part[#, 2]]}& ), "CopiedValueFunction" -> ({
            (Part[{{Identity, Identity}, {Identity, Identity}}, 1, 2][#]& )[
             Part[#, 1]], 
            (Part[{{Identity, Identity}, {Identity, Identity}}, 2, 2][#]& )[
             Part[#, 2]]}& )}},
      PlotRange->{{0, 1.}, {-7.284211650166713*^6, 0}},
      PlotRangeClipping->True,
      PlotRangePadding->{{
         Scaled[0.02], 
         Scaled[0.02]}, {
         Scaled[0.05], 
         Scaled[0.02]}},
      Ticks->{Automatic, Automatic}], {576., -116.80842387373012}, 
     ImageScaled[{0.5, 0.5}], {360., 222.49223594996212}]}, {}},
  ContentSelectable->True,
  ImageSize->{1125.5999999999922`, Automatic},
  PlotRangePadding->{6, 5}]], "Output",
 CellChangeTimes->{
  3.687593649246808*^9, {3.687603458556081*^9, 3.687603482095392*^9}, 
   3.6876035859099216`*^9, 3.68760381579911*^9, 3.687604371567325*^9, 
   3.687604647466477*^9, 3.687604849739291*^9, 3.68760533693524*^9, 
   3.687607335996809*^9, 3.687610056259946*^9, 3.687610321575945*^9, 
   3.687611699203871*^9, 3.687863718442319*^9, 3.68786385364513*^9, 
   3.689067404660973*^9, 3.741950778257695*^9, 3.741951389943812*^9, 
   3.741951572437969*^9}]
}, Open  ]],

Cell["\<\
Extending our model to fit isolation with migration (i.e. we still have 1 Ne).\
\>", "Text",
 CellChangeTimes->{{3.687864158777191*^9, 3.687864158854926*^9}, {
  3.735485751143095*^9, 3.735485866154982*^9}, {3.7354862870712852`*^9, 
  3.735486358272388*^9}}],

Cell[CellGroupData[{

Cell[BoxData[
 RowBox[{"AbsoluteTiming", "[", 
  RowBox[{
   RowBox[{"lacertaIM1NeVirToBill", "=", 
    RowBox[{"ParallelTable", "[", 
     RowBox[{
      RowBox[{"NMaximize", "[", 
       RowBox[{
        RowBox[{"{", 
         RowBox[{
          RowBox[{"totallnL", "[", 
           RowBox[{"twoEnRXTsimpSort", ",", "\[Omega]", ",", "theta", ",", 
            RowBox[{"{", 
             RowBox[{
              RowBox[{"M", "\[Rule]", " ", "MM"}], ",", 
              RowBox[{"T", "\[Rule]", "tt"}]}], "}"}], ",", "k", ",", 
            RowBox[{
            "lacertaCounts", "\[LeftDoubleBracket]", "k", 
             "\[RightDoubleBracket]"}]}], "]"}], ",", 
          RowBox[{"30", ">", "tt", ">", "2"}], " ", ",", 
          RowBox[{"2", ">", "theta", ">", 
           RowBox[{"1", "/", "10"}]}], ",", 
          RowBox[{"4", ">", "MM", ">", "0"}]}], " ", "}"}], ",", 
        RowBox[{"{", 
         RowBox[{"tt", ",", "MM", ",", "theta"}], "}"}], ",", 
        RowBox[{"Method", "\[Rule]", 
         RowBox[{"{", 
          RowBox[{"\"\<NelderMead\>\"", ",", 
           RowBox[{"\"\<ShrinkRatio\>\"", "\[Rule]", "0.5"}], ",", 
           RowBox[{"\"\<ContractRatio\>\"", "\[Rule]", "0.5"}], ",", 
           RowBox[{"\"\<ReflectRatio\>\"", "\[Rule]", "1"}], ",", " ", 
           RowBox[{"\"\<PostProcess\>\"", "\[Rule]", "False"}], ",", 
           RowBox[{"\"\<RandomSeed\>\"", "\[Rule]", "i"}]}], "}"}]}], ",", 
        RowBox[{"MaxIterations", "->", "1000"}], ",", 
        RowBox[{"AccuracyGoal", "\[Rule]", 
         RowBox[{"(", 
          RowBox[{"10", "*", "k"}], ")"}]}], ",", 
        RowBox[{"PrecisionGoal", "\[Rule]", 
         RowBox[{"(", 
          RowBox[{"10", "*", "k"}], ")"}]}], ",", 
        RowBox[{"WorkingPrecision", "\[Rule]", 
         RowBox[{"(", 
          RowBox[{"20", "*", 
           RowBox[{"(", 
            RowBox[{"k", "+", "1"}], ")"}]}], ")"}]}]}], "]"}], ",", 
      RowBox[{"{", 
       RowBox[{"k", ",", "1", ",", "3"}], "}"}], ",", 
      RowBox[{"{", 
       RowBox[{"i", ",", "1", ",", "4"}], "}"}]}], "]"}]}], ";"}], 
  "]"}]], "Input",
 CellChangeTimes->{{3.619770415376967*^9, 3.619770415818143*^9}, {
   3.6197708194936237`*^9, 3.619770826006398*^9}, {3.619771016551427*^9, 
   3.619771017532133*^9}, {3.619771109888748*^9, 3.619771139423975*^9}, {
   3.61977127594065*^9, 3.619771295537281*^9}, {3.619771392419251*^9, 
   3.619771413090873*^9}, {3.619771520842554*^9, 3.619771531561865*^9}, {
   3.619960308678966*^9, 3.619960350394842*^9}, {3.620027906407196*^9, 
   3.6200279585055923`*^9}, {3.6200283956059427`*^9, 3.6200284246065683`*^9}, 
   3.629535757338437*^9, {3.629535815098484*^9, 3.629535820010086*^9}, {
   3.6295395436952753`*^9, 3.629539548519788*^9}, {3.631437454084692*^9, 
   3.6314374571012983`*^9}, {3.63143757109477*^9, 3.631437583247355*^9}, {
   3.631445960210849*^9, 3.63144596662914*^9}, {3.631514502551313*^9, 
   3.6315145335921383`*^9}, 3.6315395007654877`*^9, {3.631685586616508*^9, 
   3.63168562263144*^9}, {3.631686256950777*^9, 3.6316862593813334`*^9}, {
   3.631694055888401*^9, 3.631694071479279*^9}, {3.631697144413313*^9, 
   3.6316971813717833`*^9}, {3.6316972231421213`*^9, 
   3.6316972396365128`*^9}, {3.6320378100493107`*^9, 3.632037816806054*^9}, {
   3.632042297288927*^9, 3.632042309143484*^9}, 3.632043164737541*^9, 
   3.632396888279166*^9, {3.6323969406934834`*^9, 3.632396946037418*^9}, {
   3.650970351808811*^9, 3.6509704089368563`*^9}, {3.650972647973402*^9, 
   3.6509726678222313`*^9}, 3.650996800053226*^9, {3.650996849704823*^9, 
   3.650996863452158*^9}, {3.650997006625943*^9, 3.650997006775138*^9}, {
   3.6509970461028357`*^9, 3.6509970560675497`*^9}, {3.6512229569574223`*^9, 
   3.65122296443445*^9}, {3.651902532978767*^9, 3.651902591228092*^9}, {
   3.651905766439649*^9, 3.6519057669760313`*^9}, {3.6526788622356787`*^9, 
   3.65267890882766*^9}, {3.652679600307185*^9, 3.6526796022830687`*^9}, {
   3.65267974045166*^9, 3.652679742848112*^9}, 3.652680015965437*^9, {
   3.6854349013679*^9, 3.6854349037679243`*^9}, {3.6854392256271887`*^9, 
   3.685439226771792*^9}, 3.6854398162695837`*^9, {3.6854426960053368`*^9, 
   3.685442705122993*^9}, {3.6854435892537327`*^9, 3.685443591428425*^9}, {
   3.685443623835499*^9, 3.685443625171851*^9}, {3.685444382374051*^9, 
   3.685444384652376*^9}, {3.6854452569551287`*^9, 3.6854452902112303`*^9}, {
   3.685445397084981*^9, 3.6854454792131433`*^9}, 3.685445550533272*^9, {
   3.685447408020814*^9, 3.685447411731634*^9}, {3.68544749019631*^9, 
   3.685447493915876*^9}, {3.685447838100662*^9, 3.685447840053323*^9}, {
   3.685448248925342*^9, 3.685448252738441*^9}, {3.685695970883835*^9, 
   3.685695989039275*^9}, {3.6856964206681213`*^9, 3.685696422167838*^9}, {
   3.6856972817727957`*^9, 3.6856973091269627`*^9}, {3.685698315761228*^9, 
   3.6856983168719387`*^9}, {3.685698977545022*^9, 3.685699041941169*^9}, {
   3.6856999716414967`*^9, 3.685699989567608*^9}, {3.685702457728549*^9, 
   3.685702467608678*^9}, {3.686035776651805*^9, 3.6860357784803762`*^9}, {
   3.686036653245822*^9, 3.6860366534716587`*^9}, {3.686036978505282*^9, 
   3.68603701746612*^9}, {3.686037730174384*^9, 3.686037730269062*^9}, {
   3.686038618760212*^9, 3.6860386555773373`*^9}, {3.6860391771696587`*^9, 
   3.686039219749731*^9}, 3.68604054315205*^9, {3.68604546042999*^9, 
   3.6860454922449703`*^9}, 3.686054606981701*^9, {3.686055361706325*^9, 
   3.686055379891574*^9}, {3.68605567885145*^9, 3.68605568656656*^9}, {
   3.686055724069861*^9, 3.686055725610841*^9}, {3.6860557739501467`*^9, 
   3.686055789307601*^9}, {3.6860559847878113`*^9, 3.686056033676366*^9}, 
   3.6860565836374397`*^9, {3.686061054182029*^9, 3.686061070349559*^9}, {
   3.686201101505269*^9, 3.6862011154893017`*^9}, {3.68620596572943*^9, 
   3.686205971864374*^9}, {3.686206036930398*^9, 3.68620604029875*^9}, {
   3.68621045777491*^9, 3.686210461059361*^9}, {3.686212271653798*^9, 
   3.686212273045837*^9}, 3.686219903427412*^9, 3.686220425419746*^9, {
   3.686222474517342*^9, 3.686222488278742*^9}, {3.686225388198317*^9, 
   3.686225390206802*^9}, 3.686225875788521*^9, {3.68622803682265*^9, 
   3.686228044430462*^9}, 3.6862864875446577`*^9, {3.686286527272979*^9, 
   3.6862865288033657`*^9}, {3.686286693818234*^9, 3.686286730416251*^9}, {
   3.68628676896109*^9, 3.68628677603985*^9}, {3.686286852266638*^9, 
   3.686286858440362*^9}, 3.686286902712615*^9, 3.686297030681447*^9, {
   3.686297382455142*^9, 3.686297391527207*^9}, 3.686304332145735*^9, {
   3.686309646577579*^9, 3.686309709199752*^9}, {3.687611560512273*^9, 
   3.687611566469356*^9}, {3.687611703904294*^9, 3.687611706206558*^9}, 
   3.687697708265225*^9, {3.6876986793076973`*^9, 3.687698690867683*^9}, {
   3.6877016743957233`*^9, 3.687701674583221*^9}, 3.6878436237771997`*^9, {
   3.687848739251956*^9, 3.687848744314013*^9}, {3.687855762084877*^9, 
   3.6878557623185167`*^9}, 3.689066716353866*^9, 3.689067603388893*^9, 
   3.6890731734498377`*^9, {3.736703209332015*^9, 3.7367032221082277`*^9}, {
   3.736703456460462*^9, 3.736703459239962*^9}, {3.73670516269451*^9, 
   3.7367052202144547`*^9}, {3.7367057167239027`*^9, 3.736705734532249*^9}, {
   3.741949704369607*^9, 3.7419497221196623`*^9}, {3.741949755408113*^9, 
   3.741949761909864*^9}, {3.741949853912003*^9, 3.7419498971222*^9}, {
   3.741949931059692*^9, 3.7419499374983463`*^9}, {3.7419504580590677`*^9, 
   3.741950462329443*^9}, 3.741951936674019*^9, {3.7419650211955137`*^9, 
   3.74196503844936*^9}, 3.741968273140336*^9, {3.741969633186449*^9, 
   3.741969653449327*^9}}],

Cell[BoxData[
 RowBox[{"{", 
  RowBox[{"18794.979546`", ",", "Null"}], "}"}]], "Output",
 CellChangeTimes->{
  3.736705180436925*^9, {3.7367052127554483`*^9, 3.73670523715292*^9}, 
   3.736705597400111*^9, 3.736708201584263*^9, 3.741950579232471*^9, 
   3.741958669620068*^9, 3.741965030758842*^9, 3.7419673898051147`*^9, 
   3.741969643943602*^9, 3.741988455254801*^9}]
}, Open  ]],

Cell[CellGroupData[{

Cell[BoxData["lacertaIM1NeVirToBill"], "Input",
 CellChangeTimes->{{3.736742665392158*^9, 3.736742668524971*^9}}],

Cell[BoxData[
 RowBox[{"{", 
  RowBox[{
   RowBox[{"{", 
    RowBox[{
     RowBox[{"{", 
      RowBox[{
       RowBox[{
       "-", "1.417516016875674503435716809112213110388722725474508479237556457\
52`40.*^7"}], ",", 
       RowBox[{"{", 
        RowBox[{
         RowBox[{
         "tt", "\[Rule]", 
          "6.1515269779722428344789541379974409922986301822522514665276`40."}]\
, ",", 
         RowBox[{
         "MM", "\[Rule]", 
          "0.1128573477395694591236912764208884372621685167598182838177`40."}]\
, ",", 
         RowBox[{
         "theta", "\[Rule]", 
          "0.3303397800726869438430362504792108155667862249820538669708`40."}]\
}], "}"}]}], "}"}], ",", 
     RowBox[{"{", 
      RowBox[{
       RowBox[{
       "-", "1.417516016876037166748341272802871881886233040859224274754524230\
96`40.*^7"}], ",", 
       RowBox[{"{", 
        RowBox[{
         RowBox[{
         "tt", "\[Rule]", 
          "6.151545762251730826258947265029863634952053716544050185766`40."}],
          ",", 
         RowBox[{
         "MM", "\[Rule]", 
          "0.1128577412570265629090338068681118531368483192465193576176`40."}]\
, ",", 
         RowBox[{
         "theta", "\[Rule]", 
          "0.3303393908232590696201855555214446966162624947189708798657`40."}]\
}], "}"}]}], "}"}], ",", 
     RowBox[{"{", 
      RowBox[{
       RowBox[{
       "-", "1.417516016875602470728541542764264415943387120933039113879203796\
39`40.*^7"}], ",", 
       RowBox[{"{", 
        RowBox[{
         RowBox[{
         "tt", "\[Rule]", 
          "6.1515293731643225907296618230165861609536084271500394688464`40."}]\
, ",", 
         RowBox[{
         "MM", "\[Rule]", 
          "0.1128571674923404537973328846027384888502317179900555799879`40."}]\
, ",", 
         RowBox[{
         "theta", "\[Rule]", 
          "0.3303397046105531889339204128626878587715838261692364682707`40."}]\
}], "}"}]}], "}"}], ",", 
     RowBox[{"{", 
      RowBox[{
       RowBox[{
       "-", "1.417516016892194072772452628251882433829678120673634111881256103\
52`40.*^7"}], ",", 
       RowBox[{"{", 
        RowBox[{
         RowBox[{
         "tt", "\[Rule]", 
          "6.1514984316313186314883902398425674369102154357325347695805`40."}]\
, ",", 
         RowBox[{
         "MM", "\[Rule]", 
          "0.1128547356435483793544310290778696716793840421892757454159`40."}]\
, ",", 
         RowBox[{
         "theta", "\[Rule]", 
          "0.3303381351939767340537654888139290603636308204112532850287`40."}]\
}], "}"}]}], "}"}]}], "}"}], ",", 
   RowBox[{"{", 
    RowBox[{
     RowBox[{"{", 
      RowBox[{
       RowBox[{
       "-", "1.691124156399658328685911731574455147198982187677975815874106827\
38302408341248319642`60.*^7"}], ",", 
       RowBox[{"{", 
        RowBox[{
         RowBox[{
         "tt", "\[Rule]", 
          "6.36671014771119460261444413905447918241569139703254865452969752885\
03270852046`60."}], ",", 
         RowBox[{
         "MM", "\[Rule]", 
          "0.13370915165829224498772089632818663630398862381029919626565000087\
58730884525`60."}], ",", 
         RowBox[{
         "theta", "\[Rule]", 
          "0.35055801751848657453010749297780745873730645917066867824791876665\
560146404383`60."}]}], "}"}]}], "}"}], ",", 
     RowBox[{"{", 
      RowBox[{
       RowBox[{
       "-", "1.691124156399658328686100742510514923445039169130653748148206904\
527684813869041921511`60.*^7"}], ",", 
       RowBox[{"{", 
        RowBox[{
         RowBox[{
         "tt", "\[Rule]", 
          "6.36671014762328488052135995527193659264828345818977596594804640758\
163771114933`60."}], ",", 
         RowBox[{
         "MM", "\[Rule]", 
          "0.13370915166858621556572838483089008028581053027273782924646377391\
429697873595`60."}], ",", 
         RowBox[{
         "theta", "\[Rule]", 
          "0.35055801752574737114574248310306103869078495631778649527298616888\
895134669684`60."}]}], "}"}]}], "}"}], ",", 
     RowBox[{"{", 
      RowBox[{
       RowBox[{
       "-", "1.691124156399658328685909651803812306946648100923813128043339336\
764224490299620418065`60.*^7"}], ",", 
       RowBox[{"{", 
        RowBox[{
         RowBox[{
         "tt", "\[Rule]", 
          
          "6.36671014772396919255689603699420332537501720395410560572211266869\
182546311931`60."}], ",", 
         RowBox[{
         "MM", "\[Rule]", 
          "0.13370915165714323008836423162383731176916459351335096225244566819\
653401239506`60."}], ",", 
         RowBox[{
         "theta", "\[Rule]", 
          "0.35055801751781995653804344112585672758103280683714813138856255743\
05981742439`60."}]}], "}"}]}], "}"}], ",", 
     RowBox[{"{", 
      RowBox[{
       RowBox[{
       "-", "1.691124156399658328686058328883028448205800449537697721828299329\
978518073742727212731`60.*^7"}], ",", 
       RowBox[{"{", 
        RowBox[{
         RowBox[{
         "tt", "\[Rule]", 
          "6.36671014797641210976758947431061596725004182345727960885929479696\
873104045576`60."}], ",", 
         RowBox[{
         "MM", "\[Rule]", 
          "0.13370915166524917524399854518165084489055009722666491281671524835\
204413757288`60."}], ",", 
         RowBox[{
         "theta", "\[Rule]", 
          "0.35055801751617346167955120370211624875988160337450575948668563501\
78527828999`60."}]}], "}"}]}], "}"}]}], "}"}], ",", 
   RowBox[{"{", 
    RowBox[{
     RowBox[{"{", 
      RowBox[{
       RowBox[{
       "-", "1.855162705734084447648789557701605340535424008901701004238634847\
5833713985523966471765594051539384266056`80.*^7"}], ",", 
       RowBox[{"{", 
        RowBox[{
         RowBox[{
         "tt", "\[Rule]", 
          "6.91514288656686656823461116640565725172104118806281390178381336706\
487501914605276154235191982372`80."}], ",", 
         RowBox[{
         "MM", "\[Rule]", 
          "0.15681384363003861412834960908723266228887071392604140287522468596\
3526510119328427867521459496412`80."}], ",", 
         RowBox[{
         "theta", "\[Rule]", 
          "0.35691374510398606080827333404323245447163736939886207202877108179\
5431144817200881958665623821016`80."}]}], "}"}]}], "}"}], ",", 
     RowBox[{"{", 
      RowBox[{
       RowBox[{
       "-", "1.855162705734084447648789557701605976965779515546572206372861798\
4666534104637888368787680396329432121879`80.*^7"}], ",", 
       RowBox[{"{", 
        RowBox[{
         RowBox[{
         "tt", "\[Rule]", 
          "6.91514288656686677884453274276845054290636211413844361476506532294\
8528717261938314532831995785469`80."}], ",", 
         RowBox[{
         "MM", "\[Rule]", 
          "0.15681384363003861522816702090277512397322940738883997768503990759\
0126215009228863540299892119636`80."}], ",", 
         RowBox[{
         "theta", "\[Rule]", 
          "0.35691374510398606720751206227100637582598172665236080826298793713\
5530646685890738989569120197787`80."}]}], "}"}]}], "}"}], ",", 
     RowBox[{"{", 
      RowBox[{
       RowBox[{
       "-", "1.855162705734084447648789557701643323650709519677066877241584802\
3644422106865760259577710301560976179804`80.*^7"}], ",", 
       RowBox[{"{", 
        RowBox[{
         RowBox[{
         "tt", "\[Rule]", 
          "6.91514288656686469636176775757544209637586561768065989518726919248\
9148515775265310695001707483591`80."}], ",", 
         RowBox[{
         "MM", "\[Rule]", 
          "0.15681384363003877983285459446783208824730341733992602348229747157\
5759388424990205906738124133741`80."}], ",", 
         RowBox[{
         "theta", "\[Rule]", 
          "0.35691374510398616006516489056041498245843529122924706163238175770\
7077083436930384887148541043704`80."}]}], "}"}]}], "}"}], ",", 
     RowBox[{"{", 
      RowBox[{
       RowBox[{
       "-", "1.855162705734084447648789557701605339863779530773866525002398103\
2451585310907925882952529493475990997304`80.*^7"}], ",", 
       RowBox[{"{", 
        RowBox[{
         RowBox[{
         "tt", "\[Rule]", 
          "6.91514288656686661481174550391073801716833633882475963658527928521\
6550664670851647251402049533208`80."}], ",", 
         RowBox[{
         "MM", "\[Rule]", 
          "0.15681384363003861537738632262091104681843471275640705096753929512\
9012665989581345121157626988716`80."}], ",", 
         RowBox[{
         "theta", "\[Rule]", 
          "0.35691374510398605987186602547768070412404651068244094929431039907\
4649049004913125552828496687434`80."}]}], "}"}]}], "}"}]}], "}"}]}], 
  "}"}]], "Output",
 CellChangeTimes->{3.736742670187901*^9, 3.7419682920222607`*^9, 
  3.742013404249693*^9}]
}, Open  ]],

Cell[BoxData[
 RowBox[{
  RowBox[{
  "lacertaIM1NeVirToBill", " ", ">>", 
   "\"\<results/lacertaIM1NeVirToBill_200_Intergenic.m\>\""}], ";"}]], "Input",
 CellChangeTimes->{{3.70383060802071*^9, 3.703830617051165*^9}, 
   3.735478183585191*^9, 3.735547001099112*^9, 3.7367058330031443`*^9, {
   3.741965144506188*^9, 3.7419651556614847`*^9}, {3.7419651886284*^9, 
   3.7419651909305973`*^9}, 3.746166357653123*^9}],

Cell["\<\
By doing the same analysis on lacertaCountsB dataset we would test IM model \
in the reverse direction (Bil->Vir).\
\>", "Text",
 CellChangeTimes->{{3.633175330616602*^9, 3.6331753624155197`*^9}, {
   3.634916939334077*^9, 3.634916979331915*^9}, {3.6509969381446247`*^9, 
   3.6509969487803288`*^9}, {3.6512468414898*^9, 3.651246916441576*^9}, 
   3.651907908902319*^9, {3.65268678475659*^9, 3.652686785131879*^9}, {
   3.687865995056026*^9, 3.687866042771162*^9}, {3.687866099648142*^9, 
   3.687866106176608*^9}, {3.687866163168648*^9, 3.6878662123605556`*^9}, {
   3.687866457239024*^9, 3.687866458281382*^9}, 3.687866510114225*^9, 
   3.687866552440453*^9, {3.687866599135934*^9, 3.687866648229624*^9}, {
   3.689066716366077*^9, 3.689066716446806*^9}, {3.689916453044883*^9, 
   3.689916475108951*^9}, {3.7355341573885736`*^9, 3.735534304980132*^9}, {
   3.741966107674687*^9, 3.741966121699703*^9}}],

Cell[CellGroupData[{

Cell[BoxData[
 RowBox[{"AbsoluteTiming", "[", 
  RowBox[{
   RowBox[{"lacertaIM1NeBillToVir", "=", 
    RowBox[{"ParallelTable", "[", 
     RowBox[{
      RowBox[{"NMaximize", "[", 
       RowBox[{
        RowBox[{"{", 
         RowBox[{
          RowBox[{"totallnL", "[", 
           RowBox[{"twoEnRXTsimpSort", ",", "\[Omega]", ",", "theta", ",", 
            RowBox[{"{", 
             RowBox[{"T", "\[Rule]", "tt"}], "}"}], ",", "k", ",", 
            RowBox[{
            "lacertaCountsB", "\[LeftDoubleBracket]", "k", 
             "\[RightDoubleBracket]"}]}], "]"}], ",", 
          RowBox[{"20", ">", "tt", ">", "2"}], " ", ",", 
          RowBox[{"1", ">", "theta", ">", 
           RowBox[{"1", "/", "10"}]}], ",", 
          RowBox[{"4", ">", "M", ">", "0"}]}], " ", "}"}], ",", 
        RowBox[{"{", 
         RowBox[{"tt", ",", "M", ",", "theta"}], "}"}], ",", 
        RowBox[{"Method", "\[Rule]", 
         RowBox[{"{", 
          RowBox[{"\"\<NelderMead\>\"", ",", 
           RowBox[{"\"\<ShrinkRatio\>\"", "\[Rule]", "0.5"}], ",", 
           RowBox[{"\"\<ContractRatio\>\"", "\[Rule]", "0.5"}], ",", 
           RowBox[{"\"\<ReflectRatio\>\"", "\[Rule]", "1"}], ",", " ", 
           RowBox[{"\"\<PostProcess\>\"", "\[Rule]", "False"}], ",", 
           RowBox[{"\"\<RandomSeed\>\"", "\[Rule]", "i"}]}], "}"}]}], ",", 
        RowBox[{"MaxIterations", "->", "1000"}], ",", 
        RowBox[{"AccuracyGoal", "\[Rule]", 
         RowBox[{"(", 
          RowBox[{"10", "*", "k"}], ")"}]}], ",", 
        RowBox[{"PrecisionGoal", "\[Rule]", 
         RowBox[{"(", 
          RowBox[{"10", "*", "k"}], ")"}]}], ",", 
        RowBox[{"WorkingPrecision", "\[Rule]", 
         RowBox[{"(", 
          RowBox[{"20", "*", 
           RowBox[{"(", 
            RowBox[{"k", "+", "1"}], ")"}]}], ")"}]}]}], "]"}], ",", 
      RowBox[{"{", 
       RowBox[{"k", ",", "1", ",", "3"}], "}"}], ",", 
      RowBox[{"{", 
       RowBox[{"i", ",", "1", ",", "4"}], "}"}]}], "]"}]}], ";"}], 
  "]"}]], "Input",
 CellChangeTimes->{{3.619770415376967*^9, 3.619770415818143*^9}, {
   3.6197708194936237`*^9, 3.619770826006398*^9}, {3.619771016551427*^9, 
   3.619771017532133*^9}, {3.619771109888748*^9, 3.619771139423975*^9}, {
   3.61977127594065*^9, 3.619771295537281*^9}, {3.619771392419251*^9, 
   3.619771413090873*^9}, {3.619771520842554*^9, 3.619771531561865*^9}, {
   3.619960308678966*^9, 3.619960350394842*^9}, {3.620027906407196*^9, 
   3.6200279585055923`*^9}, {3.6200283956059427`*^9, 3.6200284246065683`*^9}, 
   3.629535757338437*^9, {3.629535815098484*^9, 3.629535820010086*^9}, {
   3.6295395436952753`*^9, 3.629539548519788*^9}, {3.631437454084692*^9, 
   3.6314374571012983`*^9}, {3.63143757109477*^9, 3.631437583247355*^9}, {
   3.631445960210849*^9, 3.63144596662914*^9}, {3.631514502551313*^9, 
   3.6315145335921383`*^9}, 3.6315395007654877`*^9, {3.631685586616508*^9, 
   3.63168562263144*^9}, {3.631686256950777*^9, 3.6316862593813334`*^9}, {
   3.631694055888401*^9, 3.631694071479279*^9}, {3.631697144413313*^9, 
   3.6316971813717833`*^9}, {3.6316972231421213`*^9, 
   3.6316972396365128`*^9}, {3.6320378100493107`*^9, 3.632037816806054*^9}, {
   3.632042297288927*^9, 3.632042309143484*^9}, 3.632043164737541*^9, 
   3.632396888279166*^9, {3.6323969406934834`*^9, 3.632396946037418*^9}, {
   3.650970351808811*^9, 3.6509704089368563`*^9}, {3.650972647973402*^9, 
   3.6509726678222313`*^9}, 3.650996800053226*^9, {3.650996849704823*^9, 
   3.650996863452158*^9}, {3.650997006625943*^9, 3.650997006775138*^9}, {
   3.6509970461028357`*^9, 3.6509970560675497`*^9}, {3.6512229569574223`*^9, 
   3.65122296443445*^9}, {3.651902532978767*^9, 3.6519026110505877`*^9}, {
   3.651902649966215*^9, 3.651902650236381*^9}, {3.651905740863247*^9, 
   3.651905741568466*^9}, {3.6526788741961517`*^9, 3.652678892676049*^9}, {
   3.652679613933094*^9, 3.652679625715464*^9}, {3.652679744639386*^9, 
   3.652679747292919*^9}, 3.652680019963011*^9, {3.686041285609619*^9, 
   3.686041296041236*^9}, {3.686045511456977*^9, 3.6860455179215107`*^9}, {
   3.686057122649352*^9, 3.6860571310081377`*^9}, {3.687848770380885*^9, 
   3.687848813838312*^9}, {3.687853144051426*^9, 3.687853144271755*^9}, 
   3.687855676091346*^9, 3.687865801587562*^9, {3.688212929360615*^9, 
   3.688212959378286*^9}, {3.688390630117096*^9, 3.688390646218361*^9}, {
   3.688390719846107*^9, 3.688390745205082*^9}, 3.689066716463228*^9, 
   3.6890686901720743`*^9, 3.702726949359123*^9, {3.7367032379082813`*^9, 
   3.736703257429399*^9}, 3.736703610870036*^9, {3.736705235500806*^9, 
   3.7367052489505453`*^9}, {3.7367056330682383`*^9, 3.736705656426237*^9}, {
   3.736705687570767*^9, 3.73670569597815*^9}, 3.7367425657086782`*^9, 
   3.7367430811504908`*^9, {3.741966159053904*^9, 3.741966183518034*^9}, {
   3.742013489505425*^9, 3.7420134936979094`*^9}, {3.742034909570732*^9, 
   3.742034922665259*^9}}],

Cell[BoxData[
 RowBox[{"{", 
  RowBox[{"17170.554184`", ",", "Null"}], "}"}]], "Output",
 CellChangeTimes->{3.736710792470323*^9, 3.736743094285688*^9, 
  3.742029768712151*^9, 3.7420521656510077`*^9}]
}, Open  ]],

Cell[CellGroupData[{

Cell[BoxData["lacertaIM1NeBillToVir"], "Input",
 CellChangeTimes->{{3.736742613391802*^9, 3.7367426157924633`*^9}}],

Cell[BoxData[
 RowBox[{"{", 
  RowBox[{
   RowBox[{"{", 
    RowBox[{
     RowBox[{"{", 
      RowBox[{
       RowBox[{
       "-", "1.429138535607902615783103923621094599738512442854698747396469116\
21`40.*^7"}], ",", 
       RowBox[{"{", 
        RowBox[{
         RowBox[{
         "tt", "\[Rule]", 
          "5.2547564758695026086999174033601075123747964805825132437969`40."}]\
, ",", 
         RowBox[{
         "M", "\[Rule]", 
          "0.0817607140711375184774697623577077635824873268765698034893`40."}]\
, ",", 
         RowBox[{
         "theta", "\[Rule]", 
          "0.3501426576098105157553281495429095231716743659780074552645`40."}]\
}], "}"}]}], "}"}], ",", 
     RowBox[{"{", 
      RowBox[{
       RowBox[{
       "-", "1.429138535607099525958468936052622733079431327496422454714775085\
45`40.*^7"}], ",", 
       RowBox[{"{", 
        RowBox[{
         RowBox[{
         "tt", "\[Rule]", 
          "5.2547643720396870281919070722336107772468370624188754141851`40."}]\
, ",", 
         RowBox[{
         "M", "\[Rule]", 
          "0.0817608799348664848848163849954290017752173195426171974031`40."}]\
, ",", 
         RowBox[{
         "theta", "\[Rule]", 
          "0.3501428292497732760318891631112059751151355274049037978052`40."}]\
}], "}"}]}], "}"}], ",", 
     RowBox[{"{", 
      RowBox[{
       RowBox[{
       "-", "1.429138535609416555653438800658691643086228850734187290072441101\
07`40.*^7"}], ",", 
       RowBox[{"{", 
        RowBox[{
         RowBox[{
         "tt", "\[Rule]", 
          "5.2547704548821433205947898143075360007967856037596321708974`40."}]\
, ",", 
         RowBox[{
         "M", "\[Rule]", 
          "0.0817597415744344221334954308273667899695337638235599070409`40."}]\
, ",", 
         RowBox[{
         "theta", "\[Rule]", 
          "0.3501422745299839872525541841311948694119121763646136692391`40."}]\
}], "}"}]}], "}"}], ",", 
     RowBox[{"{", 
      RowBox[{
       RowBox[{
       "-", "1.429138535607154343860652557021695407968309154966846108436584472\
66`40.*^7"}], ",", 
       RowBox[{"{", 
        RowBox[{
         RowBox[{
         "tt", "\[Rule]", 
          "5.2547687847202500891362289714385676186135596567308206472976`40."}]\
, ",", 
         RowBox[{
         "M", "\[Rule]", 
          "0.0817608553295461537979541355357965771318689231215130736538`40."}]\
, ",", 
         RowBox[{
         "theta", "\[Rule]", 
          "0.3501426001513895829907522725714280592951680478179745320142`40."}]\
}], "}"}]}], "}"}]}], "}"}], ",", 
   RowBox[{"{", 
    RowBox[{
     RowBox[{"{", 
      RowBox[{
       RowBox[{
       "-", "1.706135281322124065037951399708735546128242182510519216204109303\
402181751359064198235`60.*^7"}], ",", 
       RowBox[{"{", 
        RowBox[{
         RowBox[{
         "tt", "\[Rule]", 
          "5.32720136706716281976375614897844764982157648643444259582326114660\
976647984501`60."}], ",", 
         RowBox[{
         "M", "\[Rule]", 
          "0.09901951545350300549915328872117919988549069622237709687629164364\
860070079217`60."}], ",", 
         RowBox[{
         "theta", "\[Rule]", 
          "0.37751570564326270636228502565883798452465403640110949736410494574\
257782546546`60."}]}], "}"}]}], "}"}], ",", 
     RowBox[{"{", 
      RowBox[{
       RowBox[{
       "-", "1.706135281322124065037954854612858575561398971176092038297685354\
624134334703906245557`60.*^7"}], ",", 
       RowBox[{"{", 
        RowBox[{
         RowBox[{
         "tt", "\[Rule]", 
          "5.32720136708291543773858788969203473408736999825110075760967989084\
907524445445`60."}], ",", 
         RowBox[{
         "M", "\[Rule]", 
          "0.09901951545544710596376572361296998946006022766989049142979402138\
716706862959`60."}], ",", 
         RowBox[{
         "theta", "\[Rule]", 
          "0.37751570564396582145874798365793636581136856773203949096780023048\
660980116316`60."}]}], "}"}]}], "}"}], ",", 
     RowBox[{"{", 
      RowBox[{
       RowBox[{
       "-", "1.706135281322124065038068169964656656244125743250564412015384602\
618779834435844219763`60.*^7"}], ",", 
       RowBox[{"{", 
        RowBox[{
         RowBox[{
         "tt", "\[Rule]", 
          
          "5.32720136690307326024900187802840892068222043072930346118663858790\
436019510966`60."}], ",", 
         RowBox[{
         "M", "\[Rule]", 
          "0.09901951545388000399742607687344228083021640203012423158954011883\
852957711262`60."}], ",", 
         RowBox[{
         "theta", "\[Rule]", 
          "0.37751570564669535680045846951010763797009111849111369562076350898\
090745334439`60."}]}], "}"}]}], "}"}], ",", 
     RowBox[{"{", 
      RowBox[{
       RowBox[{
       "-", "1.706135281322124065039482363503840808905761297406150581986124898\
43206471523764348744`60.*^7"}], ",", 
       RowBox[{"{", 
        RowBox[{
         RowBox[{
         "tt", "\[Rule]", 
          "5.32720136635396826396795281788450036099330172625144240067081344057\
663293564682`60."}], ",", 
         RowBox[{
         "M", "\[Rule]", 
          "0.09901951545354141003497650938290778626224563418252882942174919065\
422310188199`60."}], ",", 
         RowBox[{
         "theta", "\[Rule]", 
          "0.37751570566377622065838291729438797758128292172816608123451839065\
722934932457`60."}]}], "}"}]}], "}"}]}], "}"}], ",", 
   RowBox[{"{", 
    RowBox[{
     RowBox[{"{", 
      RowBox[{
       RowBox[{
       "-", "1.873149777114143939975413250347186263512514266593158830939269561\
7809171737510221746955991525989785785531`80.*^7"}], ",", 
       RowBox[{"{", 
        RowBox[{
         RowBox[{
         "tt", "\[Rule]", 
          "5.64398979208137048574586123724643453862570315769645436122312792127\
6252259422369408203408842275059`80."}], ",", 
         RowBox[{
         "M", "\[Rule]", 
          "0.12093605114422328997397185385183800892053611108265137401014710494\
3596016335865857414002161836373`80."}], ",", 
         RowBox[{
         "theta", "\[Rule]", 
          "0.38870098386516135554184577125684953896428942851096224964442769244\
4343223302558869827302635336093`80."}]}], "}"}]}], "}"}], ",", 
     RowBox[{"{", 
      RowBox[{
       RowBox[{
       "-", "1.873149777114143939975413250347180033911537688897590728987408831\
5467606906472466723309683547684150834765`80.*^7"}], ",", 
       RowBox[{"{", 
        RowBox[{
         RowBox[{
         "tt", "\[Rule]", 
          "5.64398979208137141951504440498639441176759625639512030280392376888\
2983713926953415116181128328782`80."}], ",", 
         RowBox[{
         "M", "\[Rule]", 
          "0.12093605114422338265539676521198351502797192560943428587873491541\
3783706739066495564765986540335`80."}], ",", 
         RowBox[{
         "theta", "\[Rule]", 
          "0.38870098386516133029669585255612535794248522770736065529019029564\
578134050250537686262172718165`80."}]}], "}"}]}], "}"}], ",", 
     RowBox[{"{", 
      RowBox[{
       RowBox[{
       "-", "1.873149777114143939975413250347183997121242663115864647744446180\
1575128242888136667759001088427711722546`80.*^7"}], ",", 
       RowBox[{"{", 
        RowBox[{
         RowBox[{
         "tt", "\[Rule]", 
          "5.64398979208137186796400161518436917653731666713074135755692204806\
6722218441186125874422034273228`80."}], ",", 
         RowBox[{
         "M", "\[Rule]", 
          "0.12093605114422341123687560656679123838979712028116740313321823590\
8063916541394710682696950765438`80."}], ",", 
         RowBox[{
         "theta", "\[Rule]", 
          "0.38870098386516129357125912045198810693974493715897330180866572856\
1249528258066238352178978039013`80."}]}], "}"}]}], "}"}], ",", 
     RowBox[{"{", 
      RowBox[{
       RowBox[{
       "-", "1.873149777114143939975413250347691717703677581522370292002805813\
468539578896184097516390562925724127744`80.*^7"}], ",", 
       RowBox[{"{", 
        RowBox[{
         RowBox[{
         "tt", "\[Rule]", 
          "5.64398979208135307271314384244051338123447797956689038013081614051\
4909962488030874586991661786725`80."}], ",", 
         RowBox[{
         "M", "\[Rule]", 
          "0.12093605114422283351992069350557301541591286997733767007017695409\
7960926125446124129338857851065`80."}], ",", 
         RowBox[{
         "theta", "\[Rule]", 
          "0.38870098386516194895501761438706362314601879796597525150151862490\
9101098319795351662102657247541`80."}]}], "}"}]}], "}"}]}], "}"}]}], 
  "}"}]], "Output",
 CellChangeTimes->{3.736742617510943*^9, 3.736743096429009*^9, 
  3.742034857091653*^9, 3.742109127011772*^9}]
}, Open  ]],

Cell[BoxData[
 RowBox[{
  RowBox[{
  "lacertaIM1NeBillToVir", ">>", " ", 
   "\"\<results/lacertaIM1NeBillToVir_200_Intergenic.m\>\""}], ";"}]], "Input",
 CellChangeTimes->{{3.7038306630529613`*^9, 3.703830671474848*^9}, 
   3.735478183684888*^9, 3.7355470068266993`*^9, {3.7367058678608017`*^9, 
   3.736705869987363*^9}, {3.741966231742352*^9, 3.7419662359522038`*^9}, 
   3.746166362807122*^9}]
}, Open  ]],

Cell[CellGroupData[{

Cell["\<\
The one where ancestral population size and direction of Gene flow matters\
\>", "Subsubsection",
 CellChangeTimes->{{3.7367053643805037`*^9, 3.736705383185676*^9}, {
  3.736845771891837*^9, 3.7368457746678123`*^9}, {3.7421107301549397`*^9, 
  3.742110766103981*^9}, {3.742111120363834*^9, 3.742111142503631*^9}, {
  3.7421111930737047`*^9, 3.742111225304164*^9}, {3.7421413105832853`*^9, 
  3.7421413115901737`*^9}}],

Cell[TextData[{
 "As we mentioned above, one ",
 Cell[BoxData[
  FormBox[
   SubscriptBox["N", "e"], TraditionalForm]]],
 " is not that realistic. So to fit a more complex model we assume that two \
populations can have different ",
 Cell[BoxData[
  FormBox[
   SubscriptBox["N", "e"], TraditionalForm]]],
 " and then on top of it will model divergence and gene flow."
}], "Text",
 CellChangeTimes->{{3.650997553390163*^9, 3.65099757276054*^9}, {
  3.650998476692597*^9, 3.650998594808901*^9}, {3.650999666755817*^9, 
  3.650999681829461*^9}, {3.65100035676167*^9, 3.651000495645299*^9}, {
  3.651000556594885*^9, 3.651000647581575*^9}, {3.6512972381968412`*^9, 
  3.651297239883066*^9}, {3.65130215857437*^9, 3.6513021670890503`*^9}, {
  3.651899612076647*^9, 3.651899853708659*^9}, {3.651907914806625*^9, 
  3.651907920990592*^9}, {3.735540010798238*^9, 3.735540095402891*^9}, {
  3.73554562435949*^9, 3.73554568440738*^9}, {3.735545735743455*^9, 
  3.735545748383911*^9}, {3.7355457895195932`*^9, 3.735545861576704*^9}, {
  3.74214137024551*^9, 3.742141393917647*^9}}],

Cell[BoxData[{
 RowBox[{
  RowBox[{"twoEnRXTsimp\[Lambda]xSort", " ", "=", 
   RowBox[{"Get", "[", "\"\<GFs/twoEnRXTsimpXsort.m\>\"", "]"}]}], 
  ";"}], "\[IndentingNewLine]", 
 RowBox[{
  RowBox[{"twoEnRXTsimp\[Lambda]ySort", " ", "=", 
   RowBox[{"Get", "[", "\"\<GFs/twoEnRXTsimpYsort.m\>\"", "]"}]}], 
  ";"}]}], "Input",
 CellChangeTimes->{{3.6348997504242783`*^9, 3.634899756648841*^9}, {
   3.635098942904953*^9, 3.6350989443209467`*^9}, 3.6350994372051573`*^9, {
   3.651295253162874*^9, 3.651295278326502*^9}, {3.6526039024205627`*^9, 
   3.652603910179943*^9}, {3.653125004284519*^9, 3.653125014908112*^9}, 
   3.6576140457213163`*^9, {3.6855143520119247`*^9, 3.685514363564888*^9}, {
   3.6855145048968973`*^9, 3.685514514471713*^9}, {3.735545939144393*^9, 
   3.735545997973345*^9}, {3.735546059844234*^9, 3.735546069370256*^9}, {
   3.735546366830255*^9, 3.735546427389422*^9}},
 Background->GrayLevel[0.85]],

Cell[TextData[{
 StyleBox["Note: ",
  FontWeight->"Bold"],
 "For two ",
 Cell[BoxData[
  FormBox[
   SubscriptBox["N", "e"], TraditionalForm]]],
 " parameters we need more precision. However, Even with WorkingPrecision-> \
60, there is no guaranty."
}], "Text",
 CellChangeTimes->{{3.65155321097926*^9, 3.651553284248475*^9}, {
   3.6519009333721*^9, 3.651900937595825*^9}, {3.651900977690558*^9, 
   3.65190098833976*^9}, {3.652605571601685*^9, 3.6526056008177767`*^9}, {
   3.65260600256182*^9, 3.6526060242490473`*^9}, {3.652606068697855*^9, 
   3.6526061112252617`*^9}, 3.735547318620317*^9, {3.735547376540827*^9, 
   3.7355473958057737`*^9}, {3.735547585617249*^9, 3.735547623495388*^9}}],

Cell[CellGroupData[{

Cell[BoxData[
 RowBox[{"Round", "[", "MachinePrecision", "]"}]], "Input",
 CellChangeTimes->{
  3.6857079620260563`*^9, {3.687871221829361*^9, 3.687871223384779*^9}, {
   3.735547649385488*^9, 3.735547651880979*^9}}],

Cell[BoxData["16"], "Output",
 CellChangeTimes->{3.735547653214122*^9}]
}, Open  ]],

Cell[BoxData[{
 RowBox[{
  RowBox[{"twoEnRXTsimp\[Lambda]ySortM0", "=", 
   RowBox[{"Limit", "[", 
    RowBox[{"twoEnRXTsimp\[Lambda]ySort", ",", 
     RowBox[{"M", "\[Rule]", "0"}]}], "]"}]}], ";"}], "\[IndentingNewLine]", 
 RowBox[{
  RowBox[{"twoEnRXTsimp\[Lambda]xSortM0", "=", 
   RowBox[{"Limit", "[", 
    RowBox[{"twoEnRXTsimp\[Lambda]xSort", ",", 
     RowBox[{"M", "\[Rule]", "0"}]}], "]"}]}], 
  ";"}], "\[IndentingNewLine]"}], "Input",
 CellChangeTimes->{{3.658497222214201*^9, 3.6584972330134087`*^9}, {
  3.687879987818014*^9, 3.687879990999836*^9}, {3.689075040118493*^9, 
  3.689075044877037*^9}},
 Background->GrayLevel[0.85]],

Cell[TextData[{
 " There are two variants of the strict divergence model:",
 StyleBox[" \ni) L.viridis",
  FontSlant->"Italic"],
 " has ",
 Cell[BoxData[
  FormBox[
   SubscriptBox["N", "B"], TraditionalForm]]],
 "=",
 Cell[BoxData[
  FormBox[
   SubscriptBox["N", "V"], TraditionalForm]]],
 "/\[Lambda][{y}] and the ancestral ",
 Cell[BoxData[
  FormBox[
   SubscriptBox["N", "e"], TraditionalForm]]],
 "= ",
 Cell[BoxData[
  FormBox[
   SubscriptBox["N", "V"], TraditionalForm]]],
 ":"
}], "Text",
 CellChangeTimes->{
  3.742141414187325*^9, {3.74218256836334*^9, 3.742182569384029*^9}}],

Cell[BoxData[
 RowBox[{
  RowBox[{"AbsoluteTiming", "[", 
   RowBox[{"lacertaDIV2Ne", "=", 
    RowBox[{"ParallelTable", "[", 
     RowBox[{
      RowBox[{"NMaximize", "[", 
       RowBox[{
        RowBox[{"{", 
         RowBox[{
          RowBox[{"totallnL", "[", 
           RowBox[{
           "twoEnRXTsimp\[Lambda]ySortM0", ",", "\[Omega]", ",", "theta", ",", 
            RowBox[{"{", 
             RowBox[{
              RowBox[{"T", "->", "tt"}], ",", 
              RowBox[{
               RowBox[{"\[Lambda]", "[", 
                RowBox[{"{", "y", "}"}], "]"}], "\[Rule]", "B"}]}], "}"}], 
            ",", "k", ",", 
            RowBox[{
            "lacertaCounts", "\[LeftDoubleBracket]", "k", 
             "\[RightDoubleBracket]"}]}], "]"}], ",", " ", 
          RowBox[{
           RowBox[{"10", ">", "tt", ">", "2"}], " ", "&&", 
           RowBox[{
            RowBox[{"3", "/", "2"}], ">", "theta", ">", 
            RowBox[{"1", "/", "10"}]}], "&&", 
           RowBox[{"3", ">", "B", ">", 
            RowBox[{"2", "/", "10"}]}]}]}], "}"}], ",", 
        RowBox[{"{", 
         RowBox[{"theta", ",", "B", ",", "tt"}], "}"}], ",", 
        RowBox[{"Method", "\[Rule]", 
         RowBox[{"{", 
          RowBox[{"\"\<NelderMead\>\"", ",", 
           RowBox[{"\"\<ShrinkRatio\>\"", "\[Rule]", "0.5"}], ",", 
           RowBox[{"\"\<ContractRatio\>\"", "\[Rule]", "0.5"}], ",", 
           RowBox[{"\"\<ReflectRatio\>\"", "\[Rule]", "1"}], ",", " ", 
           RowBox[{"\"\<PostProcess\>\"", "\[Rule]", "False"}], ",", 
           RowBox[{"\"\<RandomSeed\>\"", "\[Rule]", "i"}]}], "}"}]}], ",", 
        RowBox[{"MaxIterations", "->", "1000"}], ",", 
        RowBox[{"AccuracyGoal", "\[Rule]", "30"}], ",", 
        RowBox[{"PrecisionGoal", "\[Rule]", "30"}], ",", 
        RowBox[{"WorkingPrecision", "\[Rule]", "60"}]}], "]"}], ",", 
      RowBox[{"{", 
       RowBox[{"k", ",", "1", ",", "3"}], "}"}], ",", 
      RowBox[{"{", 
       RowBox[{"i", ",", "1", ",", "4"}], "}"}]}], "]"}]}], "]"}], 
  ";"}]], "Input",
 CellChangeTimes->{{3.619770415376967*^9, 3.619770415818143*^9}, {
   3.6197708194936237`*^9, 3.619770826006398*^9}, {3.619771016551427*^9, 
   3.619771017532133*^9}, {3.619771109888748*^9, 3.619771139423975*^9}, {
   3.61977127594065*^9, 3.619771295537281*^9}, {3.619771392419251*^9, 
   3.619771413090873*^9}, {3.619771520842554*^9, 3.619771531561865*^9}, {
   3.619960308678966*^9, 3.619960350394842*^9}, {3.620027906407196*^9, 
   3.6200279585055923`*^9}, {3.6200283956059427`*^9, 3.6200284246065683`*^9}, 
   3.629535757338437*^9, {3.629535815098484*^9, 3.629535820010086*^9}, {
   3.6295395436952753`*^9, 3.629539548519788*^9}, {3.631437454084692*^9, 
   3.6314374571012983`*^9}, {3.63143757109477*^9, 3.631437583247355*^9}, {
   3.631445960210849*^9, 3.63144596662914*^9}, {3.631514502551313*^9, 
   3.6315145335921383`*^9}, 3.6315395007654877`*^9, {3.631685586616508*^9, 
   3.63168562263144*^9}, {3.631686256950777*^9, 3.6316862593813334`*^9}, {
   3.631694055888401*^9, 3.631694071479279*^9}, {3.631697144413313*^9, 
   3.6316971813717833`*^9}, {3.6316972231421213`*^9, 
   3.6316972396365128`*^9}, {3.6320378100493107`*^9, 3.632037816806054*^9}, {
   3.632042297288927*^9, 3.632042309143484*^9}, 3.632043164737541*^9, 
   3.632396888279166*^9, {3.6323969406934834`*^9, 3.632396946037418*^9}, {
   3.634902937238266*^9, 3.6349029460144053`*^9}, {3.6349034683902597`*^9, 
   3.6349034685174837`*^9}, 3.63490349880153*^9, {3.634903536429686*^9, 
   3.634903623224133*^9}, 3.635100808176798*^9, {3.635101833418404*^9, 
   3.635101872415216*^9}, 3.63510192783739*^9, {3.635102081804225*^9, 
   3.6351021048504953`*^9}, 3.6351032968429747`*^9, {3.651223853985201*^9, 
   3.651223932822855*^9}, {3.651247016350547*^9, 3.651247025075933*^9}, 
   3.6512470565020857`*^9, 3.651247642555545*^9, 3.651247672980403*^9, 
   3.651247878266281*^9, 3.651294192594404*^9, {3.651294224751925*^9, 
   3.651294229878935*^9}, {3.651294317999683*^9, 3.6512943216470337`*^9}, {
   3.651302113943901*^9, 3.651302124330369*^9}, {3.651304360387808*^9, 
   3.65130436988957*^9}, {3.651305441936574*^9, 3.651305493738949*^9}, {
   3.651317086092876*^9, 3.6513171157810917`*^9}, {3.6513175119095984`*^9, 
   3.6513175144675713`*^9}, 3.6513177176082067`*^9, {3.65131787920601*^9, 
   3.651317886852446*^9}, {3.651318056713646*^9, 3.651318099842955*^9}, {
   3.651382131623309*^9, 3.651382152950438*^9}, {3.651383294667376*^9, 
   3.651383298795227*^9}, {3.6513928903978987`*^9, 3.6513929000779533`*^9}, {
   3.651397453608417*^9, 3.6513974603438463`*^9}, {3.651399164773327*^9, 
   3.651399187331912*^9}, {3.6514029351152773`*^9, 3.651402961583577*^9}, {
   3.651402999870078*^9, 3.651403012053506*^9}, {3.651403299427355*^9, 
   3.6514033333993397`*^9}, {3.651407537429737*^9, 3.65140753814649*^9}, 
   3.651407673149194*^9, {3.6514090767712812`*^9, 3.651409077201397*^9}, {
   3.651409132480978*^9, 3.651409136602528*^9}, {3.651409405736847*^9, 
   3.651409409624804*^9}, {3.6514101190645943`*^9, 3.651410120864073*^9}, {
   3.6514713193025837`*^9, 3.6514713481211042`*^9}, {3.6514713805523252`*^9, 
   3.651471418788019*^9}, {3.651473849979735*^9, 3.651473856305035*^9}, {
   3.651474434193783*^9, 3.651474448493911*^9}, {3.651474576181664*^9, 
   3.6514745818598213`*^9}, {3.6514774480253887`*^9, 3.651477498890156*^9}, {
   3.651484319726305*^9, 3.65148434188976*^9}, 3.651485669738099*^9, {
   3.651488180420146*^9, 3.6514881816641617`*^9}, {3.65149545123685*^9, 
   3.651495460955483*^9}, {3.651495621177266*^9, 3.651495689679575*^9}, 
   3.651508173979062*^9, {3.6515082252797117`*^9, 3.6515082327314568`*^9}, {
   3.651509206633978*^9, 3.651509229411641*^9}, {3.651509307026045*^9, 
   3.65150931358562*^9}, 3.651509346618185*^9, {3.6515540008497334`*^9, 
   3.651554026196478*^9}, {3.651811291555759*^9, 3.651811305090755*^9}, {
   3.651902191420422*^9, 3.651902214255332*^9}, 3.651902279518124*^9, {
   3.651905860153413*^9, 3.651905866158332*^9}, {3.651905908611051*^9, 
   3.651905913009818*^9}, {3.651907115760765*^9, 3.651907172674406*^9}, {
   3.651907236900174*^9, 3.651907267003353*^9}, 3.65190863162033*^9, {
   3.6519088995637503`*^9, 3.651908903268681*^9}, {3.652616274180729*^9, 
   3.652616293771543*^9}, {3.652616653700911*^9, 3.652616661916594*^9}, {
   3.652616885221117*^9, 3.65261689464045*^9}, {3.652679818349092*^9, 
   3.65267982953512*^9}, {3.652679878124722*^9, 3.652679884100028*^9}, 
   3.652679959689575*^9, 3.685704488196149*^9, 3.685704968100244*^9, {
   3.6857062739311132`*^9, 3.685706288498807*^9}, {3.685706554220388*^9, 
   3.68570656924973*^9}, 3.685707901212431*^9, {3.685707997364962*^9, 
   3.685708002624908*^9}, {3.685708073308539*^9, 3.6857080830496693`*^9}, {
   3.685708117707963*^9, 3.685708131289487*^9}, {3.685708262403623*^9, 
   3.685708268721633*^9}, {3.685708414740348*^9, 3.68570852591582*^9}, {
   3.685708571331892*^9, 3.685708572731989*^9}, 3.687871261277587*^9, {
   3.68787132664786*^9, 3.6878713312650948`*^9}, {3.6878713759819508`*^9, 
   3.687871394156858*^9}, {3.687879093550128*^9, 3.687879095117461*^9}, {
   3.687941971593957*^9, 3.687941994078414*^9}, {3.687942044794894*^9, 
   3.687942144451701*^9}, 3.6879422403041763`*^9, 3.687949619368785*^9, {
   3.687949660895524*^9, 3.687949709494443*^9}, 3.6880245542953653`*^9, 
   3.688024615893146*^9, {3.688734018481224*^9, 3.688734025237144*^9}, 
   3.689066716479988*^9, 3.689067059344823*^9, 3.689081575429043*^9, {
   3.742141558851101*^9, 3.742141572973412*^9}, 3.742141802625139*^9}],

Cell[TextData[{
 StyleBox["ii) L.bilineata",
  FontSlant->"Italic"],
 " has ",
 Cell[BoxData[
  FormBox[
   SubscriptBox["N", "V"], TraditionalForm]]],
 "=",
 Cell[BoxData[
  FormBox[
   SubscriptBox["N", "B"], TraditionalForm]]],
 "/\[Lambda][{y}] and the ancestral ",
 Cell[BoxData[
  FormBox[
   SubscriptBox["N", "e"], TraditionalForm]]],
 "= ",
 Cell[BoxData[
  FormBox[
   SubscriptBox["N", "B"], TraditionalForm]]],
 ":"
}], "Text",
 CellChangeTimes->{
  3.742141414187325*^9, {3.74214198760534*^9, 3.7421420381612377`*^9}}],

Cell[BoxData[
 RowBox[{
  RowBox[{"AbsoluteTiming", "[", 
   RowBox[{"lacertaDIV2NeB", "=", 
    RowBox[{"ParallelTable", "[", 
     RowBox[{
      RowBox[{"NMaximize", "[", 
       RowBox[{
        RowBox[{"{", 
         RowBox[{
          RowBox[{"totallnL", "[", 
           RowBox[{
           "twoEnRXTsimp\[Lambda]ySortM0", ",", "\[Omega]", ",", "theta", ",", 
            RowBox[{"{", 
             RowBox[{
              RowBox[{"T", "->", "tt"}], ",", 
              RowBox[{
               RowBox[{"\[Lambda]", "[", 
                RowBox[{"{", "y", "}"}], "]"}], "\[Rule]", "B"}]}], "}"}], 
            ",", "k", ",", 
            RowBox[{
            "lacertaCountsB", "\[LeftDoubleBracket]", "k", 
             "\[RightDoubleBracket]"}]}], "]"}], ",", " ", 
          RowBox[{"10", ">", "tt", ">", "2"}], " ", ",", 
          RowBox[{
           RowBox[{"3", "/", "2"}], ">", "theta", ">", 
           RowBox[{"1", "/", "10"}]}], ",", 
          RowBox[{"3", ">", "B", ">", 
           RowBox[{"2", "/", "10"}]}]}], "}"}], ",", 
        RowBox[{"{", 
         RowBox[{"theta", ",", "B", ",", "tt"}], "}"}], ",", 
        RowBox[{"Method", "\[Rule]", 
         RowBox[{"{", 
          RowBox[{"\"\<NelderMead\>\"", ",", 
           RowBox[{"\"\<ShrinkRatio\>\"", "\[Rule]", "0.5"}], ",", 
           RowBox[{"\"\<ContractRatio\>\"", "\[Rule]", "0.5"}], ",", 
           RowBox[{"\"\<ReflectRatio\>\"", "\[Rule]", "1"}], ",", " ", 
           RowBox[{"\"\<PostProcess\>\"", "\[Rule]", "False"}], ",", 
           RowBox[{"\"\<RandomSeed\>\"", "\[Rule]", "i"}]}], "}"}]}], ",", 
        RowBox[{"MaxIterations", "->", "1000"}], ",", 
        RowBox[{"AccuracyGoal", "\[Rule]", "30"}], ",", 
        RowBox[{"PrecisionGoal", "\[Rule]", "30"}], ",", 
        RowBox[{"WorkingPrecision", "\[Rule]", "60"}]}], "]"}], ",", 
      RowBox[{"{", 
       RowBox[{"k", ",", "1", ",", "3"}], "}"}], ",", 
      RowBox[{"{", 
       RowBox[{"i", ",", "1", ",", "4"}], "}"}]}], "]"}]}], "]"}], 
  ";"}]], "Input",
 CellChangeTimes->{{3.619770415376967*^9, 3.619770415818143*^9}, {
   3.6197708194936237`*^9, 3.619770826006398*^9}, {3.619771016551427*^9, 
   3.619771017532133*^9}, {3.619771109888748*^9, 3.619771139423975*^9}, {
   3.61977127594065*^9, 3.619771295537281*^9}, {3.619771392419251*^9, 
   3.619771413090873*^9}, {3.619771520842554*^9, 3.619771531561865*^9}, {
   3.619960308678966*^9, 3.619960350394842*^9}, {3.620027906407196*^9, 
   3.6200279585055923`*^9}, {3.6200283956059427`*^9, 3.6200284246065683`*^9}, 
   3.629535757338437*^9, {3.629535815098484*^9, 3.629535820010086*^9}, {
   3.6295395436952753`*^9, 3.629539548519788*^9}, {3.631437454084692*^9, 
   3.6314374571012983`*^9}, {3.63143757109477*^9, 3.631437583247355*^9}, {
   3.631445960210849*^9, 3.63144596662914*^9}, {3.631514502551313*^9, 
   3.6315145335921383`*^9}, 3.6315395007654877`*^9, {3.631685586616508*^9, 
   3.63168562263144*^9}, {3.631686256950777*^9, 3.6316862593813334`*^9}, {
   3.631694055888401*^9, 3.631694071479279*^9}, {3.631697144413313*^9, 
   3.6316971813717833`*^9}, {3.6316972231421213`*^9, 
   3.6316972396365128`*^9}, {3.6320378100493107`*^9, 3.632037816806054*^9}, {
   3.632042297288927*^9, 3.632042309143484*^9}, 3.632043164737541*^9, 
   3.632396888279166*^9, {3.6323969406934834`*^9, 3.632396946037418*^9}, {
   3.634902937238266*^9, 3.6349029460144053`*^9}, {3.6349034683902597`*^9, 
   3.6349034685174837`*^9}, 3.63490349880153*^9, {3.634903536429686*^9, 
   3.634903623224133*^9}, 3.635100808176798*^9, {3.635101833418404*^9, 
   3.635101872415216*^9}, 3.63510192783739*^9, {3.635102081804225*^9, 
   3.6351021048504953`*^9}, 3.6351032968429747`*^9, {3.651223853985201*^9, 
   3.651223932822855*^9}, {3.651247016350547*^9, 3.651247025075933*^9}, 
   3.6512470565020857`*^9, 3.651247642555545*^9, 3.651247672980403*^9, 
   3.651247878266281*^9, 3.651294192594404*^9, {3.651294224751925*^9, 
   3.651294229878935*^9}, {3.651294317999683*^9, 3.6512943216470337`*^9}, {
   3.651302113943901*^9, 3.651302124330369*^9}, {3.651304360387808*^9, 
   3.65130436988957*^9}, {3.651305441936574*^9, 3.651305493738949*^9}, {
   3.651317086092876*^9, 3.6513171157810917`*^9}, {3.6513175119095984`*^9, 
   3.6513175144675713`*^9}, 3.6513177176082067`*^9, {3.65131787920601*^9, 
   3.651317886852446*^9}, {3.651318056713646*^9, 3.651318099842955*^9}, {
   3.651382131623309*^9, 3.651382152950438*^9}, {3.651383294667376*^9, 
   3.651383298795227*^9}, {3.6513928903978987`*^9, 3.6513929000779533`*^9}, {
   3.651397453608417*^9, 3.6513974603438463`*^9}, {3.651399164773327*^9, 
   3.651399187331912*^9}, {3.6514029351152773`*^9, 3.651402961583577*^9}, {
   3.651402999870078*^9, 3.651403012053506*^9}, {3.651403299427355*^9, 
   3.6514033333993397`*^9}, {3.651407537429737*^9, 3.65140753814649*^9}, 
   3.651407673149194*^9, {3.6514090767712812`*^9, 3.651409077201397*^9}, {
   3.651409132480978*^9, 3.651409136602528*^9}, {3.651409405736847*^9, 
   3.651409409624804*^9}, {3.6514101190645943`*^9, 3.651410120864073*^9}, {
   3.6514713193025837`*^9, 3.6514713481211042`*^9}, {3.6514713805523252`*^9, 
   3.651471418788019*^9}, {3.651473849979735*^9, 3.651473856305035*^9}, {
   3.651474434193783*^9, 3.651474448493911*^9}, {3.651474576181664*^9, 
   3.6514745818598213`*^9}, {3.6514774480253887`*^9, 3.651477498890156*^9}, {
   3.651484319726305*^9, 3.65148434188976*^9}, 3.651485669738099*^9, {
   3.651488180420146*^9, 3.6514881816641617`*^9}, {3.65149545123685*^9, 
   3.651495460955483*^9}, {3.651495621177266*^9, 3.651495689679575*^9}, 
   3.651508173979062*^9, {3.6515082252797117`*^9, 3.6515082327314568`*^9}, {
   3.651509206633978*^9, 3.651509229411641*^9}, {3.651509307026045*^9, 
   3.65150931358562*^9}, 3.651509346618185*^9, {3.6515540008497334`*^9, 
   3.651554026196478*^9}, {3.651811291555759*^9, 3.651811305090755*^9}, {
   3.651902191420422*^9, 3.651902214255332*^9}, 3.651902279518124*^9, {
   3.651905860153413*^9, 3.651905866158332*^9}, {3.651905908611051*^9, 
   3.651905913009818*^9}, {3.651907115760765*^9, 3.651907172674406*^9}, {
   3.651907236900174*^9, 3.651907267003353*^9}, 3.65190863162033*^9, {
   3.6519088995637503`*^9, 3.651908903268681*^9}, {3.652616274180729*^9, 
   3.652616293771543*^9}, {3.652616653700911*^9, 3.652616661916594*^9}, {
   3.652616885221117*^9, 3.652616905388892*^9}, {3.652679840396686*^9, 
   3.65267984321425*^9}, {3.652679886239655*^9, 3.652679891228065*^9}, {
   3.6526799433642178`*^9, 3.6526799620910883`*^9}, {3.652680259285461*^9, 
   3.652680272566947*^9}, {3.6857684662252083`*^9, 3.685768467191286*^9}, 
   3.687872887997517*^9, {3.687879111541394*^9, 3.687879111760541*^9}, 
   3.687942179786829*^9, 3.6879422413396673`*^9, 3.6879497285037947`*^9, 
   3.689066716483013*^9, 3.68906705934621*^9, 3.68908423000819*^9, 
   3.742141781842801*^9, {3.742141813310626*^9, 3.7421418393762817`*^9}}],

Cell[BoxData[{
 RowBox[{
  RowBox[{
  "lacertaDIV2Ne", ">>", "\"\<results/lacertaDIV2Ne_200_Intergenic.m\>\""}], 
  ";"}], "\n", 
 RowBox[{
  RowBox[{
  "lacertaDIV2NeB", ">>", "\"\<results/lacertaDIV2NeB_200_Intergenic.m\>\""}],
   ";"}]}], "Input",
 CellGroupingRules->{GroupTogetherGrouping, 10000.},
 CellChangeTimes->{
  3.689324182898254*^9, 3.6893242330615673`*^9, 3.689324385322484*^9, 
   3.735478183797113*^9, 3.735547009048684*^9, 3.7367059510275993`*^9, {
   3.736844360108952*^9, 3.73684437977274*^9}, {3.736844412137628*^9, 
   3.736844419350416*^9}, {3.74214215568821*^9, 3.742142199579999*^9}, {
   3.746166364548654*^9, 3.746166364550454*^9}}],

Cell["ii) fits better:", "Text",
 CellChangeTimes->{{3.7368441756664762`*^9, 3.736844179715959*^9}, 
   3.736844211828104*^9, {3.7421483480440063`*^9, 3.7421483554768257`*^9}}],

Cell[CellGroupData[{

Cell[BoxData[{
 RowBox[{
  RowBox[{"tTab", "=", 
   RowBox[{"ParallelTable", "[", 
    RowBox[{
     RowBox[{"{", 
      RowBox[{"tt", ",", 
       RowBox[{
        RowBox[{"totallnL", "[", 
         RowBox[{
         "twoEnRXTsimp\[Lambda]ySortM0", ",", "\[Omega]", ",", "0.32556", ",", 
          RowBox[{"{", 
           RowBox[{
            RowBox[{"T", "->", "tt"}], ",", 
            RowBox[{
             RowBox[{"\[Lambda]", "[", 
              RowBox[{"{", "y", "}"}], "]"}], "\[Rule]", "1.147957"}]}], 
           "}"}], ",", "3", ",", 
          RowBox[{
          "lacertaCounts", "\[LeftDoubleBracket]", "3", 
           "\[RightDoubleBracket]"}]}], "]"}], "-", 
        RowBox[{"lacertaDIV2Ne", "\[LeftDoubleBracket]", 
         RowBox[{"3", ",", "1", ",", "1"}], "\[RightDoubleBracket]"}]}]}], 
      "}"}], ",", 
     RowBox[{"{", 
      RowBox[{"tt", ",", "3", ",", "7", ",", "0.1"}], "}"}]}], "]"}]}], 
  ";"}], "\n", 
 RowBox[{
  RowBox[{"\[Theta]Tab", "=", 
   RowBox[{"ParallelTable", "[", 
    RowBox[{
     RowBox[{"{", 
      RowBox[{"pp", ",", 
       RowBox[{
        RowBox[{"totallnL", "[", 
         RowBox[{
         "twoEnRXTsimp\[Lambda]ySortM0", ",", "\[Omega]", ",", "pp", ",", 
          RowBox[{"{", 
           RowBox[{
            RowBox[{"T", "\[Rule]", "4.9301757"}], ",", 
            RowBox[{
             RowBox[{"\[Lambda]", "[", 
              RowBox[{"{", "y", "}"}], "]"}], "\[Rule]", "1.147957"}]}], 
           "}"}], ",", "3", ",", 
          RowBox[{
          "lacertaCounts", "\[LeftDoubleBracket]", "3", 
           "\[RightDoubleBracket]"}]}], "]"}], "-", 
        RowBox[{"lacertaDIV2Ne", "\[LeftDoubleBracket]", 
         RowBox[{"3", ",", "1", ",", "1"}], "\[RightDoubleBracket]"}]}]}], 
      "}"}], ",", 
     RowBox[{"{", 
      RowBox[{"pp", ",", "0.1", ",", "0.5", ",", "0.01"}], "}"}]}], "]"}]}], 
  ";"}], "\n", 
 RowBox[{
  RowBox[{"BTab", "=", 
   RowBox[{"ParallelTable", "[", 
    RowBox[{
     RowBox[{"{", 
      RowBox[{"bb", ",", 
       RowBox[{
        RowBox[{"totallnL", "[", 
         RowBox[{
         "twoEnRXTsimp\[Lambda]ySortM0", ",", "\[Omega]", ",", "0.32556", ",", 
          RowBox[{"{", 
           RowBox[{
            RowBox[{"T", "\[Rule]", "4.9301757"}], ",", 
            RowBox[{
             RowBox[{"\[Lambda]", "[", 
              RowBox[{"{", "y", "}"}], "]"}], "\[Rule]", "bb"}]}], "}"}], ",",
           "3", ",", 
          RowBox[{
          "lacertaCounts", "\[LeftDoubleBracket]", "3", 
           "\[RightDoubleBracket]"}]}], "]"}], "-", 
        RowBox[{"lacertaDIV2Ne", "\[LeftDoubleBracket]", 
         RowBox[{"3", ",", "1", ",", "1"}], "\[RightDoubleBracket]"}]}]}], 
      "}"}], ",", 
     RowBox[{"{", 
      RowBox[{"bb", ",", "0.8", ",", "1.4", ",", "0.01"}], "}"}]}], "]"}]}], 
  ";"}], "\[IndentingNewLine]", 
 RowBox[{"GraphicsGrid", "[", 
  RowBox[{"{", 
   RowBox[{"{", 
    RowBox[{
     RowBox[{"ListPlot", "[", 
      RowBox[{"tTab", ",", 
       RowBox[{"Joined", "\[Rule]", "True"}], ",", " ", 
       RowBox[{"AxesLabel", "\[Rule]", 
        RowBox[{"{", 
         RowBox[{"\"\<t\>\"", ",", "\"\<\[CapitalDelta]lnL\>\""}], "}"}]}]}], 
      "]"}], ",", 
     RowBox[{"ListPlot", "[", 
      RowBox[{"\[Theta]Tab", ",", 
       RowBox[{"Joined", "\[Rule]", "True"}], ",", 
       RowBox[{"AxesLabel", "\[Rule]", 
        RowBox[{"{", 
         RowBox[{"\"\<\[Theta]\>\"", ",", "\"\<\[CapitalDelta]lnL\>\""}],
[truncated: 282,069 more chars]
